# Supplementary material for: Crystal structure of tetra­kis­(tetra­hydro­furan-κO)bis­(tri­fluoro­methane­sulfonato-κO)iron(II)
Source: Acta Crystallogr E Crystallogr Commun. 2019 Sep 27;75(Pt 10):1548–51. doi: 10.1107/S2056989019013094 (PMC6775732; doi:10.1107/S2056989019013094)
Supplement: Supplementary file 1 [file e-75-01548-sup1.cif]

##############################################################################
#                                                                            #
# This CIF contains the data in a paper accepted for publication in          #
# Acta Crystallographica Section E. It conforms to the requirements of       #
# Notes for Authors for Acta Crystallographica Section E, and has been       #
# peer reviewed under the auspices of the IUCr Commission on Journals.       #
#                                                                            #
# Full details of the Crystallographic Information File format               #
# are given in the paper "The Crystallographic Information File (CIF):       #
# a New Standard Archive File for Crystallography" by S. R. Hall, F. H.      #
# Allen and I. D. Brown [Acta Cryst. (1991), A47, 655-685].                  #
#                                                                            #
# The current version of the core CIF dictionary is obtainable from          #
# ftp://ftp.iucr.org/pub/cif_core.dic.                                       #
#                                                                            #
# Software is freely available for graphical display of the structure(s)     #
# in this CIF. For information consult the CIF software page                 #
# http://www.iucr.org/resources/cif/software.                                #
#                                                                            #
# This file may be used for bona fide research purposes within the           #
# scientific community so long as proper attribution is given to the journal # 
# article from which it was obtained.                                        #
#                                                                            #
##############################################################################
data_I
_audit_creation_method     'SHELXL-2018/3'
_journal_date_recd_electronic     2019-09-06
_journal_date_accepted     2019-09-23
_journal_name_full     'Acta Crystallographica, Section E'
_journal_year     2019
_journal_volume     75
_journal_issue     10
_journal_page_first     1548
_journal_page_last     1551
_journal_paper_category     GM
_journal_paper_doi     10.1107/S2056989019013094
_journal_coeditor_code     VN2153
_publ_contact_author_name     'Martin Lutz'
_publ_contact_author_address
;
Bijvoet Center for Biomolecular Research
Crystal and Structural Chemistry
Faculty of Science
Utrecht University
Padualaan 8
3584 CH Utrecht
The Netherlands
;
_publ_contact_author_email     m.lutz@uu.nl
_publ_contact_author_fax     ?
_publ_contact_author_phone     '[+31] 030 2533902'
_publ_section_title
;\
Crystal structure of
tetrakis(tetrahydrofuran-\k<i>O</i>)bis(trifluoromethanesulfonato-\k<i>O</i>)\
iron(II)
;
_publ_section_title_footnote     .
loop_
    _publ_author_name
    _publ_author_footnote
    _publ_author_address
    'Riemersma, Charl F.' .
;
Organic Chemistry and Catalysis
Debye Institute for Nanomaterials Science
Faculty of Science
Utrecht University
Universiteitsweg 99
3584 CG Utrecht
The Netherlands
;
    'Monkcom, Emily C.' .
;
Organic Chemistry and Catalysis
Debye Institute for Nanomaterials Science
Faculty of Science
Utrecht University
Universiteitsweg 99
3584 CG Utrecht
The Netherlands
;
    'Klein Gebbink, Robertus J. M.' .
;
Organic Chemistry and Catalysis
Debye Institute for Nanomaterials Science
Faculty of Science
Utrecht University
Universiteitsweg 99
3584 CG Utrecht
The Netherlands
;
    'Lutz, Martin' .
;
Bijvoet Center for Biomolecular Research
Crystal and Structural Chemistry
Faculty of Science
Utrecht University
Padualaan 8
3584 CH Utrecht
The Netherlands
;
_publ_section_synopsis
;
The title high-spin iron(II) complex is six-coordinated with two
trifluoromethanesulfonato and four tetrahydrofuran ligands. It is
isostructural with the corresponding Co, Ni and Zn complexes known from the
literature.
;
_chemical_name_systematic
;\
Tetrakis(tetrahydrofuran-\k<i>O</i>)bis(trifluoromethanesulfonato-\
\k<i>O</i>)iron(II)
;
_chemical_name_common     ?
_chemical_formula_moiety     'C18 H32 F6 Fe O10 S2'
_chemical_formula_sum     'C18 H32 F6 Fe O10 S2'
_chemical_formula_iupac     '[Fe (C F3 O3 S)2 (C4 H8 O)4]'
_chemical_formula_weight     642.40
_chemical_melting_point     ?
_chemical_absolute_configuration     ?
_space_group_crystal_system     orthorhombic
_space_group_name_H-M_alt     'P 21 21 21'
_space_group_name_Hall     'P 2ac 2ab'
loop_
    _space_group_symop_operation_xyz
    'x, y, z'
    '-x+1/2, -y, z+1/2'
    'x+1/2, -y+1/2, -z'
    '-x, y+1/2, -z+1/2'
_cell_length_a     8.6618(3)
_cell_length_b     16.2610(6)
_cell_length_c     19.0572(4)
_cell_angle_alpha     90
_cell_angle_beta     90
_cell_angle_gamma     90
_cell_volume     2684.20(14)
_cell_formula_units_Z     4
_cell_measurement_reflns_used     40729
_cell_measurement_theta_min     1.63
_cell_measurement_theta_max     27.52
_cell_measurement_temperature     150(2)
_exptl_crystal_description     block
_exptl_crystal_colour     'light pink'
_exptl_crystal_size_max     0.43
_exptl_crystal_size_mid     0.32
_exptl_crystal_size_min     0.18
_exptl_crystal_density_diffrn     1.590
_exptl_crystal_density_meas     ?
_exptl_crystal_density_method     ?
_exptl_crystal_F_000     1328
_exptl_absorpt_coefficient_mu     0.807
_exptl_absorpt_correction_type     multi-scan
_exptl_absorpt_process_details
;
(SADABS; Krause et al., 2015)
;
_exptl_absorpt_correction_T_min     0.6515
_exptl_absorpt_correction_T_max     0.7456
_diffrn_ambient_temperature     150(2)
_diffrn_source     'sealed tube'
_diffrn_radiation_type     MoK\a
_diffrn_radiation_wavelength     0.71073
_diffrn_measurement_device_type     'Bruker Kappa APEXII CCD'
_diffrn_measurement_method     '\f and \w scans'
_diffrn_detector_area_resol_mean     ?
_diffrn_reflns_number     43720
_diffrn_reflns_av_R_equivalents     0.0197
_diffrn_reflns_av_unetI/netI     0.0109
_diffrn_reflns_theta_min     1.646
_diffrn_reflns_theta_max     27.485
_diffrn_reflns_theta_full     25.242
_diffrn_measured_fraction_theta_max     1.000
_diffrn_measured_fraction_theta_full     1.000
_diffrn_reflns_limit_h_min     -11
_diffrn_reflns_limit_h_max     11
_diffrn_reflns_limit_k_min     -21
_diffrn_reflns_limit_k_max     21
_diffrn_reflns_limit_l_min     -24
_diffrn_reflns_limit_l_max     24
_refine_special_details
;
Refined as a two-component inversion twin
;
_reflns_number_total     6166
_reflns_number_gt     6027
_reflns_threshold_expression     'I > 2\s(I)'
_refine_ls_structure_factor_coef     Fsqd
_refine_ls_matrix_type     full
_refine_ls_R_factor_all     0.0198
_refine_ls_R_factor_gt     0.0191
_refine_ls_wR_factor_gt     0.0508
_refine_ls_wR_factor_ref     0.0512
_refine_ls_goodness_of_fit_ref     1.073
_refine_ls_restrained_S_all     1.073
_refine_ls_number_reflns     6166
_refine_ls_number_parameters     335
_refine_ls_number_restraints     0
_refine_ls_hydrogen_treatment     constr
_refine_ls_weighting_scheme     calc
_refine_ls_weighting_details
              'w=1/[\s^2^(Fo^2^)+(0.0277P)^2^+0.6586P] where P=(Fo^2^+2Fc^2^)/3'
_atom_sites_solution_hydrogens     difmap
_atom_sites_solution_primary     direct
_atom_sites_solution_secondary     difmap
_refine_ls_shift/su_max     0.001
_refine_ls_shift/su_mean     0.000
_refine_diff_density_max     0.330
_refine_diff_density_min     -0.279
_refine_ls_extinction_method     none
_refine_ls_extinction_coef     .
_refine_ls_abs_structure_details
;
Refined as an inversion twin
;
_refine_ls_abs_structure_Flack     -0.001(10)
loop_
    _atom_type_symbol
    _atom_type_description
    _atom_type_scat_dispersion_real
    _atom_type_scat_dispersion_imag
    _atom_type_scat_source
    'C' 'C' 0.0033 0.0016
                         'International Tables Vol C Tables 4.2.6.8 and 6.1.1.4'
    'H' 'H' 0.0000 0.0000
                         'International Tables Vol C Tables 4.2.6.8 and 6.1.1.4'
    'F' 'F' 0.0171 0.0103
                         'International Tables Vol C Tables 4.2.6.8 and 6.1.1.4'
    'Fe' 'Fe' 0.3463 0.8444
                         'International Tables Vol C Tables 4.2.6.8 and 6.1.1.4'
    'O' 'O' 0.0106 0.0060
                         'International Tables Vol C Tables 4.2.6.8 and 6.1.1.4'
    'S' 'S' 0.1246 0.1234
                         'International Tables Vol C Tables 4.2.6.8 and 6.1.1.4'
_computing_data_collection
;
APEX2 (Bruker, 2007)
;
_computing_cell_refinement
;
<i>PEAKREF</i> (Schreurs, 2016)
;
_computing_data_reduction
;
<i>Eval15</i> (Schreurs <i>et al.</i>,  2010)
;
_computing_structure_solution
;
initial coordinates from isostructural Zn complex (Amel'chenkova et al.,
2006)
;
_computing_structure_refinement
;
SHELXL2018 (Sheldrick, 2015)
;
_computing_molecular_graphics
;
PLATON (Spek, 2009) and <i>DRAWxtl</i> (Finger <i>et al.</i>,
2007)
;
_computing_publication_material     ?
loop_
    _atom_site_type_symbol
    _atom_site_label
    _atom_site_fract_x
    _atom_site_fract_y
    _atom_site_fract_z
    _atom_site_U_iso_or_equiv
    _atom_site_adp_type
    _atom_site_calc_flag
    _atom_site_occupancy
    _atom_site_disorder_assembly
    _atom_site_disorder_group
    Fe Fe1 0.50772(3) 0.48861(2) 0.86831(2) 0.01643(6) Uani d 1 . .
    S S1 0.81595(5) 0.57825(3) 0.93928(2) 0.02277(10) Uani d 1 . .
    S S2 0.32496(6) 0.31474(3) 0.81507(2) 0.02265(10) Uani d 1 . .
    F F1 0.9574(2) 0.68741(12) 1.01554(11) 0.0680(6) Uani d 1 . .
    F F2 0.7121(2) 0.68477(9) 1.03052(7) 0.0470(4) Uani d 1 . .
    F F3 0.8062(3) 0.73954(9) 0.93805(9) 0.0590(5) Uani d 1 . .
    F F4 0.06455(18) 0.35905(12) 0.75689(10) 0.0558(4) Uani d 1 . .
    F F5 0.14957(18) 0.24184(9) 0.72262(9) 0.0480(4) Uani d 1 . .
    F F6 0.2551(2) 0.35272(10) 0.68562(7) 0.0508(4) Uani d 1 . .
    O O1 0.65973(16) 0.57880(9) 0.91040(7) 0.0240(3) Uani d 1 . .
    O O2 0.93533(19) 0.58245(12) 0.88737(9) 0.0406(4) Uani d 1 . .
    O O3 0.83890(17) 0.52029(9) 0.99506(8) 0.0324(3) Uani d 1 . .
    O O4 0.34877(17) 0.40267(8) 0.82643(8) 0.0274(3) Uani d 1 . .
    O O5 0.45752(17) 0.27184(10) 0.78893(9) 0.0353(4) Uani d 1 . .
    O O6 0.2398(2) 0.27486(11) 0.86955(9) 0.0428(4) Uani d 1 . .
    O O7 0.38706(15) 0.48776(10) 0.96533(6) 0.0238(3) Uani d 1 . .
    O O8 0.35941(17) 0.58263(8) 0.83381(7) 0.0256(3) Uani d 1 . .
    O O9 0.62129(17) 0.49769(8) 0.77015(7) 0.0264(3) Uani d 1 . .
    O O10 0.64976(15) 0.39087(8) 0.90293(7) 0.0235(3) Uani d 1 . .
    C C1 0.8230(3) 0.67820(14) 0.98276(12) 0.0350(5) Uani d 1 . .
    C C2 0.1914(3) 0.31710(13) 0.74133(11) 0.0296(4) Uani d 1 . .
    C C3 0.2234(2) 0.46794(15) 0.97287(10) 0.0305(5) Uani d 1 . .
    H H3A 0.203548 0.410133 0.959313 0.037 Uiso calc 1 . .
    H H3B 0.159680 0.504403 0.943011 0.037 Uiso calc 1 . .
    C C4 0.1865(2) 0.48144(16) 1.05024(11) 0.0354(5) Uani d 1 . .
    H H4A 0.115020 0.438696 1.067968 0.042 Uiso calc 1 . .
    H H4B 0.139912 0.536288 1.058032 0.042 Uiso calc 1 . .
    C C5 0.3443(2) 0.47496(15) 1.08559(10) 0.0308(4) Uani d 1 . .
    H H5A 0.346138 0.504546 1.130987 0.037 Uiso calc 1 . .
    H H5B 0.374432 0.416917 1.093207 0.037 Uiso calc 1 . .
    C C6 0.4466(2) 0.51605(14) 1.03204(9) 0.0272(4) Uani d 1 . .
    H H6A 0.439699 0.576664 1.035736 0.033 Uiso calc 1 . .
    H H6B 0.555633 0.499216 1.038254 0.033 Uiso calc 1 . .
    C C7 0.2531(3) 0.57493(15) 0.77512(11) 0.0349(5) Uani d 1 . .
    H H7A 0.159543 0.544020 0.789144 0.042 Uiso calc 1 . .
    H H7B 0.302789 0.546152 0.735315 0.042 Uiso calc 1 . .
    C C8 0.2128(3) 0.66148(15) 0.75551(12) 0.0358(5) Uani d 1 . .
    H H8A 0.107456 0.664582 0.735575 0.043 Uiso calc 1 . .
    H H8B 0.287162 0.683703 0.720896 0.043 Uiso calc 1 . .
    C C9 0.2226(3) 0.70770(13) 0.82393(12) 0.0318(5) Uani d 1 . .
    H H9A 0.250509 0.765977 0.815906 0.038 Uiso calc 1 . .
    H H9B 0.123089 0.705398 0.849438 0.038 Uiso calc 1 . .
    C C10 0.3467(3) 0.66399(13) 0.86392(13) 0.0417(6) Uani d 1 . .
    H H10A 0.445941 0.693786 0.859551 0.050 Uiso calc 1 . .
    H H10B 0.319250 0.660390 0.914247 0.050 Uiso calc 1 . .
    C C11 0.6152(3) 0.44132(13) 0.71141(10) 0.0274(4) Uani d 1 . .
    H H11A 0.518112 0.448247 0.684649 0.033 Uiso calc 1 . .
    H H11B 0.622800 0.383601 0.727581 0.033 Uiso calc 1 . .
    C C12 0.7528(3) 0.46439(15) 0.66738(12) 0.0393(5) Uani d 1 . .
    H H12A 0.738428 0.447800 0.617830 0.047 Uiso calc 1 . .
    H H12B 0.848683 0.439136 0.685716 0.047 Uiso calc 1 . .
    C C13 0.7560(4) 0.55698(18) 0.67491(16) 0.0593(9) Uani d 1 . .
    H H13A 0.863015 0.577957 0.671068 0.071 Uiso calc 1 . .
    H H13B 0.692138 0.583316 0.638162 0.071 Uiso calc 1 . .
    C C14 0.6920(4) 0.57395(14) 0.74568(11) 0.0407(6) Uani d 1 . .
    H H14A 0.775102 0.591301 0.778098 0.049 Uiso calc 1 . .
    H H14B 0.613879 0.618318 0.743218 0.049 Uiso calc 1 . .
    C C15 0.6119(3) 0.33496(14) 0.95980(11) 0.0316(4) Uani d 1 . .
    H H15A 0.502945 0.317000 0.956510 0.038 Uiso calc 1 . .
    H H15B 0.628145 0.361845 1.005821 0.038 Uiso calc 1 . .
    C C16 0.7192(3) 0.26300(15) 0.95120(13) 0.0376(5) Uani d 1 . .
    H H16A 0.677552 0.222297 0.917507 0.045 Uiso calc 1 . .
    H H16B 0.739603 0.235545 0.996623 0.045 Uiso calc 1 . .
    C C17 0.8638(3) 0.30493(17) 0.92264(14) 0.0417(6) Uani d 1 . .
    H H17A 0.922310 0.332764 0.960436 0.050 Uiso calc 1 . .
    H H17B 0.932237 0.265169 0.898545 0.050 Uiso calc 1 . .
    C C18 0.7963(2) 0.36611(13) 0.87176(12) 0.0292(4) Uani d 1 . .
    H H18A 0.865616 0.414073 0.866134 0.035 Uiso calc 1 . .
    H H18B 0.779706 0.340471 0.825253 0.035 Uiso calc 1 . .
loop_
    _atom_site_aniso_label
    _atom_site_aniso_U_11
    _atom_site_aniso_U_22
    _atom_site_aniso_U_33
    _atom_site_aniso_U_12
    _atom_site_aniso_U_13
    _atom_site_aniso_U_23
    Fe1 0.01825(11) 0.01659(11) 0.01444(10) 0.00166(10) 0.00053(9) -0.00065(8)
    S1 0.0182(2) 0.0244(2) 0.0257(2) -0.00151(17) 0.00011(18) -0.00155(17)
    S2 0.0229(2) 0.0189(2) 0.0261(2) -0.00106(17) -0.00181(18) -0.00144(16)
    F1 0.0548(10) 0.0586(11) 0.0907(14) -0.0162(8) -0.0327(10) -0.0222(10)
    F2 0.0648(10) 0.0402(8) 0.0360(7) 0.0033(7) 0.0047(7) -0.0135(6)
    F3 0.0976(14) 0.0258(7) 0.0536(9) -0.0106(8) -0.0009(10) 0.0063(7)
    F4 0.0342(7) 0.0635(11) 0.0697(11) 0.0195(7) -0.0173(7) -0.0151(9)
    F5 0.0478(9) 0.0322(7) 0.0640(9) -0.0105(6) -0.0218(7) -0.0118(7)
    F6 0.0648(10) 0.0564(9) 0.0311(7) -0.0160(8) -0.0116(7) 0.0056(7)
    O1 0.0226(6) 0.0237(7) 0.0256(6) -0.0001(5) -0.0033(5) -0.0029(5)
    O2 0.0279(7) 0.0495(10) 0.0443(10) -0.0002(7) 0.0124(7) -0.0004(8)
    O3 0.0293(7) 0.0315(7) 0.0364(7) 0.0018(6) -0.0072(6) 0.0046(6)
    O4 0.0284(7) 0.0211(7) 0.0326(7) 0.0000(5) -0.0059(6) -0.0067(6)
    O5 0.0274(7) 0.0271(8) 0.0514(9) 0.0054(6) -0.0033(7) -0.0092(7)
    O6 0.0478(10) 0.0439(9) 0.0368(8) -0.0087(8) 0.0054(8) 0.0099(8)
    O7 0.0173(6) 0.0382(8) 0.0160(5) -0.0010(6) 0.0006(4) -0.0031(6)
    O8 0.0334(8) 0.0201(6) 0.0233(6) 0.0088(6) -0.0091(6) -0.0057(5)
    O9 0.0397(7) 0.0196(7) 0.0199(6) -0.0031(6) 0.0099(5) -0.0025(5)
    O10 0.0199(7) 0.0233(6) 0.0273(6) 0.0039(5) 0.0045(5) 0.0053(5)
    C1 0.0411(12) 0.0290(10) 0.0351(11) -0.0086(10) -0.0066(10) -0.0027(9)
    C2 0.0285(10) 0.0247(9) 0.0356(10) -0.0027(8) -0.0070(9) -0.0049(8)
    C3 0.0171(9) 0.0492(13) 0.0253(9) -0.0037(8) 0.0017(7) 0.0003(9)
    C4 0.0244(9) 0.0533(14) 0.0284(9) 0.0015(10) 0.0073(8) 0.0001(10)
    C5 0.0309(10) 0.0433(12) 0.0183(8) -0.0017(9) 0.0034(7) 0.0006(8)
    C6 0.0274(9) 0.0374(11) 0.0169(8) -0.0044(8) 0.0002(7) -0.0043(8)
    C7 0.0416(12) 0.0330(11) 0.0301(10) 0.0088(10) -0.0163(9) -0.0054(9)
    C8 0.0390(12) 0.0357(12) 0.0325(11) 0.0092(10) -0.0090(9) 0.0042(9)
    C9 0.0362(11) 0.0213(9) 0.0379(11) 0.0063(8) -0.0023(9) 0.0022(8)
    C10 0.0577(15) 0.0241(10) 0.0432(12) 0.0170(10) -0.0213(12) -0.0150(10)
    C11 0.0372(10) 0.0255(10) 0.0195(8) -0.0029(8) 0.0047(8) -0.0057(7)
    C12 0.0488(14) 0.0415(13) 0.0275(10) -0.0022(10) 0.0154(10) -0.0072(9)
    C13 0.084(2) 0.0427(15) 0.0515(16) -0.0202(15) 0.0368(16) -0.0027(12)
    C14 0.0679(17) 0.0247(10) 0.0295(10) -0.0127(11) 0.0150(11) 0.0011(8)
    C15 0.0301(10) 0.0353(11) 0.0294(10) 0.0062(9) 0.0039(8) 0.0126(8)
    C16 0.0424(12) 0.0317(11) 0.0386(11) 0.0109(10) 0.0024(10) 0.0136(9)
    C17 0.0284(11) 0.0489(14) 0.0479(13) 0.0154(10) 0.0012(10) 0.0088(11)
    C18 0.0245(9) 0.0269(9) 0.0363(10) 0.0057(7) 0.0080(9) 0.0020(9)
_geom_special_details
;
 All esds (except the esd in the dihedral angle between two l.s. planes)
 are estimated using the full covariance matrix.  The cell esds are taken
 into account individually in the estimation of esds in distances, angles
 and torsion angles; correlations between esds in cell parameters are only
 used when they are defined by crystal symmetry.  An approximate (isotropic)
 treatment of cell esds is used for estimating esds involving l.s. planes.
;
loop_
    _geom_bond_atom_site_label_1
    _geom_bond_atom_site_label_2
    _geom_bond_site_symmetry_2
    _geom_bond_distance
    _geom_bond_publ_flag
    Fe1 O8 . 2.1024(13) ?
    Fe1 O10 . 2.1153(13) ?
    Fe1 O4 . 2.1179(14) ?
    Fe1 O9 . 2.1187(13) ?
    Fe1 O7 . 2.1239(12) ?
    Fe1 O1 . 2.1279(14) ?
    S1 O2 . 1.4325(16) y
    S1 O3 . 1.4346(15) y
    S1 O1 . 1.4608(14) y
    S1 C1 . 1.825(2) ?
    S2 O6 . 1.4290(17) y
    S2 O5 . 1.4329(16) y
    S2 O4 . 1.4608(14) y
    S2 C2 . 1.821(2) ?
    F1 C1 . 1.329(3) ?
    F2 C1 . 1.328(3) ?
    F3 C1 . 1.320(3) ?
    F4 C2 . 1.327(3) ?
    F5 C2 . 1.325(2) ?
    F6 C2 . 1.330(3) ?
    O7 C6 . 1.447(2) ?
    O7 C3 . 1.461(2) ?
    O8 C10 . 1.446(2) ?
    O8 C7 . 1.454(2) ?
    O9 C11 . 1.448(2) ?
    O9 C14 . 1.459(3) ?
    O10 C15 . 1.452(2) ?
    O10 C18 . 1.458(2) ?
    C3 C4 . 1.525(3) ?
    C3 H3A . 0.9900 ?
    C3 H3B . 0.9900 ?
    C4 C5 . 1.528(3) ?
    C4 H4A . 0.9900 ?
    C4 H4B . 0.9900 ?
    C5 C6 . 1.508(3) ?
    C5 H5A . 0.9900 ?
    C5 H5B . 0.9900 ?
    C6 H6A . 0.9900 ?
    C6 H6B . 0.9900 ?
    C7 C8 . 1.497(3) ?
    C7 H7A . 0.9900 ?
    C7 H7B . 0.9900 ?
    C8 C9 . 1.507(3) ?
    C8 H8A . 0.9900 ?
    C8 H8B . 0.9900 ?
    C9 C10 . 1.497(3) ?
    C9 H9A . 0.9900 ?
    C9 H9B . 0.9900 ?
    C10 H10A . 0.9900 ?
    C10 H10B . 0.9900 ?
    C11 C12 . 1.505(3) ?
    C11 H11A . 0.9900 ?
    C11 H11B . 0.9900 ?
    C12 C13 . 1.513(4) ?
    C12 H12A . 0.9900 ?
    C12 H12B . 0.9900 ?
    C13 C14 . 1.484(3) ?
    C13 H13A . 0.9900 ?
    C13 H13B . 0.9900 ?
    C14 H14A . 0.9900 ?
    C14 H14B . 0.9900 ?
    C15 C16 . 1.503(3) ?
    C15 H15A . 0.9900 ?
    C15 H15B . 0.9900 ?
    C16 C17 . 1.527(3) ?
    C16 H16A . 0.9900 ?
    C16 H16B . 0.9900 ?
    C17 C18 . 1.507(3) ?
    C17 H17A . 0.9900 ?
    C17 H17B . 0.9900 ?
    C18 H18A . 0.9900 ?
    C18 H18B . 0.9900 ?
loop_
    _geom_angle_atom_site_label_1
    _geom_angle_atom_site_label_2
    _geom_angle_atom_site_label_3
    _geom_angle_site_symmetry_1
    _geom_angle_site_symmetry_3
    _geom_angle
    _geom_angle_publ_flag
    O8 Fe1 O10 . . 177.82(6) y
    O8 Fe1 O4 . . 87.98(5) y
    O10 Fe1 O4 . . 89.99(6) y
    O8 Fe1 O9 . . 87.53(6) y
    O10 Fe1 O9 . . 93.31(5) y
    O4 Fe1 O9 . . 90.86(6) y
    O8 Fe1 O7 . . 88.64(6) y
    O10 Fe1 O7 . . 90.57(5) y
    O4 Fe1 O7 . . 90.22(6) y
    O9 Fe1 O7 . . 175.98(6) y
    O8 Fe1 O1 . . 89.70(5) y
    O10 Fe1 O1 . . 92.31(5) y
    O4 Fe1 O1 . . 177.54(6) y
    O9 Fe1 O1 . . 89.86(5) y
    O7 Fe1 O1 . . 88.90(5) y
    O2 S1 O3 . . 116.30(10) ?
    O2 S1 O1 . . 114.09(9) ?
    O3 S1 O1 . . 114.30(9) ?
    O2 S1 C1 . . 104.29(11) ?
    O3 S1 C1 . . 104.11(10) ?
    O1 S1 C1 . . 101.34(10) ?
    O6 S2 O5 . . 116.43(11) ?
    O6 S2 O4 . . 114.17(10) ?
    O5 S2 O4 . . 114.51(10) ?
    O6 S2 C2 . . 104.02(11) ?
    O5 S2 C2 . . 104.55(10) ?
    O4 S2 C2 . . 100.57(9) ?
    S1 O1 Fe1 . . 135.31(9) y
    S2 O4 Fe1 . . 142.51(9) y
    C6 O7 C3 . . 109.25(14) ?
    C6 O7 Fe1 . . 125.96(11) ?
    C3 O7 Fe1 . . 124.38(11) ?
    C10 O8 C7 . . 109.61(15) ?
    C10 O8 Fe1 . . 125.99(12) ?
    C7 O8 Fe1 . . 124.39(12) ?
    C11 O9 C14 . . 107.83(14) ?
    C11 O9 Fe1 . . 128.44(12) ?
    C14 O9 Fe1 . . 122.42(12) ?
    C15 O10 C18 . . 109.12(15) ?
    C15 O10 Fe1 . . 124.88(12) ?
    C18 O10 Fe1 . . 125.93(11) ?
    F3 C1 F2 . . 107.6(2) ?
    F3 C1 F1 . . 108.4(2) ?
    F2 C1 F1 . . 107.59(19) ?
    F3 C1 S1 . . 112.09(16) ?
    F2 C1 S1 . . 111.02(15) ?
    F1 C1 S1 . . 110.05(18) ?
    F5 C2 F4 . . 108.00(19) ?
    F5 C2 F6 . . 107.51(18) ?
    F4 C2 F6 . . 107.37(19) ?
    F5 C2 S2 . . 111.21(15) ?
    F4 C2 S2 . . 111.38(15) ?
    F6 C2 S2 . . 111.18(15) ?
    O7 C3 C4 . . 105.50(16) ?
    O7 C3 H3A . . 110.6 ?
    C4 C3 H3A . . 110.6 ?
    O7 C3 H3B . . 110.6 ?
    C4 C3 H3B . . 110.6 ?
    H3A C3 H3B . . 108.8 ?
    C3 C4 C5 . . 103.22(16) ?
    C3 C4 H4A . . 111.1 ?
    C5 C4 H4A . . 111.1 ?
    C3 C4 H4B . . 111.1 ?
    C5 C4 H4B . . 111.1 ?
    H4A C4 H4B . . 109.1 ?
    C6 C5 C4 . . 101.37(16) ?
    C6 C5 H5A . . 111.5 ?
    C4 C5 H5A . . 111.5 ?
    C6 C5 H5B . . 111.5 ?
    C4 C5 H5B . . 111.5 ?
    H5A C5 H5B . . 109.3 ?
    O7 C6 C5 . . 104.12(16) ?
    O7 C6 H6A . . 110.9 ?
    C5 C6 H6A . . 110.9 ?
    O7 C6 H6B . . 110.9 ?
    C5 C6 H6B . . 110.9 ?
    H6A C6 H6B . . 109.0 ?
    O8 C7 C8 . . 104.97(17) ?
    O8 C7 H7A . . 110.8 ?
    C8 C7 H7A . . 110.8 ?
    O8 C7 H7B . . 110.8 ?
    C8 C7 H7B . . 110.8 ?
    H7A C7 H7B . . 108.8 ?
    C7 C8 C9 . . 103.87(17) ?
    C7 C8 H8A . . 111.0 ?
    C9 C8 H8A . . 111.0 ?
    C7 C8 H8B . . 111.0 ?
    C9 C8 H8B . . 111.0 ?
    H8A C8 H8B . . 109.0 ?
    C10 C9 C8 . . 104.11(18) ?
    C10 C9 H9A . . 110.9 ?
    C8 C9 H9A . . 110.9 ?
    C10 C9 H9B . . 110.9 ?
    C8 C9 H9B . . 110.9 ?
    H9A C9 H9B . . 109.0 ?
    O8 C10 C9 . . 106.67(17) ?
    O8 C10 H10A . . 110.4 ?
    C9 C10 H10A . . 110.4 ?
    O8 C10 H10B . . 110.4 ?
    C9 C10 H10B . . 110.4 ?
    H10A C10 H10B . . 108.6 ?
    O9 C11 C12 . . 104.14(17) ?
    O9 C11 H11A . . 110.9 ?
    C12 C11 H11A . . 110.9 ?
    O9 C11 H11B . . 110.9 ?
    C12 C11 H11B . . 110.9 ?
    H11A C11 H11B . . 108.9 ?
    C11 C12 C13 . . 102.1(2) ?
    C11 C12 H12A . . 111.3 ?
    C13 C12 H12A . . 111.3 ?
    C11 C12 H12B . . 111.3 ?
    C13 C12 H12B . . 111.3 ?
    H12A C12 H12B . . 109.2 ?
    C14 C13 C12 . . 105.3(2) ?
    C14 C13 H13A . . 110.7 ?
    C12 C13 H13A . . 110.7 ?
    C14 C13 H13B . . 110.7 ?
    C12 C13 H13B . . 110.7 ?
    H13A C13 H13B . . 108.8 ?
    O9 C14 C13 . . 106.82(18) ?
    O9 C14 H14A . . 110.4 ?
    C13 C14 H14A . . 110.4 ?
    O9 C14 H14B . . 110.4 ?
    C13 C14 H14B . . 110.4 ?
    H14A C14 H14B . . 108.6 ?
    O10 C15 C16 . . 105.46(17) ?
    O10 C15 H15A . . 110.7 ?
    C16 C15 H15A . . 110.7 ?
    O10 C15 H15B . . 110.7 ?
    C16 C15 H15B . . 110.7 ?
    H15A C15 H15B . . 108.8 ?
    C15 C16 C17 . . 101.44(19) ?
    C15 C16 H16A . . 111.5 ?
    C17 C16 H16A . . 111.5 ?
    C15 C16 H16B . . 111.5 ?
    C17 C16 H16B . . 111.5 ?
    H16A C16 H16B . . 109.3 ?
    C18 C17 C16 . . 101.86(17) ?
    C18 C17 H17A . . 111.4 ?
    C16 C17 H17A . . 111.4 ?
    C18 C17 H17B . . 111.4 ?
    C16 C17 H17B . . 111.4 ?
    H17A C17 H17B . . 109.3 ?
    O10 C18 C17 . . 104.95(17) ?
    O10 C18 H18A . . 110.8 ?
    C17 C18 H18A . . 110.8 ?
    O10 C18 H18B . . 110.8 ?
    C17 C18 H18B . . 110.8 ?
    H18A C18 H18B . . 108.8 ?
loop_
    _geom_torsion_atom_site_label_1
    _geom_torsion_atom_site_label_2
    _geom_torsion_atom_site_label_3
    _geom_torsion_atom_site_label_4
    _geom_torsion_site_symmetry_1
    _geom_torsion_site_symmetry_2
    _geom_torsion_site_symmetry_3
    _geom_torsion_site_symmetry_4
    _geom_torsion
    _geom_torsion_publ_flag
    O2 S1 O1 Fe1 . . . . 83.66(14) ?
    O3 S1 O1 Fe1 . . . . -53.60(15) ?
    C1 S1 O1 Fe1 . . . . -164.91(12) ?
    O6 S2 O4 Fe1 . . . . 93.74(17) ?
    O5 S2 O4 Fe1 . . . . -44.07(19) ?
    C2 S2 O4 Fe1 . . . . -155.53(15) ?
    O2 S1 C1 F3 . . . . 56.6(2) ?
    O3 S1 C1 F3 . . . . 178.93(19) ?
    O1 S1 C1 F3 . . . . -62.2(2) ?
    O2 S1 C1 F2 . . . . 176.88(16) ?
    O3 S1 C1 F2 . . . . -60.75(18) ?
    O1 S1 C1 F2 . . . . 58.15(17) ?
    O2 S1 C1 F1 . . . . -64.11(19) ?
    O3 S1 C1 F1 . . . . 58.26(19) ?
    O1 S1 C1 F1 . . . . 177.16(17) ?
    O6 S2 C2 F5 . . . . -60.00(19) ?
    O5 S2 C2 F5 . . . . 62.60(18) ?
    O4 S2 C2 F5 . . . . -178.42(16) ?
    O6 S2 C2 F4 . . . . 60.52(19) ?
    O5 S2 C2 F4 . . . . -176.87(16) ?
    O4 S2 C2 F4 . . . . -57.89(18) ?
    O6 S2 C2 F6 . . . . -179.78(16) ?
    O5 S2 C2 F6 . . . . -57.17(17) ?
    O4 S2 C2 F6 . . . . 61.81(17) ?
    C6 O7 C3 C4 . . . . -3.0(2) ?
    Fe1 O7 C3 C4 . . . . -175.97(14) ?
    O7 C3 C4 C5 . . . . -21.8(2) ?
    C3 C4 C5 C6 . . . . 37.3(2) ?
    C3 O7 C6 C5 . . . . 27.1(2) ?
    Fe1 O7 C6 C5 . . . . -160.09(13) ?
    C4 C5 C6 O7 . . . . -39.6(2) ?
    C10 O8 C7 C8 . . . . 18.0(3) ?
    Fe1 O8 C7 C8 . . . . -161.93(14) ?
    O8 C7 C8 C9 . . . . -30.8(2) ?
    C7 C8 C9 C10 . . . . 32.0(3) ?
    C7 O8 C10 C9 . . . . 2.3(3) ?
    Fe1 O8 C10 C9 . . . . -177.78(14) ?
    C8 C9 C10 O8 . . . . -21.4(3) ?
    C14 O9 C11 C12 . . . . 30.3(2) ?
    Fe1 O9 C11 C12 . . . . -162.73(15) ?
    O9 C11 C12 C13 . . . . -37.2(3) ?
    C11 C12 C13 C14 . . . . 30.6(3) ?
    C11 O9 C14 C13 . . . . -10.8(3) ?
    Fe1 O9 C14 C13 . . . . -178.7(2) ?
    C12 C13 C14 O9 . . . . -13.0(4) ?
    C18 O10 C15 C16 . . . . -13.7(2) ?
    Fe1 O10 C15 C16 . . . . 163.46(14) ?
    O10 C15 C16 C17 . . . . 33.9(2) ?
    C15 C16 C17 C18 . . . . -41.0(2) ?
    C15 O10 C18 C17 . . . . -12.8(2) ?
    Fe1 O10 C18 C17 . . . . 170.13(15) ?
    C16 C17 C18 O10 . . . . 33.4(2) ?
loop_
    _geom_hbond_atom_site_label_D
    _geom_hbond_atom_site_label_H
    _geom_hbond_atom_site_label_A
    _geom_hbond_site_symmetry_A
    _geom_hbond_distance_DH
    _geom_hbond_distance_HA
    _geom_hbond_distance_DA
    _geom_hbond_angle_DHA
    C3 H3B O2 1_455 0.99 2.55 3.514(3) 164
    C11 H11B O5 . 0.99 2.59 3.412(3) 140
    C12 H12A O3 2_664 0.99 2.49 3.388(3) 151
    C14 H14A O2 . 0.99 2.51 3.429(3) 155
    C16 H16B O6 3_557 0.99 2.56 3.476(3) 154
_shelx_space_group_comment
;
The symmetry employed for this shelxl refinement is uniquely defined
by the following loop, which should always be used as a source of
symmetry information in preference to the above space-group names.
They are only intended as comments.
;
_shelx_estimated_absorpt_T_min     ?
_shelx_estimated_absorpt_T_max     ?
_shelx_hkl_file
;
  -1   0   0 -2.9835 0.27588   2
  -1   0   0 -3.1906 0.32198   4
  -1   0   0 -3.9840 0.25400   1
   1   0   0 -3.5426 0.30948   4
  -1   0   0 -2.2378 0.27793   1
   1   0   0 -2.2335 0.21661   3
  -1   0   0 -3.2474 0.21795   3
   1   0   0 -2.2290 0.26982   1
  -2   0   0 8164.23 183.027   4
   2   0   0 7972.01 183.031   1
  -2   0   0 8374.79 183.062   1
  -2   0   0 8107.98 182.893   3
   2   0   0 8430.69 182.972   2
   2   0   0 8298.06 182.904   3
  -2   0   0 8111.48 182.949   2
   2   0   0 8162.91 183.033   4
   2   0   0 8287.83 183.066   1
   3   0   0 -0.4893 0.30417   3
  -3   0   0 -1.3153 0.40896   2
  -3   0   0 -0.6721 0.39101   1
   3   0   0 -1.5888 0.38063   1
  -3   0   0 -1.5288 0.57129   4
  -3   0   0 -1.5916 0.27741   3
  -3   0   0 -1.0355 0.36894   1
  -4   0   0 7.61981 0.70486   1
   4   0   0 8.62623 0.56012   3
  -4   0   0 8.45436 0.98635   4
  -4   0   0 8.34442 0.75192   2
   4   0   0 8.43521 0.77841   1
  -5   0   0 0.45430 0.82294   4
  -5   0   0 -0.0948 0.58037   2
   5   0   0 -0.2292 0.38872   3
  -5   0   0 -0.1321 0.50157   1
   5   0   0 -0.0029 0.57659   1
   6   0   0 1776.78 39.7227   3
  -6   0   0 1709.56 39.9081   2
   6   0   0 1850.90 40.2169   1
  -6   0   0 1760.36 40.0815   1
  -6   0   0 1735.07 40.1066   4
  -7   0   0 0.90017 0.85157   1
  -7   0   0 0.48568 0.82381   2
   7   0   0 -0.2492 0.90577   1
   7   0   0 0.64255 0.57476   3
  -7   0   0 1.09642 1.10763   4
  -8   0   0 0.96769 1.14762   4
  -8   0   0 1.29030 0.94972   2
  -8   0   0 2.32946 0.99404   1
   8   0   0 1.66008 0.66012   3
   8   0   0 0.12354 1.04928   1
  -9   0   0 -1.2527 0.98214   2
   9   0   0 -1.4904 1.04440   1
  -9   0   0 0.54613 1.00032   1
  -9   0   0 0.45354 1.24928   4
  10   0   0 2.79499 1.45969   1
 -10   0   0 5.10937 1.52140   4
 -10   0   0 3.47088 1.23269   2
 -10   0   0 6.31782 1.40491   1
 -11   0   0 0.96322 1.52181   4
 -11   0   0 -0.8706 1.27241   1
   1   1   0 259.892 5.91461   2
   1   1   0 255.775 5.92412   1
  -1   1   0 249.616 5.95174   4
  -1  -1   0 264.221 5.91897   2
   1  -1   0 257.241 5.91917   3
   1  -1   0 267.183 5.95963   1
   1   1   0 272.458 5.94041   1
   1  -1   0 251.552 5.94177   1
  -1   1   0 256.749 5.91824   2
   1  -1   0 258.448 5.95348   4
  -1  -1   0 257.969 5.92926   1
  -1  -1   0 255.656 5.95236   4
  -1  -1   0 261.936 5.93761   1
   1  -1   0 259.116 5.91888   2
   1   1   0 259.213 5.95084   4
  -1   1   0 257.866 5.91759   3
  -1   1   0 260.606 5.94834   1
  -1   1   0 256.240 5.94399   1
   1   1   0 267.129 5.99045   5
  -2  -1   0 756.684 17.3323   3
  -2  -1   0 787.451 17.5077   4
   2   1   0 763.495 17.4736   1
   2  -1   0 766.746 17.4942   1
  -2   1   0 778.064 17.5105   4
   2  -1   0 777.898 17.4138   3
  -2  -1   0 750.871 17.4731   1
  -2   1   0 767.850 17.4045   3
  -2   1   0 770.957 17.4400   2
   2   1   0 793.265 17.4986   1
  -2  -1   0 766.758 17.4343   2
  -2  -1   0 777.649 17.4820   1
   2   1   0 790.697 17.3361   3
   2  -1   0 796.167 17.4491   2
   2   1   0 773.555 17.4344   2
  -2   1   0 766.733 17.4917   1
   2  -1   0 779.029 17.5038   4
   2   1   0 765.991 17.5031   4
   2  -1   0 791.809 17.5182   1
  -2   1   0 767.233 17.4942   1
   3  -1   0 43.7066 1.41722   1
   3   1   0 45.3369 1.44332   1
  -3  -1   0 45.8180 1.19501   3
  -3  -1   0 45.4033 1.48881   4
  -3  -1   0 47.9947 1.42838   1
  -3   1   0 48.3917 1.38486   2
   3  -1   0 45.8060 1.46675   1
  -3  -1   0 46.7126 1.39593   1
   3   1   0 46.4096 1.20652   3
   3  -1   0 45.1441 1.30055   3
  -3  -1   0 45.5992 1.36708   2
  -3   1   0 46.6378 1.52930   4
  -3   1   0 45.8821 1.42182   1
  -4  -1   0 63.3845 1.74869   3
   4   1   0 68.5487 2.10021   1
   4  -1   0 66.4774 1.87052   3
  -4  -1   0 70.3572 1.98184   2
  -4   1   0 66.7898 2.20886   4
  -4  -1   0 69.5492 2.16294   4
  -4   1   0 69.7695 1.99146   2
   4  -1   0 68.6816 2.12351   1
  -4   1   0 70.9382 2.06789   1
   4   1   0 66.1018 1.76144   3
  -4  -1   0 69.1597 2.04945   1
  -5   1   0 22.6046 1.34927   4
  -5  -1   0 23.4868 1.29406   4
  -5  -1   0 23.3924 1.14215   1
   5  -1   0 23.4607 0.96646   3
   5   1   0 23.5057 1.23210   1
  -5   1   0 23.7965 1.13375   2
   5   1   0 21.7390 0.85907   3
  -5  -1   0 22.7798 1.12178   2
  -5   1   0 25.1517 1.17968   1
   5  -1   0 24.6824 1.27187   1
  -6  -1   0 2.74958 0.93012   4
   6   1   0 1.04453 0.79913   1
  -6   1   0 1.55037 0.72397   2
  -6   1   0 1.23408 0.72740   1
  -6  -1   0 0.77374 0.73931   2
  -6  -1   0 1.16684 0.71916   1
  -6   1   0 4.21172 1.01135   4
   6  -1   0 1.28995 0.51985   3
   6  -1   0 0.60338 0.80532   1
   6   1   0 1.25075 0.44578   3
  -7  -1   0 153.008 4.23751   2
   7  -1   0 157.217 4.02939   3
  -7  -1   0 161.254 4.53186   4
  -7   1   0 161.544 4.37057   1
   7   1   0 156.186 3.91004   3
   7   1   0 158.787 4.46917   1
  -7   1   0 156.333 4.51000   4
   7  -1   0 157.023 4.48135   1
  -7  -1   0 157.748 4.31660   1
  -7   1   0 158.215 4.23768   2
   8   1   0 -0.7190 0.94417   1
   8  -1   0 -0.1731 0.65196   3
  -8   1   0 -0.0749 0.89936   1
  -8  -1   0 0.35071 0.93438   2
  -8  -1   0 0.62614 0.89411   1
   8   1   0 1.09021 0.60399   3
  -8   1   0 -2.0928 1.09010   4
   8  -1   0 0.96903 1.07634   1
  -8  -1   0 0.35065 1.12300   4
  -8   1   0 0.23248 0.91382   2
   9  -1   0 0.11199 1.13690   1
  -9   1   0 2.32422 1.07987   1
  -9  -1   0 0.64603 1.06847   1
  -9  -1   0 0.17941 1.26144   4
  -9   1   0 1.97354 1.04650   2
  -9   1   0 0.96664 1.29527   4
   9  -1   0 1.05595 0.77574   3
   9   1   0 1.47766 1.23217   1
  -9  -1   0 1.77066 1.09495   2
 -10  -1   0 -0.5552 1.28267   4
 -10   1   0 0.49284 1.19979   1
 -10   1   0 -0.5310 1.07359   2
 -10  -1   0 -0.2178 1.12455   1
  10  -1   0 1.12221 1.41465   1
 -10   1   0 -1.4716 1.37654   4
  10   1   0 0.14026 1.33866   1
 -10  -1   0 -0.5762 1.18215   2
 -11   1   0 24.2720 1.87659   2
 -11   1   0 25.0710 2.01905   1
  11  -1   0 22.4270 2.22356   1
 -11  -1   0 23.6971 2.02092   1
 -11   1   0 21.6588 2.17179   4
 -11  -1   0 22.5710 2.17033   4
   0   2   0 1763.87 40.2139   2
   0   2   0 1778.09 40.2428   3
   0  -2   0 1783.67 40.2462   3
   0   2   0 1842.75 40.3012   5
   0  -2   0 1837.43 40.3036   5
   1   2   0 948.570 21.6533   1
  -1   2   0 990.344 21.6990   1
   1  -2   0 972.575 21.7019   1
   1  -2   0 965.174 21.7056   4
   1  -2   0 988.004 21.7001   5
   1   2   0 984.457 21.6091   3
   1   2   0 1002.00 21.6703   1
   1   2   0 961.949 21.7056   4
   1  -2   0 950.422 21.6970   3
   1  -2   0 945.513 21.6887   1
  -1   2   0 964.419 21.6658   2
  -1   2   0 962.223 21.6894   1
   1  -2   0 963.978 21.6643   2
  -1  -2   0 975.890 21.7794   5
  -1   2   0 980.980 21.6971   5
  -1  -2   0 948.550 21.6561   1
   1   2   0 988.000 21.7783   5
  -1   2   0 958.318 21.7082   4
  -1   2   0 932.313 21.6909   3
  -2   2   0 1539.51 34.9049   2
  -2   2   0 1546.02 34.9734   4
  -2  -2   0 1543.28 34.9309   1
   2  -2   0 1586.65 34.9920   1
   2  -2   0 1595.53 34.9168   2
  -2  -2   0 1561.65 34.9758   4
   2   2   0 1616.38 34.9595   1
  -2   2   0 1566.20 34.9700   1
   2   2   0 1553.47 34.8993   2
  -2  -2   0 1568.90 34.9050   2
  -2  -2   0 1551.05 34.9348   1
   2   2   0 1559.63 34.9781   4
   2   2   0 1606.85 35.0537   5
   2   2   0 1512.87 34.9236   1
   2  -2   0 1494.64 34.9527   1
  -2   2   0 1569.68 34.9666   1
   2  -2   0 1552.72 34.9716   4
  -2   2   0 1514.54 34.8995   3
   2  -2   0 1569.99 34.9185   3
  -3  -2   0 121.291 2.95843   1
   3   2   0 121.276 2.77628   3
   3  -2   0 118.561 2.92217   3
   3  -2   0 117.509 3.05630   1
  -3  -2   0 119.614 2.98829   1
  -3   2   0 118.671 2.92812   2
   3   2   0 123.791 3.01651   1
  -3  -2   0 117.719 3.05491   4
   3  -2   0 115.872 3.00144   1
  -3  -2   0 110.256 2.71654   3
  -3   2   0 122.391 3.02091   1
  -3  -2   0 115.088 2.91497   2
  -3   2   0 114.378 3.06792   4
   4  -2   0 25.6725 1.25336   1
  -4  -2   0 26.5252 1.13536   1
  -4   2   0 29.2050 1.20415   1
   4   2   0 27.4787 1.20422   1
  -4  -2   0 28.2548 1.12507   1
  -4   2   0 27.5185 1.45102   4
  -4   2   0 27.5517 1.13154   2
  -4  -2   0 27.6073 1.15417   2
   4  -2   0 27.9771 1.06331   3
  -4  -2   0 24.7944 0.87534   3
  -4  -2   0 30.0007 1.33563   4
   4   2   0 29.9862 0.87082   3
  -5  -2   0 88.8234 2.66352   4
   5   2   0 87.0451 2.60412   1
  -5   2   0 88.9929 2.54876   1
   5   2   0 86.1817 2.18083   3
  -5   2   0 88.2781 2.45996   2
   5  -2   0 86.4163 2.65962   1
  -5   2   0 84.1163 2.69189   4
  -5  -2   0 86.2290 2.46006   2
  -5  -2   0 86.9483 2.51394   1
   5  -2   0 86.5094 2.37379   3
   6  -2   0 389.015 8.70757   3
   6   2   0 388.009 8.74964   3
  -6   2   0 377.418 9.09922   4
  -6  -2   0 373.701 9.08070   4
  -6  -2   0 368.292 8.75229   1
  -6  -2   0 373.369 8.72826   2
  -6   2   0 376.161 8.77078   1
  -6   2   0 369.297 8.71750   2
   6  -2   0 385.061 8.94538   1
   6   2   0 381.352 8.85603   1
  -7   2   0 56.4722 2.04592   2
   7   2   0 52.9738 1.63731   3
   7   2   0 56.6016 2.22073   1
  -7  -2   0 58.7136 2.08584   2
  -7  -2   0 60.4560 2.15948   1
  -7   2   0 52.2831 2.33851   4
   7  -2   0 55.1176 1.85908   3
   7  -2   0 54.9104 2.26134   1
  -7   2   0 56.5393 2.14950   1
  -7  -2   0 57.2767 2.31231   4
  -8   2   0 284.808 7.17026   1
  -8  -2   0 279.526 7.33688   4
  -8   2   0 283.072 7.35973   4
  -8  -2   0 274.025 7.08897   1
   8  -2   0 294.796 7.36940   1
   8  -2   0 277.560 6.83493   3
  -8  -2   0 285.481 7.05939   2
  -8   2   0 281.562 7.01114   2
   8   2   0 267.279 7.21710   1
  -9  -2   0 40.2082 1.98527   2
  -9   2   0 37.7023 1.90427   2
   9  -2   0 35.4566 1.59611   3
  -9   2   0 39.5910 2.06958   1
  -9  -2   0 33.9332 2.13960   4
  -9  -2   0 37.9918 2.02656   1
  -9   2   0 36.8534 2.23636   4
   9   2   0 32.2243 2.03343   1
   9  -2   0 34.0974 2.12890   1
 -10   2   0 75.7465 2.99069   1
 -10  -2   0 72.3044 3.15682   4
 -10   2   0 72.9976 3.16892   4
  10  -2   0 75.7597 3.13447   1
 -10  -2   0 76.7021 3.02155   1
 -10   2   0 75.7242 2.85471   2
 -11   2   0 55.6135 2.75336   1
 -11  -2   0 51.9436 2.85463   4
 -11   2   0 55.0627 2.57454   2
  11  -2   0 52.6227 2.88899   1
 -11   2   0 55.4445 2.96163   4
 -11  -2   0 54.9818 2.74395   1
   0  -3   0 0.35794 0.36833   5
   0   3   0 -0.5433 0.25980   2
   0   3   0 0.14562 0.22031   3
   1   3   0 563.989 12.8434   5
   1  -3   0 570.360 12.7166   1
   1   3   0 588.952 12.6660   1
  -1  -3   0 573.233 12.6582   1
  -1   3   0 545.954 12.7498   4
   1  -3   0 561.981 12.7583   3
  -1   3   0 558.602 12.7054   1
  -1   3   0 558.467 12.7011   1
  -1   3   0 567.192 12.7482   5
  -1  -3   0 566.771 12.8508   5
   1  -3   0 538.075 12.7439   4
   1  -3   0 554.133 12.6872   2
  -1  -3   0 578.237 12.6549   3
  -1   3   0 545.797 12.7444   3
   1   3   0 568.418 12.6487   3
  -1   3   0 563.373 12.6923   2
   1  -3   0 571.371 12.7481   5
  -1  -3   0 555.653 12.6519   1
   1   3   0 557.838 12.6524   1
   2  -3   0 351.525 8.51476   1
  -2   3   0 363.515 8.56966   4
   2   3   0 381.512 8.50143   1
  -2   3   0 363.388 8.52172   1
   2  -3   0 373.212 8.48365   2
   2  -3   0 378.978 8.53336   5
  -2   3   0 369.689 8.48199   2
   2  -3   0 364.305 8.51899   3
   2   3   0 370.038 8.47217   2
   2  -3   0 379.916 8.56090   1
  -2  -3   0 380.866 8.49728   1
  -2  -3   0 363.716 8.47446   1
  -3   3   0 169.221 4.04975   2
  -3  -3   0 171.261 3.98149   1
  -3   3   0 175.181 4.07483   1
   3  -3   0 171.124 4.12736   3
   3  -3   0 168.770 4.11785   1
  -3  -3   0 174.703 4.01873   1
  -3  -3   0 166.113 4.21704   4
   3  -3   0 174.905 4.22255   1
   3   3   0 171.158 4.05826   1
  -3   3   0 166.041 4.23377   4
  -4  -3   0 189.581 4.63416   2
  -4   3   0 189.235 4.62955   2
  -4   3   0 194.797 4.86433   4
  -4  -3   0 189.204 4.62066   1
   4   3   0 189.921 4.41738   3
   4  -3   0 189.762 4.64069   3
  -4  -3   0 190.013 4.80971   4
   4   3   0 195.565 4.74326   1
   4  -3   0 189.157 4.79371   1
  -4  -3   0 192.150 4.54199   1
  -4   3   0 186.189 4.69681   1
   5  -3   0 43.9192 1.71962   1
   5  -3   0 43.6473 1.50330   3
  -5  -3   0 43.4092 1.57413   2
  -5  -3   0 48.0878 1.64565   1
   5   3   0 45.2043 1.67064   1
  -5   3   0 45.2570 1.56636   2
  -5  -3   0 45.3239 1.76686   4
   5   3   0 42.7393 1.21845   3
  -5   3   0 45.4829 1.85478   4
  -5   3   0 45.6217 1.64197   1
  -6  -3   0 89.2204 2.61662   1
  -6  -3   0 86.7196 2.58025   2
   6  -3   0 80.6398 2.70773   1
  -6   3   0 87.0020 2.54483   2
  -6   3   0 85.8174 2.62414   1
   6  -3   0 84.9975 2.46045   3
   6   3   0 84.6337 2.66865   1
  -6  -3   0 85.6064 2.78870   4
   6   3   0 83.0127 2.14940   3
  -6   3   0 89.7612 2.86605   4
   7  -3   0 101.519 3.29375   1
   7   3   0 99.9581 2.58082   3
  -7   3   0 100.774 3.02474   2
  -7   3   0 103.017 3.35621   4
  -7  -3   0 106.261 3.11368   1
   7  -3   0 100.915 2.90299   3
   7   3   0 100.179 3.18391   1
  -7   3   0 106.342 3.15655   1
  -7  -3   0 100.807 3.04319   2
  -7  -3   0 104.403 3.33600   4
  -8   3   0 7.52418 1.12626   2
   8  -3   0 7.07189 0.94244   3
   8   3   0 5.02664 1.15513   1
   8  -3   0 7.07711 1.33596   1
  -8  -3   0 5.96099 1.08426   1
  -8   3   0 8.30105 1.21687   1
  -8   3   0 5.89792 1.44033   4
  -8  -3   0 7.82478 1.33801   4
  -9  -3   0 9.67635 1.34965   1
  -9   3   0 10.0870 1.39102   1
  -9   3   0 10.3353 1.67548   4
  -9   3   0 8.77356 1.27334   2
   9  -3   0 9.62772 1.08730   3
  -9  -3   0 8.13845 1.46976   4
   9  -3   0 9.32077 1.52483   1
 -10   3   0 20.7045 2.02687   4
 -10  -3   0 18.5073 1.73760   1
  10  -3   0 19.0206 1.94408   1
 -10  -3   0 24.7453 2.02339   4
 -10   3   0 21.3241 1.67506   2
 -10   3   0 20.7918 1.78261   1
 -11   3   0 0.85645 1.58226   4
 -11   3   0 0.52642 1.37742   1
 -11  -3   0 0.68129 1.47223   4
  11  -3   0 0.26887 1.59001   1
 -11  -3   0 0.36204 1.36539   1
 -11   3   0 2.07578 1.31806   2
   0   4   0 3031.85 68.2857   5
   0   4   0 3056.79 68.2161   4
   0   4   0 3100.19 68.1959   3
   0  -4   0 3066.71 68.2948   5
   0  -4   0 3050.00 68.1953   3
   0   4   0 3028.61 68.1306   2
   1  -4   0 45.3145 1.31694   3
  -1   4   0 42.6245 1.31600   4
   1   4   0 44.1271 1.12037   1
  -1  -4   0 45.6291 1.11716   1
   1   4   0 43.0211 1.37494   5
  -1   4   0 42.9030 1.21374   2
  -1  -4   0 44.7695 1.10884   1
   1   4   0 45.0830 1.17692   3
   1  -4   0 46.0521 1.30482   5
  -1   4   0 46.3415 1.19671   1
  -1  -4   0 44.3549 1.17783   3
  -1   4   0 44.8882 1.28018   5
   1  -4   0 43.3048 1.28672   4
   1  -4   0 44.7428 1.19582   2
  -1   4   0 44.0214 1.19328   1
   1   4   0 43.9022 1.09240   1
   1  -4   0 44.1968 1.20847   1
  -1  -4   0 45.8629 1.41381   5
  -2   4   0 593.565 13.3617   5
   2  -4   0 595.542 13.3959   3
   2  -4   0 574.524 13.3537   1
  -2   4   0 574.173 13.3133   2
   2  -4   0 612.343 13.3888   5
  -2  -4   0 597.624 13.5469   5
  -2  -4   0 574.422 13.2855   1
  -2   4   0 572.924 13.3450   1
   2   4   0 585.959 13.1852   3
  -2   4   0 574.018 13.4016   4
   2   4   0 599.021 13.3086   1
   2  -4   0 581.065 13.3114   2
   2  -4   0 598.481 13.3854   1
   3  -4   0 7.39206 0.60716   1
  -3  -4   0 8.10940 0.60362   1
  -3  -4   0 8.50293 0.58116   1
  -3   4   0 9.21701 0.68072   2
   3  -4   0 8.12417 0.64721   3
  -3   4   0 9.00208 0.66165   1
   3  -4   0 7.42796 0.70987   1
   3   4   0 7.82650 0.61898   1
  -3   4   0 11.2426 0.97592   4
   4  -4   0 755.149 16.8435   5
  -4   4   0 720.966 16.8994   4
  -4   4   0 715.686 16.7117   2
  -4  -4   0 727.328 16.7578   1
   4  -4   0 740.066 16.7559   3
  -4  -4   0 715.156 16.8571   4
  -4  -4   0 713.341 16.7442   1
  -4   4   0 719.010 16.8084   1
   4   4   0 759.003 16.8260   1
   4  -4   0 746.042 16.9046   1
   5   4   0 6.08990 0.76654   1
   5  -4   0 5.21546 0.69916   3
  -5  -4   0 6.30135 0.67794   1
  -5   4   0 7.19804 0.78507   1
  -5   4   0 5.28696 1.05453   4
  -5   4   0 7.65342 0.78152   2
   5  -4   0 6.16967 0.83302   1
   5   4   0 5.22249 0.38517   3
  -5  -4   0 6.10312 0.72600   1
  -5  -4   0 6.30546 0.90156   4
   6  -4   0 158.414 4.21720   3
  -6   4   0 165.832 4.35721   1
   6   4   0 163.388 3.76541   3
  -6  -4   0 161.019 4.49046   4
  -6   4   0 167.839 4.56895   4
  -6   4   0 161.483 4.21656   2
   6  -4   0 168.155 4.50877   1
  -6  -4   0 163.426 4.30689   1
   6   4   0 165.680 4.37436   1
  -7   4   0 16.8555 1.26780   1
   7   4   0 13.7352 1.26274   1
  -7   4   0 16.3305 1.20199   2
  -7   4   0 14.8167 1.53671   4
  -7  -4   0 16.0088 1.21124   1
  -7  -4   0 18.3398 1.45983   4
   7  -4   0 13.9542 1.07617   3
   7  -4   0 11.8130 1.29754   1
   7   4   0 14.2744 0.68490   3
  -8   4   0 318.882 7.91239   1
   8   4   0 299.646 7.89386   1
   8  -4   0 319.225 8.08416   1
   8  -4   0 322.073 7.70085   3
  -8  -4   0 310.369 7.82561   1
  -8   4   0 307.335 7.73654   2
  -8  -4   0 322.264 8.15216   4
  -8   4   0 316.707 8.14406   4
  -9  -4   0 13.5981 1.61406   4
  -9   4   0 16.1993 1.78973   4
   9  -4   0 11.7822 1.57459   1
   9  -4   0 11.1419 1.17828   3
  -9  -4   0 13.2193 1.42524   1
  -9   4   0 11.3802 1.39556   1
  -9   4   0 14.6755 1.38836   2
 -10  -4   0 50.8557 2.66455   4
  10  -4   0 51.1708 2.70938   1
 -10  -4   0 50.3219 2.43842   1
 -10   4   0 51.0783 2.76381   4
 -10   4   0 52.9648 2.35319   2
 -10   4   0 53.5233 2.51459   1
  10  -4   0 48.3269 2.24349   3
 -11  -4   0 11.4220 1.85448   4
  11  -4   0 13.8559 2.04993   1
 -11   4   0 13.4644 1.82793   1
 -11   4   0 13.5524 1.64715   2
 -11  -4   0 16.9550 1.84848   1
 -11   4   0 12.4792 2.00727   4
   0  -5   0 -0.4835 0.32053   3
   0  -5   0 -1.9484 0.42841   5
   0   5   0 -0.6371 0.42946   4
   0   5   0 -0.5488 0.39626   5
   1  -5   0 1008.48 22.4823   3
  -1   5   0 1019.56 22.3492   1
   1  -5   0 962.881 22.3472   2
   1  -5   0 1003.01 22.3637   1
  -1  -5   0 1018.02 22.3761   3
  -1   5   0 957.683 22.4553   4
   1  -5   0 1001.90 22.4907   5
  -1  -5   0 1014.06 22.6110   5
   1  -5   0 977.816 22.3475   1
  -1   5   0 999.589 22.3681   2
  -1   5   0 990.935 22.4738   5
   1   5   0 999.147 22.3620   3
   2   5   0 410.276 9.28769   3
   2  -5   0 413.201 9.52547   3
  -2   5   0 397.651 9.52606   4
   2  -5   0 395.493 9.42669   1
   2  -5   0 411.355 9.46633   1
  -2  -5   0 412.755 9.35382   1
  -2  -5   0 412.171 9.35504   1
  -2   5   0 404.451 9.41581   2
   2   5   0 425.759 9.37409   1
   2  -5   0 421.761 9.49520   5
  -2  -5   0 416.743 9.69549   5
  -2   5   0 406.817 9.43416   1
  -2   5   0 409.940 9.47931   5
  -3  -5   0 171.609 4.13441   1
  -3  -5   0 184.874 4.14990   1
   3  -5   0 176.569 4.39591   3
   3   5   0 181.009 4.14048   1
  -3   5   0 177.993 4.47322   4
  -3   5   0 175.675 4.26596   2
   3  -5   0 178.527 4.32889   5
   3  -5   0 180.101 4.39641   1
   3  -5   0 169.399 4.33712   1
  -3   5   0 174.593 4.29975   1
   4   5   0 1137.16 24.9348   1
   4  -5   0 1097.19 24.9476   5
   4  -5   0 1119.17 24.9358   3
   4  -5   0 1056.33 24.9679   1
  -4  -5   0 1094.02 24.8794   1
   4  -5   0 1116.73 25.0302   1
  -4   5   0 1104.99 25.0323   4
  -4   5   0 1083.76 24.8505   2
  -4   5   0 1077.14 24.9541   1
  -4  -5   0 1084.29 24.8771   1
  -5  -5   0 87.2533 2.39546   1
  -5  -5   0 84.1218 2.62582   4
  -5   5   0 82.6130 2.51007   1
   5  -5   0 88.3763 2.50637   3
  -5  -5   0 82.2833 2.44905   1
   5   5   0 85.4588 2.49424   1
   5  -5   0 87.9743 2.65019   5
  -5   5   0 83.2679 2.41976   2
  -5   5   0 82.8488 2.72323   4
   5  -5   0 82.9007 2.61448   1
  -6   5   0 150.993 4.04687   1
  -6  -5   0 146.729 4.18570   4
   6   5   0 146.471 3.43483   3
   6   5   0 148.789 4.03349   1
   6  -5   0 150.651 4.21352   5
  -6   5   0 151.651 4.28658   4
   6  -5   0 149.440 3.97593   3
   6  -5   0 148.761 4.17680   1
  -6  -5   0 148.599 3.96546   1
  -6   5   0 151.242 3.93551   2
   7  -5   0 173.344 4.84266   5
  -7   5   0 168.361 4.45793   2
  -7  -5   0 169.642 4.79255   4
   7  -5   0 170.155 4.47822   3
  -7   5   0 165.022 4.84402   4
  -7  -5   0 165.510 4.51867   1
  -7   5   0 171.423 4.60249   1
   7   5   0 163.334 4.57975   1
   7  -5   0 170.489 4.77872   1
  -8   5   0 11.6243 1.25001   2
   8  -5   0 17.1146 1.84015   5
   8  -5   0 12.8120 1.19125   3
  -8  -5   0 12.0457 1.28469   1
  -8   5   0 14.7729 1.73803   4
  -8   5   0 13.3708 1.33842   1
   8  -5   0 11.3837 1.46097   1
  -8  -5   0 10.9873 1.44338   4
  -9  -5   0 226.253 6.22070   1
  -9   5   0 224.089 6.22455   1
  -9   5   0 231.364 6.14544   2
  -9   5   0 232.941 6.59652   4
  -9  -5   0 238.782 6.56009   4
   9  -5   0 237.344 6.08180   3
   9  -5   0 245.212 6.66252   5
   9  -5   0 241.435 6.51680   1
  10  -5   0 2.94598 1.13611   3
 -10  -5   0 0.99570 1.37469   4
 -10   5   0 2.35780 1.58870   4
 -10   5   0 0.38067 1.11678   2
 -10   5   0 0.95598 1.20765   1
  10  -5   0 1.74606 1.47357   1
 -10  -5   0 1.36350 1.22500   1
   0   6   0 650.314 14.8420   4
   0  -6   0 653.268 14.9417   5
   0   6   0 642.280 14.7143   2
   0  -6   0 653.135 14.8170   3
  -1  -6   0 1325.21 29.4010   3
   1  -6   0 1280.62 29.3365   1
  -1   6   0 1324.76 29.3765   2
   1  -6   0 1328.45 29.3524   1
  -1   6   0 1305.36 29.4993   4
   1  -6   0 1261.95 29.3561   2
  -1   6   0 1339.60 29.3408   1
  -1   6   0 1312.94 29.5248   5
   1  -6   0 1332.39 29.5463   5
  -1  -6   0 1321.78 29.6644   5
   1  -6   0 1325.40 29.5115   3
   1   6   0 1262.70 29.3787   3
   2  -6   0 1311.49 29.4634   5
  -2   6   0 1305.43 29.3582   2
  -2   6   0 1270.59 29.4668   4
   2   6   0 1360.34 29.2980   1
  -2   6   0 1316.52 29.3770   1
  -2  -6   0 1301.19 29.2773   1
   2  -6   0 1324.21 29.4989   3
  -2  -6   0 1322.31 29.2724   1
   2   6   0 1294.19 29.2557   3
   2  -6   0 1302.51 29.3955   1
  -2  -6   0 1291.69 29.6523   5
  -2   6   0 1274.24 29.4460   5
   3   6   0 54.3136 1.43552   3
   3  -6   0 58.7006 1.80634   5
  -3  -6   0 56.8782 1.63439   1
  -3   6   0 58.6401 1.72307   2
  -3   6   0 57.5015 1.73288   1
  -3   6   0 58.1894 1.98672   4
   3  -6   0 54.3220 1.72825   1
   3   6   0 56.7354 1.64040   1
   3  -6   0 58.8519 1.80285   1
   3  -6   0 59.9798 1.84799   3
  -4  -6   0 486.898 11.1288   1
  -4   6   0 467.844 11.2120   1
   4   6   0 496.036 11.1750   1
  -4   6   0 480.856 11.0781   4
   4  -6   0 471.087 11.2136   5
   4  -6   0 489.618 11.0452   3
   4  -6   0 494.601 11.3168   1
   4  -6   0 463.765 11.2271   1
  -4   6   0 469.804 11.1350   2
  -4  -6   0 470.901 11.1253   1
  -5  -6   0 111.925 3.06804   1
   5  -6   0 116.892 3.26053   5
   5   6   0 110.768 3.08276   1
  -5   6   0 117.959 3.07770   2
  -5   6   0 113.992 3.14158   1
  -5   6   0 114.063 3.37123   4
   5  -6   0 111.294 3.23760   1
   5  -6   0 112.367 3.15275   3
  -5  -6   0 113.041 3.02526   1
  -6  -6   0 91.2756 2.68461   1
  -6   6   0 85.2565 2.72068   1
   6  -6   0 90.5215 2.75428   3
  -6   6   0 88.4248 3.03685   4
   6   6   0 85.9105 2.71101   1
   6  -6   0 96.0780 2.93406   5
  -6   6   0 87.3082 2.63693   2
   6  -6   0 88.1747 2.89030   1
  -7   6   0 12.5603 1.14690   2
   7  -6   0 13.2133 1.36001   1
   7  -6   0 11.3564 1.11559   3
  -7   6   0 14.2898 1.25109   1
   7  -6   0 16.6163 1.58405   5
  -7   6   0 13.9209 1.62699   4
  -7  -6   0 15.9865 1.24518   1
   8  -6   0 130.798 3.77538   3
  -8   6   0 126.145 4.16188   4
  -8   6   0 125.505 3.72337   2
   8  -6   0 129.957 4.12915   5
  -8  -6   0 130.580 3.81307   1
  -8   6   0 130.274 3.88140   1
   8  -6   0 127.442 4.06103   1
   9  -6   0 0.34158 1.29303   1
  -9   6   0 2.01402 1.13815   1
  -9   6   0 2.03462 1.51641   4
   9  -6   0 0.88902 1.03630   3
  -9  -6   0 2.56374 1.12265   1
  -9   6   0 0.85844 1.00573   2
 -10  -6   0 142.248 4.37058   1
  10  -6   0 136.485 4.10091   3
 -10   6   0 140.324 4.21639   2
  10  -6   0 133.190 4.61228   1
 -10   6   0 137.474 4.68835   4
   0   7   0 0.23433 0.43075   2
   0  -7   0 0.06561 0.60150   5
   0   7   0 0.47799 0.61398   4
   1  -7   0 624.341 14.7103   1
  -1  -7   0 662.375 15.1135   5
   1  -7   0 640.122 14.7792   2
   1  -7   0 665.457 14.9381   3
  -1  -7   0 658.558 14.8130   3
   1  -7   0 640.986 14.6993   1
  -1   7   0 675.671 14.7088   1
   1  -7   0 665.560 14.9843   5
  -1   7   0 643.062 14.9214   4
  -1   7   0 643.135 14.7646   2
  -2  -7   0 191.403 4.41019   3
  -2  -7   0 194.422 4.85154   5
  -2  -7   0 193.898 4.46381   1
   2  -7   0 192.788 4.43259   1
  -2   7   0 197.078 4.43893   1
  -2  -7   0 190.962 4.46765   1
  -2   7   0 191.308 4.71599   4
  -2   7   0 191.829 4.45234   2
   2   7   0 182.926 4.47380   1
   2   7   0 182.138 4.37539   3
   2  -7   0 194.880 4.51727   5
   2  -7   0 190.511 4.74209   3
   3  -7   0 1.65357 0.60085   3
  -3  -7   0 0.46141 0.42429   1
   3   7   0 0.45064 0.26212   3
  -3  -7   0 1.63390 0.39465   1
   3  -7   0 0.81318 0.63635   5
  -3   7   0 0.01161 0.55992   2
  -3  -7   0 1.38726 0.75066   5
   3  -7   0 0.97738 0.44002   1
   3  -7   0 2.16091 0.60779   1
   3   7   0 0.83986 0.44399   1
  -3   7   0 2.15763 0.93054   4
  -4   7   0 562.278 12.9832   2
   4   7   0 550.891 12.6517   3
  -4  -7   0 557.275 12.9359   1
   4  -7   0 572.362 13.0891   5
  -4   7   0 551.806 13.0454   1
  -4   7   0 553.922 13.0679   4
   4   7   0 577.023 12.9956   1
   4  -7   0 544.979 13.0698   1
   4  -7   0 569.292 12.9929   3
   4  -7   0 574.834 13.1483   1
  -5   7   0 8.97946 0.85984   2
  -5  -7   0 7.82024 0.79216   1
  -5   7   0 6.89417 0.81375   1
  -5  -7   0 7.47308 0.72348   1
   5  -7   0 7.39203 0.87908   3
   5  -7   0 7.59058 0.96062   1
   5  -7   0 9.96748 1.01858   5
  -5   7   0 6.14380 1.14617   4
   5   7   0 8.34896 0.82729   1
   6   7   0 14.8856 1.11972   1
   6  -7   0 16.2060 1.35849   5
  -6   7   0 15.1378 1.10016   2
  -6   7   0 14.4719 1.13739   1
   6  -7   0 15.4806 1.18380   3
  -6  -7   0 15.9483 1.11445   1
  -6   7   0 14.9239 1.57622   4
   6  -7   0 13.6162 1.25162   1
   7  -7   0 25.8917 1.70822   1
  -7   7   0 26.8204 1.98283   4
  -7   7   0 28.0990 1.57749   1
   7  -7   0 24.1288 1.47962   3
  -7   7   0 23.9147 1.39806   2
   7  -7   0 26.0883 1.75170   5
  -7  -7   0 26.6576 1.48842   1
   8  -7   0 6.07472 1.33126   1
  -8  -7   0 6.16250 1.12858   1
   8  -7   0 5.83036 1.43105   5
   8  -7   0 6.01254 1.12665   3
  -8   7   0 7.88520 1.65181   4
  -8   7   0 6.26555 1.16077   1
  -8   7   0 4.84810 1.06823   2
   9  -7   0 130.343 4.30628   1
  -9   7   0 130.284 3.90627   2
  -9   7   0 128.677 4.40280   4
  -9  -7   0 128.196 3.99611   1
   9  -7   0 134.219 3.96817   3
  10  -7   0 20.2823 1.70958   3
  10  -7   0 18.0601 2.04123   1
 -10   7   0 21.8121 2.22310   4
 -10  -7   0 22.8245 1.83488   1
 -10   7   0 19.2663 1.66229   2
   0   8   0 5.26133 0.77513   4
   0   8   0 2.51643 0.52449   2
   0  -8   0 2.23487 0.71607   5
   0  -8   0 3.49370 0.58723   3
  -1  -8   0 6.99262 0.86375   5
   1  -8   0 6.91499 0.76855   5
  -1   8   0 5.00774 0.81456   4
  -1   8   0 6.46835 0.44235   1
  -1   8   0 5.77152 0.58989   2
   1  -8   0 5.84658 0.40398   1
  -1  -8   0 4.88011 0.57389   3
   1  -8   0 6.18743 0.69631   3
   2  -8   0 1395.79 32.0425   1
  -2   8   0 1414.09 32.0282   1
   2  -8   0 1450.74 32.0689   1
  -2   8   0 1427.08 32.0530   2
   2  -8   0 1423.22 32.2446   3
  -2  -8   0 1421.60 32.4473   5
  -2  -8   0 1440.77 32.0102   3
   2  -8   0 1430.54 32.2285   5
  -2   8   0 1423.04 32.2186   4
   3  -8   0 81.7535 2.28835   1
  -3   8   0 78.4572 2.48490   4
   3  -8   0 81.2602 2.45592   3
   3   8   0 82.2550 2.13057   1
   3  -8   0 88.1476 2.38240   5
  -3   8   0 81.1727 2.25765   2
  -3   8   0 82.5836 2.26380   1
  -3  -8   0 88.0670 2.67459   5
  -3  -8   0 86.3306 2.13864   1
   3  -8   0 82.7172 2.32951   1
  -3  -8   0 83.6530 2.13163   1
   3   8   0 76.4646 2.04503   3
  -4   8   0 112.302 2.96548   2
  -4  -8   0 110.151 2.87413   1
   4  -8   0 112.343 3.17345   3
   4  -8   0 118.013 3.07816   5
   4   8   0 105.506 2.57239   3
  -4   8   0 112.812 3.24207   4
  -4   8   0 111.622 3.01749   1
   4  -8   0 108.059 3.01712   1
   4  -8   0 112.395 3.08114   1
   4   8   0 111.119 2.88158   1
   5  -8   0 1.45240 0.81593   5
   5  -8   0 0.86838 0.76682   3
  -5   8   0 0.83366 0.68744   2
   5   8   0 2.21934 0.66952   1
  -5  -8   0 0.81178 0.55350   1
  -5   8   0 -0.3020 1.05913   4
   5  -8   0 0.16594 0.75766   1
  -5   8   0 0.84768 0.65151   1
  -5  -8   0 0.63248 0.61580   1
  -6  -8   0 1.29690 0.74406   1
  -6   8   0 0.09970 0.74093   1
   6  -8   0 0.10318 0.92612   5
   6  -8   0 1.03012 0.87838   3
  -6   8   0 0.85149 0.79554   2
  -6   8   0 0.99205 1.36018   4
   6  -8   0 1.39305 0.92469   1
   7  -8   0 299.212 7.59138   1
   7  -8   0 302.509 7.46989   3
  -7   8   0 278.151 7.37616   1
   7  -8   0 307.550 7.52752   5
  -7   8   0 297.609 7.71293   4
  -7   8   0 291.948 7.27752   2
  -7  -8   0 295.814 7.32450   1
   8  -8   0 352.905 9.03776   5
  -8   8   0 348.177 8.66715   2
   8  -8   0 362.819 9.06012   1
  -8   8   0 356.883 9.17175   4
  -8  -8   0 343.269 8.65921   1
   8  -8   0 363.618 8.83646   3
  -9   8   0 116.110 3.64731   2
   9  -8   0 116.271 3.72240   3
  -9  -8   0 116.846 3.74145   1
  -9   8   0 117.407 4.17624   4
   9  -8   0 120.880 4.09706   1
 -10   8   0 13.2018 1.51531   2
  10  -8   0 13.4960 1.94032   1
 -10   8   0 14.9013 2.08718   4
  10  -8   0 11.9464 1.57102   3
 -10  -8   0 13.1032 1.62097   1
   0  -9   0 0.42946 0.53932   3
   0  -9   0 -0.0089 0.66396   5
   0   9   0 -0.3075 0.72558   4
   0   9   0 -0.6683 0.46150   2
   1  -9   0 1.07862 0.31021   1
   1  -9   0 2.42612 0.70074   5
  -1   9   0 0.72345 0.73987   4
   1  -9   0 2.35638 0.60415   3
  -1   9   0 0.84242 0.51523   2
  -1  -9   0 0.83148 0.51045   3
  -1  -9   0 1.63939 0.75016   5
   2  -9   0 234.115 5.49353   1
  -2  -9   0 238.979 5.94307   5
   2  -9   0 231.640 5.47755   1
   2  -9   0 236.713 5.56309   5
   2  -9   0 235.318 5.82052   3
  -2   9   0 228.405 5.68013   4
  -2   9   0 242.462 5.59905   1
  -2   9   0 238.793 5.43663   2
  -2  -9   0 239.292 5.44286   3
   3  -9   0 2.35380 0.69295   5
   3   9   0 1.94712 0.43943   1
  -3   9   0 1.66046 0.50665   1
  -3   9   0 1.12940 0.84562   4
  -3  -9   0 1.95861 0.38986   1
  -3   9   0 1.68417 0.60687   2
   3  -9   0 1.87519 0.66067   3
  -3  -9   0 1.79529 0.44457   1
   3  -9   0 0.86903 0.58489   1
  -3  -9   0 2.34273 0.87077   5
   4   9   0 194.001 4.46685   1
  -4  -9   0 188.941 4.46950   1
   4  -9   0 195.056 4.96253   3
  -4   9   0 194.800 4.69639   2
   4  -9   0 196.937 4.82647   1
  -4   9   0 191.212 4.74475   1
   4  -9   0 188.545 4.79790   5
  -4  -9   0 187.928 4.45493   1
   4  -9   0 183.096 4.76006   1
   4   9   0 181.134 4.38311   3
  -4   9   0 189.271 4.96826   4
  -5   9   0 71.8444 2.60097   4
   5  -9   0 65.9138 2.29252   5
  -5   9   0 70.0639 2.25342   1
  -5   9   0 72.3524 2.18559   2
   5  -9   0 67.5285 2.38377   3
   5  -9   0 70.3652 2.37149   1
  -5  -9   0 66.8855 2.09553   1
  -6   9   0 0.65332 0.79440   2
  -6   9   0 0.62234 0.78287   1
  -6   9   0 2.05115 1.32806   4
   6  -9   0 -0.6359 0.87277   5
   6  -9   0 1.27700 0.95573   1
  -6  -9   0 0.94437 0.75391   1
   6  -9   0 0.27324 0.92946   3
   7  -9   0 64.5391 2.46158   5
  -7   9   0 60.5194 2.74282   4
  -7  -9   0 60.6348 2.20920   1
   7  -9   0 58.8043 2.39510   3
  -7   9   0 58.2151 2.20191   2
   7  -9   0 60.1940 2.50883   1
   8  -9   0 33.7172 1.88813   3
  -8   9   0 33.6059 2.30706   4
  -8  -9   0 30.0331 1.73567   1
  -8   9   0 31.7954 1.69169   2
   8  -9   0 30.0916 2.01113   1
   9  -9   0 7.93258 1.62045   1
  -9   9   0 11.8120 1.39569   2
  -9  -9   0 10.2450 1.38210   1
  -9   9   0 10.5703 1.88890   4
   9  -9   0 11.4313 1.51512   3
  10  -9   0 6.35049 1.44145   3
 -10   9   0 4.44212 1.80615   4
 -10   9   0 4.60419 1.31814   2
  10  -9   0 3.35428 1.65202   1
 -10  -9   0 6.68295 1.43989   1
   0  10   0 893.550 20.8347   4
   0  10   0 901.647 20.6110   2
   0 -10   0 923.615 20.8080   3
   0 -10   0 926.203 21.0277   5
  -1  10   0 219.395 5.48400   4
   1  10   0 226.151 5.17867   2
  -1 -10   0 225.373 5.29806   3
  -1 -10   0 232.472 5.71788   5
   1 -10   0 223.913 5.54492   3
   1 -10   0 225.512 5.57143   5
  -1  10   0 221.287 5.17282   2
   2 -10   0 389.967 9.13608   1
  -2 -10   0 402.376 9.20209   3
  -2  10   0 398.884 9.11773   1
   2 -10   0 400.525 9.16454   1
  -2 -10   0 403.740 9.21781   5
  -2  10   0 387.997 9.10880   4
   2 -10   0 383.076 9.14798   3
  -2  10   0 399.589 9.20963   2
   2 -10   0 389.075 9.24545   5
   3 -10   0 56.2947 1.87282   5
   3 -10   0 56.7008 1.98278   3
  -3 -10   0 53.5518 1.48832   1
   3 -10   0 51.7219 1.72438   1
  -3  10   0 51.8615 1.62707   1
  -3  10   0 52.0525 1.98786   4
  -3  10   0 53.9650 1.70478   2
  -3 -10   0 54.1943 2.15672   5
   4 -10   0 11.8655 1.04387   5
   4 -10   0 13.6553 1.04582   1
  -4  10   0 11.2548 1.32456   4
  -4 -10   0 11.6257 0.72833   1
  -4 -10   0 12.1408 0.78306   1
   4 -10   0 11.2551 1.09369   3
  -4  10   0 13.6752 0.95422   2
  -4  10   0 13.1834 0.91983   1
   5 -10   0 2.93424 0.92711   1
   5 -10   0 3.55655 0.91643   5
  -5  10   0 4.13535 0.84224   2
   5 -10   0 4.27644 0.99742   3
  -5 -10   0 4.42254 0.74307   1
  -5  10   0 3.04295 1.29743   4
   6 -10   0 547.071 12.3982   1
  -6  10   0 514.452 12.2738   2
  -6 -10   0 519.900 12.5889   1
  -6  10   0 529.870 12.5953   4
   6 -10   0 562.320 12.5039   3
   6 -10   0 536.757 12.5382   5
   7 -10   0 408.246 9.94946   1
  -7  10   0 401.285 10.0652   4
   7 -10   0 409.482 9.92568   3
  -7 -10   0 392.678 9.32278   1
  -7  10   0 395.076 9.51789   2
   8 -10   0 11.5580 1.46296   3
  -8 -10   0 12.9550 1.31510   1
   8 -10   0 12.8439 1.60966   1
  -8  10   0 12.0760 1.30157   2
  -8  10   0 13.7049 1.90994   4
   9 -10   0 77.5704 3.02845   3
  -9  10   0 78.7550 3.41537   4
  -9 -10   0 75.7460 2.82507   1
  -9  10   0 73.8519 2.76839   2
   9 -10   0 74.7478 3.22316   1
   0  11   0 -0.8957 0.51223   2
   0 -11   0 -0.2333 0.60424   3
   0 -11   0 -1.3096 0.74340   5
  -1 -11   0 1.42221 0.59671   3
   1  11   0 0.76157 0.78357   4
  -1 -11   0 1.40409 0.81029   5
   1 -11   0 3.49716 0.71410   3
  -1  11   0 1.83170 0.84077   4
  -1  11   0 1.39305 0.56468   2
   1  11   0 2.41303 0.58693   2
   1 -11   0 2.07500 0.76188   5
   2 -11   0 219.536 5.13707   1
  -2 -11   0 218.989 5.20060   3
  -2  11   0 225.819 5.55903   4
  -2  11   0 217.005 5.22441   1
  -2 -11   0 225.176 5.77034   5
   2 -11   0 224.695 5.60633   3
  -2  11   0 224.727 5.21280   2
   2 -11   0 216.338 5.11856   1
   2 -11   0 218.979 5.51877   5
   3 -11   0 63.0811 1.94526   1
  -3  11   0 63.4210 2.28762   4
   3 -11   0 65.4121 2.28006   3
   3 -11   0 68.4567 2.03500   1
  -3  11   0 66.7901 2.01782   2
  -3 -11   0 71.3549 2.55491   5
   3 -11   0 67.6289 2.19819   5
  -3  11   0 64.4834 1.93691   1
  -4  11   0 81.8758 2.42349   2
   4 -11   0 86.5787 2.75986   3
   4 -11   0 83.2872 2.59229   5
   4 -11   0 82.7176 2.53132   1
  -4 -11   0 80.7991 2.20904   1
  -4 -11   0 80.4590 2.22883   1
  -4  11   0 84.4887 2.81738   4
  -5 -11   0 267.205 6.18647   1
   5 -11   0 265.525 6.64350   5
  -5  11   0 267.924 6.53496   2
   5 -11   0 271.301 6.69815   1
  -5  11   0 261.078 6.85644   4
   5 -11   0 269.530 6.86207   3
  -6  11   0 32.9214 1.58047   2
  -6 -11   0 30.1229 1.42956   1
   6 -11   0 31.3771 1.77443   1
   6 -11   0 30.9350 1.69232   5
  -6  11   0 30.3919 2.08772   4
   6 -11   0 30.0595 1.80437   3
  -7 -11   0 6.18977 1.03418   1
   7 -11   0 5.72048 1.33089   1
  -7  11   0 8.80982 1.11046   2
  -7  11   0 7.24495 1.71222   4
   7 -11   0 8.62195 1.33171   3
  -8 -11   0 3.25319 1.03635   1
   8 -11   0 3.18395 1.27644   3
   8 -11   0 0.88028 1.28614   1
  -8  11   0 2.54754 1.04835   2
  -8  11   0 2.93744 1.65773   4
  -9  11   0 9.12084 1.34508   2
  -9 -11   0 10.7525 1.39462   1
   9 -11   0 8.00872 1.70962   1
   9 -11   0 4.72689 1.42748   3
  -9  11   0 9.49009 1.98771   4
   0 -12   0 2481.83 56.2997   3
   0  12   0 2513.72 56.3581   4
   0 -12   0 2515.94 56.5860   5
   0  12   0 2495.62 56.0856   2
   1 -12   0 445.175 10.2438   3
  -1  12   0 448.729 10.3479   2
   1  12   0 450.440 10.2786   4
   1  12   0 444.767 10.3508   2
   1 -12   0 440.387 10.3485   5
  -1  12   0 441.406 10.2638   4
  -1 -12   0 440.972 10.3270   3
  -1 -12   0 449.408 10.3684   5
  -2 -12   0 3.44419 0.67560   3
   2 -12   0 4.72182 0.89088   5
  -2 -12   0 3.49321 1.02618   5
   2 -12   0 3.58882 0.50484   1
  -2  12   0 2.36353 0.66986   2
  -2  12   0 2.95891 1.03768   4
   2 -12   0 3.91958 0.86167   3
  -3  12   0 6.15428 1.20360   4
   3 -12   0 6.41264 0.80832   1
  -3 -12   0 7.49516 1.22419   5
  -3  12   0 6.55149 0.83252   2
   3 -12   0 6.80566 0.96805   5
   3 -12   0 7.98204 1.05966   3
  -4  12   0 19.0351 1.15120   2
   4 -12   0 19.5922 1.42034   3
   4 -12   0 18.0732 1.26017   5
   4 -12   0 18.1796 1.21766   1
  -4  12   0 18.5812 1.58604   4
  -5  12   0 101.392 3.45220   4
   5 -12   0 102.708 3.13904   1
  -5 -12   0 100.849 2.76122   1
   5 -12   0 106.690 3.17076   5
   5 -12   0 104.645 3.35050   3
  -5  12   0 102.443 2.99458   2
   6 -12   0 403.045 9.67978   1
   6 -12   0 408.165 9.95028   3
  -6 -12   0 394.812 9.30627   1
  -6  12   0 389.654 9.41075   2
  -6  12   0 406.927 10.0065   4
  -7 -12   0 229.631 5.80977   1
   7 -12   0 232.339 6.30041   3
  -7  12   0 225.602 6.44911   4
  -7  12   0 226.472 5.91328   2
   7 -12   0 235.923 6.25435   1
  -8  12   0 0.27267 1.00051   2
  -8 -12   0 0.21239 0.96444   1
  -8  12   0 1.27834 1.73462   4
   8 -12   0 -0.1318 1.19313   3
   8 -12   0 1.52552 1.36295   1
   9 -12   0 1.65407 1.45209   3
  -9 -12   0 1.05135 1.12763   1
   9 -12   0 -0.2310 1.45933   1
  -9  12   0 3.49491 1.87743   4
  -9  12   0 1.36120 1.17064   2
   0  13   0 -0.3639 0.98141   4
   0 -13   0 0.31245 0.97337   5
   1  13   0 134.936 3.72773   4
  -1 -13   0 132.124 3.51567   3
   1 -13   0 129.205 3.68980   3
  -1  13   0 134.014 3.39623   2
   1  13   0 132.061 3.41164   2
  -1  13   0 130.860 3.71382   4
  -1 -13   0 134.481 3.94587   5
   1 -13   0 130.854 3.79683   5
  -2 -13   0 41.3504 2.03697   5
  -2 -13   0 41.8274 1.53969   3
   2 -13   0 39.6096 1.30072   1
   2 -13   0 42.2412 1.82588   3
   2  13   0 43.9369 1.55824   2
   2 -13   0 38.7951 1.78052   5
  -2  13   0 44.7342 1.94487   4
  -2  13   0 42.1199 1.52825   2
   3 -13   0 0.72037 0.68814   1
  -3  13   0 1.45159 1.16191   4
   3 -13   0 1.69305 0.95329   3
   3 -13   0 1.22374 0.86232   5
  -3 -13   0 2.60530 1.11261   5
  -3  13   0 0.60747 0.73074   2
   4 -13   0 8.86261 1.20520   3
   4 -13   0 9.24395 1.11584   5
   4 -13   0 9.60042 1.03182   1
  -4  13   0 9.53238 1.47084   4
  -4  13   0 7.39234 0.94887   2
  -5 -13   0 163.984 4.09529   1
  -5  13   0 162.325 4.80499   4
   5 -13   0 157.095 4.49219   5
  -5  13   0 169.582 4.36391   2
   5 -13   0 165.440 4.75091   3
   5 -13   0 170.710 4.50711   1
  -6  13   0 51.7040 2.60087   4
  -6  13   0 57.0070 2.09032   2
  -6 -13   0 53.7195 1.85759   1
   6 -13   0 53.8259 2.29212   1
   6 -13   0 54.0822 2.44686   3
   7 -13   0 184.059 5.20177   1
  -7  13   0 181.565 4.87301   2
  -7  13   0 180.981 5.46569   4
   7 -13   0 183.643 5.31589   3
  -7 -13   0 179.000 4.72500   1
  -8 -13   0 8.49539 1.19468   1
  -8  13   0 11.2642 1.32595   2
  -8  13   0 6.06596 1.90728   4
   8 -13   0 10.0973 1.64209   3
   8 -13   0 9.61626 1.63167   1
   0  14   0 69.0898 2.07190   2
   0 -14   0 71.5061 2.60348   5
   0  14   0 68.4748 2.45643   4
   0 -14   0 67.4443 2.30921   3
   1 -14   0 333.697 8.18998   5
  -1  14   0 335.970 8.13255   4
  -1  14   0 331.376 7.63887   2
   1  14   0 328.850 8.12199   4
   1  14   0 334.438 7.64467   2
  -1 -14   0 330.893 7.86659   3
   1 -14   0 330.812 8.13691   3
  -1 -14   0 332.964 8.36990   5
  -2 -14   0 115.493 3.76344   5
  -2  14   0 118.415 3.57512   4
  -2 -14   0 119.215 3.23518   3
   2 -14   0 114.180 3.49983   5
   2 -14   0 123.330 3.56742   3
   2  14   0 115.679 3.19191   2
  -2  14   0 121.724 3.17980   2
   2  14   0 118.919 3.58146   4
  -3  14   0 33.2134 1.44550   2
  -3 -14   0 35.6272 2.06569   5
   3 -14   0 31.7193 1.78400   3
   3 -14   0 32.3457 1.36119   1
   3 -14   0 35.5807 1.73156   5
  -3  14   0 30.9716 1.85697   4
   4 -14   0 110.015 3.35823   5
  -4  14   0 105.730 3.51552   4
   4 -14   0 111.959 3.53088   3
  -4  14   0 107.981 3.10612   2
   4 -14   0 111.404 3.13611   1
   5 -14   0 151.881 4.46123   3
  -5  14   0 146.081 3.98756   2
  -5  14   0 145.292 4.49696   4
   5 -14   0 148.155 4.12250   1
  -6  14   0 2.36174 1.51982   4
  -6  14   0 5.39311 1.02287   2
  -6 -14   0 5.00235 0.81161   1
   6 -14   0 4.60601 1.27402   3
   6 -14   0 3.70094 1.14762   1
  -7 -14   0 27.0766 1.42202   1
  -7  14   0 26.6410 1.60946   2
   7 -14   0 29.5364 2.04796   3
  -7  14   0 30.3698 2.31315   4
   7 -14   0 29.9089 1.94559   1
  -8  14   0 21.9128 2.30062   4
   8 -14   0 20.9091 1.95606   1
  -8  14   0 22.5218 1.63814   2
  -8 -14   0 23.0114 1.50696   1
   8 -14   0 21.2397 1.99985   3
   0 -15   0 0.54727 0.98400   5
   0  15   0 -0.3815 0.99822   4
   0 -15   0 -0.3715 0.78457   3
   0  15   0 0.01286 0.65765   2
  -1  15   0 27.4603 1.27059   2
  -1 -15   0 27.1551 1.76133   5
   1  15   0 29.0392 1.68461   4
  -1 -15   0 29.2225 1.44537   3
  -1  15   0 27.6704 1.70550   4
   1  15   0 28.0991 1.28670   2
   1 -15   0 24.9879 1.65398   5
   1 -15   0 28.2584 1.57939   3
  -2 -15   0 39.6474 1.63627   3
   2 -15   0 38.9865 1.93048   3
   2 -15   0 39.1250 1.92590   5
   2  15   0 39.4731 1.94628   4
  -2  15   0 39.0691 1.55861   2
  -2  15   0 41.9656 2.02023   4
  -2 -15   0 38.2904 2.12952   5
   2  15   0 41.1160 1.60298   2
  -3  15   0 9.12993 0.97430   2
  -3 -15   0 8.64325 1.45813   5
   3 -15   0 8.85389 1.18855   5
  -3  15   0 9.10760 1.44670   4
   3 -15   0 9.29563 1.29114   3
   4 -15   0 24.3025 1.75947   3
  -4  15   0 24.5119 1.86477   4
   4 -15   0 26.0972 1.40575   1
   4 -15   0 23.6475 1.59008   5
  -4  15   0 24.8075 1.36006   2
   5 -15   0 -1.3198 1.05526   3
   5 -15   0 1.49258 0.98576   1
  -5  15   0 0.21758 1.46180   4
  -5  15   0 0.76010 0.86587   2
  -6  15   0 61.2642 2.85405   4
  -6  15   0 58.8351 2.25655   2
   6 -15   0 58.9171 2.39186   1
   6 -15   0 59.5827 2.72752   3
  -7 -15   0 23.4307 1.32902   1
  -7  15   0 21.0422 2.18865   4
   7 -15   0 22.9916 1.83165   1
   7 -15   0 23.0679 1.99156   3
   0 -16   0 201.551 5.61675   5
   0  16   0 203.062 5.03626   2
   0 -16   0 198.923 5.31475   3
   0  16   0 207.173 5.43748   4
  -1 -16   0 27.4210 1.47577   3
   1  16   0 27.5158 1.29941   2
   1 -16   0 25.7816 1.71343   5
   1 -16   0 24.6167 1.58674   3
   1  16   0 27.8116 1.75176   4
  -1  16   0 25.6322 1.72378   4
  -1 -16   0 27.3302 1.86051   5
  -1  16   0 24.8199 1.27900   2
  -2  16   0 1.98212 0.81367   2
  -2 -16   0 3.48242 1.26267   5
   2 -16   0 3.18148 1.10702   3
  -2  16   0 1.65094 1.22315   4
  -2 -16   0 1.95782 0.83367   3
   2  16   0 -0.1891 0.74453   2
   2  16   0 3.15238 1.17268   4
   2 -16   0 0.60611 1.01280   5
   3  16   0 197.209 5.00986   2
   3 -16   0 191.239 5.34302   5
   3 -16   0 197.887 5.48099   3
  -3  16   0 195.862 5.41790   4
  -3 -16   0 194.649 5.70030   5
   4 -16   0 0.29204 1.16502   3
  -4  16   0 1.20604 1.39710   4
   4 -16   0 0.83097 0.80315   1
  -5  16   0 69.3728 2.98997   4
   5 -16   0 72.1532 2.49615   1
   5 -16   0 69.9098 2.93522   3
   6 -16   0 66.9909 2.60825   1
  -6  16   0 67.1237 3.06172   4
   6 -16   0 66.5452 2.93660   3
  -7  16   0 29.7392 2.40619   4
   7 -16   0 27.7484 1.94752   1
   7 -16   0 28.5816 2.20811   3
   0 -17   0 0.38523 1.08030   5
   0  17   0 -0.4698 1.17013   4
   0 -17   0 -0.4816 0.91991   3
   1 -17   0 45.4053 2.27361   5
   1 -17   0 43.9239 2.10329   3
  -1 -17   0 46.1024 2.39196   5
  -1 -17   0 48.4658 1.99721   3
  -1  17   0 44.8977 2.24547   4
   1  17   0 47.9024 2.22393   4
   2 -17   0 1.18617 1.08927   5
  -2 -17   0 0.38808 1.22167   5
  -2  17   0 1.33032 1.29510   4
  -2 -17   0 1.69670 0.89579   3
   2 -17   0 2.58499 1.13032   3
   2  17   0 0.01508 1.14347   4
   3 -17   0 1.46954 1.18579   3
  -3 -17   0 0.84871 1.30824   5
   3  17   0 4.54587 1.29146   4
   3 -17   0 2.42630 1.14555   5
  -3  17   0 1.08338 1.30622   4
  -4  17   0 20.2330 1.87893   4
   4 -17   0 20.6272 1.78416   3
   5 -17   0 2.12332 0.98927   1
   5 -17   0 2.65653 1.42069   3
  -5  17   0 4.80207 1.69306   4
   6 -17   0 56.2141 2.35635   1
  -6  17   0 55.5474 2.93383   4
   6 -17   0 54.4539 2.79707   3
   0 -18   0 78.4077 3.14741   5
   0 -18   0 84.0998 2.89708   3
   0  18   0 83.7779 3.08142   4
   1 -18   0 244.237 6.49167   3
   1 -18   0 236.063 6.63755   5
  -1 -18   0 250.849 6.34651   3
   1  18   0 244.640 6.55600   4
  -1  18   0 249.261 6.55810   4
  -1 -18   0 243.961 6.78229   5
  -2 -18   0 123.634 4.36109   5
   2 -18   0 123.273 4.07251   5
  -2  18   0 131.027 4.08612   4
   2  18   0 132.552 4.09068   4
   2 -18   0 131.453 4.07799   3
  -3  18   0 11.7558 1.66023   4
   3 -18   0 11.7934 1.54502   3
   3  18   0 12.2301 1.59307   4
  -4  18   0 6.45424 1.65334   4
   4 -18   0 5.67173 1.45111   3
   5 -18   0 108.544 3.54117   1
   5 -18   0 119.409 4.11841   3
  -5  18   0 119.259 4.12824   4
   0  19   0 0.65079 1.34470   4
   0 -19   0 0.65010 1.10303   3
   0 -19   0 1.22187 1.30177   5
   1 -19   0 18.8735 1.66601   3
  -1  19   0 19.5546 1.83585   4
  -1 -19   0 18.4770 1.90855   5
  -1 -19   0 17.6847 1.51265   3
   1  19   0 17.6434 1.75629   4
   1 -19   0 16.2048 1.73517   5
  -2 -19   0 23.2927 2.10517   5
   2 -19   0 21.2854 1.80273   3
   2  19   0 21.0666 1.88745   4
  -2  19   0 20.2455 1.90440   4
  -3  19   0 40.8255 2.39346   4
   3  19   0 39.1090 2.29762   4
   3 -19   0 37.2014 2.26781   3
   4 -19   0 4.94331 1.51496   3
  -4  19   0 6.52528 1.72244   4
   4  19   0 10.0551 1.64731   4
   0 -20   0 77.6215 3.28806   5
   0 -20   0 78.7900 2.99120   3
   0  20   0 78.5398 3.13297   4
   1 -20   0 60.2672 2.66813   3
  -1  20   0 64.0071 2.85931   4
   1 -20   0 57.6008 2.86545   5
  -1 -20   0 59.3368 2.97602   5
   1  20   0 59.0920 2.74431   4
   2 -20   0 41.9665 2.40834   3
  -2  20   0 47.1355 2.55978   4
  -2 -20   0 46.3369 2.73559   5
   2  20   0 46.5113 2.52790   4
   3 -20   0 102.176 3.70945   3
  -3  20   0 97.0785 3.68332   4
   3  20   0 93.8174 3.61106   4
   0 -21   0 -1.1068 1.15438   3
   0 -21   0 -0.8378 1.39244   5
   1 -21   0 4.04402 1.41887   3
  -1 -21   0 2.32004 1.58219   5
  -1   0  -1 2071.85 46.5219   3
   1   0  -1 2121.15 46.5906   4
  -1   0  -1 2021.38 46.5982   1
   1   0   1 2120.57 46.6123   1
   1   0   1 2118.41 46.5829   5
  -1   0   1 2133.02 46.5917   4
  -1   0   1 2037.98 46.5482   2
  -1   0  -1 2116.15 46.5679   2
   1   0  -1 2069.62 46.5461   3
  -1   0  -1 2095.93 46.6051   1
   1   0  -1 2130.80 46.6081   1
   1   0  -1 2052.97 46.5904   1
   1   0   1 2112.57 46.5943   4
  -1   0   1 2057.56 46.5908   1
  -1   0   1 2127.73 46.6049   1
   1   0   1 2091.68 46.5253   3
   1   0   1 2126.87 46.5681   2
   1   0   1 2052.12 46.6003   1
  -1   0   1 2058.01 46.5432   3
   1   0  -1 2096.21 46.5532   2
  -1   0  -1 2024.19 46.5840   4
  -2   0  -1 3000.63 67.0263   1
   2   0  -1 2998.10 66.9492   2
  -2   0   1 2930.74 66.9428   2
  -2   0  -1 3016.14 67.0299   1
   2   0  -1 2999.46 67.0156   4
  -2   0   1 2877.60 66.9008   3
  -2   0  -1 2943.63 67.0128   4
   2   0   1 3001.13 67.0219   4
   2   0  -1 3110.28 67.0502   1
   2   0   1 2874.28 67.0107   1
  -2   0   1 3040.79 67.0251   4
   2   0   1 2988.83 66.9644   2
   2   0  -1 3074.65 66.9198   3
   2   0   1 3125.07 67.0595   1
  -2   0  -1 2949.84 66.8784   3
  -2   0   1 3056.58 67.0203   1
   2   0  -1 2908.31 67.0045   1
  -2   0   1 3054.84 67.0342   1
   2   0   1 3018.30 66.8860   3
  -2   0  -1 3025.97 66.9651   2
  -3   0   1 36.0223 1.17644   1
  -3   0   1 35.9492 1.28708   4
  -3   0  -1 35.5002 1.14783   2
  -3   0   1 35.3947 1.12693   2
  -3   0   1 35.0753 1.02574   3
   3   0  -1 33.5356 1.19125   1
  -3   0   1 37.4643 1.20458   1
   3   0  -1 34.8394 1.03888   3
  -3   0  -1 36.7193 1.20913   1
  -3   0  -1 34.7598 0.98290   3
  -3   0  -1 34.7308 1.26081   4
   3   0   1 35.5208 1.00483   3
   3   0   1 34.6754 1.21147   1
  -3   0  -1 35.1192 1.14790   1
  -4   0  -1 8.97860 0.94051   4
   4   0  -1 6.10912 0.55807   3
   4   0  -1 5.85927 0.70966   1
  -4   0   1 6.17070 0.66684   1
   4   0   1 6.05730 0.48634   3
  -4   0  -1 6.83395 0.74568   2
   4   0   1 7.80212 0.78588   1
  -4   0  -1 6.51462 0.70095   1
  -4   0   1 5.74568 0.93683   4
  -4   0   1 7.31219 0.71140   2
  -5   0  -1 80.7529 2.54805   4
   5   0   1 80.6404 2.16583   3
  -5   0   1 81.4789 2.57701   4
  -5   0   1 86.8740 2.45717   1
   5   0  -1 85.0556 2.21011   3
   5   0  -1 80.4596 2.51313   1
  -5   0   1 80.6288 2.35320   2
   5   0   1 82.4183 2.53725   1
  -5   0  -1 82.6687 2.38830   2
  -5   0  -1 84.6647 2.45147   1
  -6   0   1 -0.3614 0.69451   2
  -6   0  -1 -0.0284 0.84221   4
   6   0   1 0.87687 0.45640   3
   6   0  -1 1.38219 0.51648   3
   6   0   1 0.98836 0.77189   1
  -6   0   1 0.20189 0.87284   4
   6   0  -1 0.52177 0.70914   1
  -6   0   1 -0.1181 0.60918   1
  -6   0  -1 0.90723 0.69567   1
  -6   0  -1 0.10100 0.71148   2
  -7   0   1 928.637 21.5385   4
  -7   0   1 900.143 21.2744   2
  -7   0  -1 905.141 21.4960   4
  -7   0  -1 905.564 21.2908   2
   7   0   1 931.770 21.0121   3
   7   0  -1 948.756 21.0673   3
   7   0   1 951.135 21.6325   1
  -7   0  -1 906.951 21.4788   1
  -7   0   1 894.378 21.4564   1
   7   0  -1 955.818 21.6196   1
   8   0   1 87.5375 3.10569   1
   8   0   1 85.5468 2.50424   3
  -8   0   1 90.4444 3.19461   4
  -8   0   1 92.0917 2.98317   1
  -8   0   1 88.8015 2.86786   2
   8   0  -1 88.2850 3.08477   1
  -8   0  -1 90.7526 2.89653   2
  -8   0  -1 92.1981 2.99468   1
  -8   0  -1 89.4365 3.18512   4
   8   0  -1 85.4165 2.54279   3
  -9   0  -1 17.8114 1.71624   4
  -9   0   1 15.7725 1.71783   4
  -9   0  -1 16.2923 1.45090   2
  -9   0   1 15.3149 1.45214   1
  -9   0   1 15.5478 1.43787   2
   9   0  -1 14.7492 1.59226   1
  -9   0  -1 16.0895 1.49384   1
   9   0   1 15.4006 1.63311   1
 -10   0   1 160.706 4.78118   1
 -10   0  -1 161.785 4.65733   2
 -10   0  -1 157.950 4.99447   4
 -10   0  -1 157.960 4.80245   1
 -10   0   1 156.385 4.99355   4
 -10   0   1 151.530 4.74534   2
  10   0   1 158.997 4.85955   1
  10   0  -1 155.160 4.85533   1
 -11   0  -1 35.8588 2.34333   1
 -11   0   1 41.2729 2.39487   1
 -11   0   1 39.9939 2.57547   4
 -11   0  -1 34.2620 2.47340   4
 -11   0  -1 41.1398 2.28286   2
   0  -1   1 287.362 6.19018   1
   0   1  -1 269.755 6.19610   2
   0   1   1 248.743 6.18597   1
   0   1   1 278.285 6.23828   5
   0  -1  -1 276.161 6.18935   3
   0  -1  -1 286.036 6.19857   1
   0  -1   1 271.776 6.19443   2
   0  -1  -1 280.142 6.24092   5
   0   1  -1 276.239 6.20448   3
  -1  -1  -1 1849.34 41.4979   5
  -1  -1  -1 1916.30 41.4679   1
  -1   1   1 1864.03 41.4678   1
   1  -1   1 1887.09 41.4571   4
  -1   1   1 1827.50 41.4360   3
  -1  -1  -1 1831.18 41.4211   2
   1  -1   1 1755.06 41.4666   1
  -1   1   1 1842.04 41.4121   2
   1  -1   1 1916.46 41.4528   2
  -1   1   1 1887.71 41.4788   1
   1   1  -1 1928.44 41.4690   1
   1   1  -1 1895.47 41.4581   4
  -1  -1  -1 1818.54 41.4674   4
   1   1  -1 1867.39 41.4530   1
  -1  -1  -1 1856.03 41.4671   1
   1  -1   1 1843.50 41.4793   1
   1  -1   1 1795.94 41.4295   3
  -1   1   1 1838.63 41.4661   4
  -1   1  -1 1926.45 42.9180   2
  -1   1  -1 1860.34 42.8980   3
   1   1   1 1993.86 42.9831   5
  -1   1  -1 1899.24 42.9233   4
  -1  -1   1 1972.68 42.9352   1
   1  -1  -1 1926.05 42.8844   2
  -1  -1   1 1885.21 42.9206   1
   1  -1  -1 1951.82 42.9523   1
  -1   1  -1 1874.26 42.9422   1
  -1   1  -1 1909.08 42.9470   1
  -1  -1   1 1914.43 42.9236   4
   1   1   1 1927.06 42.9368   1
   1   1   1 1883.00 42.9398   4
   1  -1  -1 1901.23 42.9118   3
   1  -1  -1 1916.67 42.9398   4
   1   1   1 2025.53 42.9516   1
   1  -1  -1 1920.87 42.9396   1
   1   1   1 1922.81 42.8959   2
   2   1  -1 41.2880 1.07383   3
  -2   1   1 39.8435 1.30753   4
   2  -1   1 42.8336 1.12532   3
   2  -1   1 38.9033 1.21316   1
  -2   1   1 40.1104 1.12586   3
  -2  -1  -1 39.5598 1.17545   1
   2  -1   1 39.7051 1.20818   1
  -2  -1  -1 41.9631 1.00548   3
  -2  -1  -1 42.9071 1.26558   4
  -2  -1  -1 42.7018 1.17654   2
   2  -1   1 40.9871 1.17868   2
   2   1  -1 42.3940 1.22355   1
  -2   1   1 42.8968 1.15174   2
   2   1  -1 36.2662 1.10018   1
  -2  -1  -1 44.6285 1.20097   1
   2   1  -1 40.5724 1.25697   4
   2   1  -1 39.7514 1.15271   2
   2  -1   1 39.7936 1.27225   4
  -2   1   1 46.6515 1.23216   1
  -2   1   1 39.5480 1.15933   1
  -2   1  -1 43.9868 1.23963   1
   2   1   1 43.2193 1.23209   1
   2  -1  -1 43.3385 1.19138   3
  -2   1  -1 42.2533 1.22220   1
   2  -1  -1 39.7980 1.30118   4
   2   1   1 44.1696 1.05823   3
   2   1   1 42.9476 1.26905   1
  -2   1  -1 43.0808 1.14968   3
  -2  -1   1 45.6243 1.23116   1
  -2  -1   1 44.5912 1.21662   2
   2  -1  -1 43.3264 1.26696   1
  -2   1  -1 43.5063 1.24027   2
   2   1   1 42.8353 1.26185   5
  -2  -1   1 44.7960 1.31030   4
   2   1   1 42.0007 1.19420   2
   2  -1  -1 43.6525 1.25564   1
  -2  -1   1 44.3334 1.12200   3
   2  -1  -1 43.0469 1.19327   2
  -2  -1   1 41.4907 1.19720   1
   2   1   1 42.6494 1.30096   4
  -2   1  -1 44.6817 1.33688   4
  -3  -1  -1 443.453 10.2541   2
   3  -1   1 460.307 10.3750   1
  -3  -1  -1 434.939 10.3237   1
  -3   1   1 438.993 10.3272   1
  -3  -1  -1 437.610 10.3089   1
   3  -1   1 461.135 10.1892   3
  -3   1   1 440.798 10.3734   4
  -3  -1  -1 452.508 10.3620   4
   3  -1   1 433.283 10.3506   1
   3   1  -1 453.727 10.1391   3
  -3   1   1 445.067 10.2459   2
  -3  -1  -1 447.192 10.0825   3
   3   1  -1 455.785 10.3480   1
  -3   1  -1 454.578 10.7599   1
  -3   1  -1 472.094 10.6979   2
   3  -1  -1 481.687 10.8018   1
   3   1   1 485.567 10.7936   1
   3   1   1 476.855 10.5170   3
  -3  -1   1 461.109 10.6742   2
  -3  -1   1 466.158 10.7444   1
  -3   1  -1 468.132 10.7816   4
   3  -1  -1 440.967 10.7838   1
   3  -1  -1 473.120 10.6380   3
  -3   1  -1 460.518 10.6077   3
  -3  -1   1 462.226 10.7426   1
  -3  -1   1 473.851 10.7845   4
  -3  -1   1 443.934 10.5462   3
  -4   1   1 263.805 6.14078   1
  -4  -1  -1 255.586 6.08510   3
   4  -1   1 266.111 6.07727   3
   4   1  -1 270.104 6.18614   1
   4  -1   1 269.943 6.24258   1
  -4   1   1 258.695 6.43190   4
  -4  -1  -1 258.777 6.34706   4
  -4   1   1 261.121 6.07444   2
  -4  -1  -1 262.956 6.09542   2
  -4  -1  -1 263.108 6.13784   1
   4   1  -1 271.741 6.16220   3
  -4  -1   1 270.064 6.34152   1
  -4  -1   1 270.207 6.55134   4
   4  -1  -1 275.650 6.30863   3
  -4   1  -1 277.072 6.35760   1
   4   1   1 279.338 6.32342   3
  -4   1  -1 267.609 6.56561   4
  -4  -1   1 265.289 6.29762   2
  -4   1  -1 268.596 6.30764   2
   4  -1  -1 281.764 6.42243   1
   4   1   1 281.533 6.40544   1
   5   1  -1 32.6409 1.39566   1
  -5  -1  -1 31.9440 1.32269   1
  -5  -1  -1 29.6992 1.44620   4
  -5   1   1 29.5530 1.23270   2
   5  -1   1 29.3365 1.40212   1
  -5   1   1 30.4786 1.52283   4
  -5   1   1 30.6936 1.31360   1
   5   1  -1 30.3727 1.05007   3
   5  -1   1 29.1638 1.08551   3
  -5  -1  -1 30.0621 1.27237   2
  -5  -1   1 29.8787 1.27189   2
  -5  -1   1 32.4714 1.49508   4
  -5   1  -1 30.6953 1.28028   2
   5   1   1 28.4083 0.98303   3
   5  -1  -1 30.8943 1.14962   3
  -5   1  -1 31.0428 1.32520   1
   5   1   1 31.4135 1.40254   1
   5  -1  -1 31.5938 1.40689   1
  -5  -1   1 32.4096 1.33241   1
  -5   1  -1 32.5151 1.49819   4
   6   1  -1 8.41051 0.97907   1
   6  -1   1 7.77414 0.67716   3
  -6   1   1 9.40267 0.91639   2
  -6   1   1 8.22314 1.15657   4
  -6   1   1 8.43996 0.89647   1
   6   1  -1 7.84776 0.64803   3
  -6  -1  -1 9.43571 0.94485   2
  -6  -1  -1 10.0558 1.11034   4
   6  -1   1 6.21408 0.93806   1
  -6  -1  -1 11.2642 0.96457   1
  -6  -1   1 12.9080 1.18396   4
  -6   1  -1 11.2513 1.15981   4
  -6   1  -1 12.3711 1.01559   1
   6   1   1 9.36508 0.62995   3
  -6   1  -1 10.8528 0.98361   2
   6  -1  -1 11.1902 1.05549   1
  -6  -1   1 12.3736 1.00580   1
   6  -1  -1 10.9114 0.79291   3
   6   1   1 8.91052 0.99870   1
  -6  -1   1 11.5673 0.95700   2
  -7  -1  -1 709.209 16.5778   4
  -7   1   1 727.422 16.8046   2
   7   1  -1 745.033 16.5302   3
   7   1  -1 731.975 16.9159   1
   7  -1   1 726.568 16.5740   3
  -7  -1  -1 695.769 16.9666   1
   7  -1   1 744.727 16.9474   1
  -7  -1  -1 713.448 16.8078   2
  -7   1   1 694.291 16.9674   1
  -7   1   1 718.699 16.6039   4
  -7   1  -1 712.478 17.6262   1
  -7   1  -1 748.299 17.4676   2
  -7   1  -1 729.146 17.2741   4
   7  -1  -1 780.181 17.7722   1
  -7  -1   1 726.501 17.6204   1
   7   1   1 780.819 17.7974   1
  -7  -1   1 734.454 17.4495   2
   7   1   1 761.665 17.1281   3
   7  -1  -1 778.531 17.2920   3
  -7  -1   1 753.315 17.3081   4
  -8  -1  -1 72.1393 2.60225   1
  -8   1   1 76.0780 2.63823   1
  -8  -1  -1 68.1503 2.48051   2
  -8   1   1 70.3036 2.83394   4
  -8   1   1 70.5939 2.48817   2
   8   1  -1 72.8756 2.69117   1
   8  -1   1 67.7650 2.15851   3
   8   1  -1 67.4016 2.08942   3
  -8  -1  -1 69.9490 2.76652   4
   8  -1   1 70.5561 2.73079   1
   8  -1  -1 61.8298 2.06105   3
  -8  -1   1 65.4644 2.63957   4
   8   1   1 61.1431 1.89467   3
   8   1   1 57.7786 2.50880   1
  -8   1  -1 65.8333 2.35686   2
   8  -1  -1 63.3414 2.57221   1
  -8  -1   1 64.9605 2.34215   2
  -8  -1   1 63.5339 2.42827   1
  -8   1  -1 65.9562 2.66481   4
  -8   1  -1 65.7455 2.45028   1
  -9   1   1 99.3830 3.19852   2
   9  -1   1 95.7244 3.46075   1
  -9  -1  -1 96.7408 3.31044   1
  -9  -1  -1 98.2494 3.23039   2
  -9   1   1 104.324 3.59600   4
   9   1  -1 95.9481 3.45583   1
  -9  -1  -1 101.544 3.56358   4
  -9   1   1 96.5003 3.31856   1
   9  -1  -1 88.0554 2.75986   3
  -9   1  -1 96.4790 3.47019   4
   9   1   1 90.6217 3.33792   1
  -9  -1   1 93.3467 3.21310   1
   9  -1  -1 95.2912 3.37729   1
  -9  -1   1 97.1609 3.44293   4
  -9   1  -1 94.8158 3.21054   1
  -9   1  -1 94.0207 3.11382   2
  -9  -1   1 93.9058 3.11923   2
 -10  -1  -1 53.2557 2.56778   1
 -10  -1  -1 57.8312 2.49321   2
  10   1  -1 51.3048 2.71890   1
 -10   1   1 55.7009 2.80521   4
 -10  -1  -1 55.2473 2.77890   4
 -10   1   1 58.9559 2.45739   2
  10  -1   1 54.1592 2.73323   1
 -10   1   1 62.2832 2.65928   1
 -10  -1   1 55.5358 2.75442   4
 -10   1  -1 55.6020 2.76526   4
 -10   1  -1 57.6700 2.46871   2
 -10  -1   1 57.6699 2.56154   1
 -10   1  -1 54.5205 2.56442   1
  10   1   1 53.8821 2.72304   1
  10  -1  -1 53.9367 2.70845   1
 -11   1   1 24.1152 2.22234   4
 -11  -1  -1 23.8488 2.03065   1
 -11  -1  -1 24.4549 2.20439   4
  11  -1   1 27.8892 2.35560   1
 -11   1   1 25.7558 2.05052   1
  11  -1  -1 20.1788 2.14975   1
 -11   1  -1 20.5436 2.10367   4
 -11  -1   1 20.3663 1.92388   1
 -11  -1   1 19.3616 2.09874   4
 -11   1  -1 18.0514 1.78158   2
 -11   1  -1 23.4616 2.02064   1
   0  -2   1 594.810 12.4089   1
   0   2  -1 552.080 12.4531   3
   0  -2   1 547.935 12.4567   3
   0  -2  -1 549.158 12.4345   3
   0  -2  -1 515.114 12.4078   1
   0  -2  -1 561.370 12.5161   5
   0   2  -1 546.429 12.4121   4
   0   2  -1 578.023 12.4663   5
   0   2  -1 540.796 12.4023   1
   0   2   1 580.591 12.4105   1
   0   2  -1 553.567 12.3993   1
   0   2   1 562.386 12.5153   5
   0   2  -1 533.729 12.4347   2
   0  -2   1 565.113 12.4630   5
   0   2   1 519.220 12.4043   1
   0   2   1 554.345 12.4341   3
  -1  -2  -1 2125.07 46.5118   5
   1  -2   1 2079.53 46.4224   3
  -1   2   1 2144.20 46.4341   1
   1   2  -1 2163.87 46.4043   1
   1  -2   1 2048.37 46.4226   1
  -1   2   1 2069.84 46.4413   4
  -1  -2  -1 2123.29 46.4067   1
   1   2  -1 2056.82 46.4035   4
   1  -2   1 2145.73 46.4374   1
   1  -2   1 2102.67 46.4022   2
  -1   2   1 2057.09 46.4139   3
   1  -2   1 1983.12 46.3933   4
  -1   2   1 2105.12 46.3619   2
  -1   2   1 2117.29 46.4704   5
  -1  -2  -1 2085.59 46.3671   2
   1  -2   1 1812.45 46.3521   5
   1   2  -1 2092.50 46.3863   1
  -1   2   1 2091.31 46.4198   1
   1   2   1 2086.74 45.5303   2
  -1  -2   1 2048.24 45.5460   1
   1   2   1 1996.60 45.5541   1
   1  -2  -1 2026.48 45.5767   3
   1  -2  -1 2048.26 45.5757   1
  -1  -2   1 2028.67 45.5651   4
   1  -2  -1 2123.41 45.5294   2
   1  -2  -1 2028.46 45.6295   5
   1  -2  -1 2058.89 45.5908   1
   1   2   1 2097.15 45.5678   1
  -1   2  -1 2023.58 45.5661   4
   1  -2  -1 1996.68 45.5981   4
  -1   2  -1 2008.70 45.5805   1
  -1   2  -1 2014.92 45.5793   1
  -1   2  -1 2008.27 45.5589   2
  -1   2  -1 2000.41 45.5725   3
   1   2   1 2088.79 45.6722   5
  -2   2   1 115.537 2.73800   3
  -2  -2  -1 118.603 2.89347   5
   2  -2   1 109.869 2.81211   1
   2  -2   1 114.305 2.84887   1
   2   2  -1 117.366 2.68663   3
   2   2  -1 112.526 2.82250   4
   2   2  -1 112.923 2.72439   2
  -2  -2  -1 118.402 2.71402   1
   2   2  -1 110.960 2.72142   1
  -2   2   1 113.835 2.87587   4
   2  -2   1 117.139 2.78475   2
  -2  -2  -1 116.173 2.75732   1
   2  -2   1 117.151 2.78381   3
  -2   2   1 115.872 2.77365   1
  -2  -2  -1 111.933 2.70448   2
  -2  -2  -1 113.361 2.85483   4
  -2   2   1 115.832 2.68781   2
  -2   2   1 117.210 2.76249   1
   2   2  -1 117.941 2.74070   1
   2  -2   1 108.215 2.81840   4
   2  -2  -1 122.019 2.96713   1
  -2  -2   1 119.370 2.81564   1
   2  -2  -1 123.365 2.90253   3
  -2  -2   1 118.814 2.95830   4
   2  -2  -1 117.180 2.92002   1
   2   2   1 124.377 2.84452   1
  -2   2  -1 119.842 2.90942   2
  -2   2  -1 118.569 2.97324   4
  -2  -2   1 121.393 2.81973   1
   2   2   1 116.469 2.83535   1
   2  -2  -1 122.700 2.80693   2
  -2   2  -1 120.352 2.92573   1
   2   2   1 119.898 2.95399   5
  -2   2  -1 116.463 2.83434   3
  -2   2  -1 125.131 2.86069   1
   2   2   1 117.649 2.79559   2
   3  -2   1 52.2343 1.58838   1
  -3  -2  -1 53.1060 1.50522   1
  -3   2   1 52.8577 1.55242   1
  -3   2   1 50.7852 1.67484   4
  -3  -2  -1 51.6071 1.63435   4
   3   2  -1 52.7129 1.33525   3
  -3  -2  -1 51.4818 1.54232   1
   3  -2   1 52.5058 1.47253   3
  -3   2   1 54.1637 1.48902   2
   3   2  -1 53.6436 1.55856   1
  -3  -2  -1 52.1689 1.49607   2
   3  -2   1 45.3394 1.47005   1
  -3   2  -1 77.2608 2.07010   1
   3   2   1 74.3114 1.71387   3
  -3  -2   1 73.0095 1.81721   3
  -3  -2   1 74.9737 2.10370   4
   3  -2  -1 71.8512 2.04777   1
   3  -2  -1 76.4744 2.09408   1
  -3   2  -1 75.0593 2.14121   4
  -3  -2   1 72.9647 1.98911   2
  -3  -2   1 73.4775 2.01871   1
   3  -2  -1 77.5681 1.98891   3
  -3   2  -1 73.6903 1.99770   2
  -3  -2   1 73.0686 1.98852   1
   3   2   1 74.1585 2.03550   1
   4   2  -1 5.95450 0.51539   3
  -4   2   1 7.10501 0.72034   1
  -4   2   1 7.90473 0.69782   2
  -4  -2  -1 7.60205 0.89120   4
  -4  -2  -1 6.65649 0.70230   1
   4   2  -1 6.91353 0.75041   1
  -4  -2  -1 6.63939 0.44388   3
   4  -2   1 6.91145 0.80949   1
  -4  -2  -1 7.44385 0.75324   2
   4  -2   1 7.05152 0.59807   3
  -4  -2  -1 7.15967 0.66853   1
  -4   2   1 8.12216 1.13267   4
  -4  -2   1 8.91887 0.54210   3
   4   2   1 8.58058 0.78951   1
   4   2   1 7.62456 0.41905   3
  -4  -2   1 8.25171 0.69867   1
  -4  -2   1 8.24221 0.78072   2
   4  -2  -1 7.23175 0.80194   1
  -4  -2   1 8.56393 0.74247   1
  -4   2  -1 9.88631 0.81963   2
   4  -2  -1 7.73103 0.65996   3
  -4   2  -1 9.79981 0.78952   1
  -4  -2   1 8.74052 0.89984   4
  -4   2  -1 8.74474 1.02120   4
   5   2  -1 89.6732 2.24294   3
   5   2  -1 86.2246 2.60735   1
   5  -2   1 86.6031 2.39512   3
  -5   2   1 88.1229 2.77257   4
  -5  -2  -1 83.4469 2.19053   3
  -5   2   1 91.8329 2.57963   1
   5  -2   1 89.1568 2.68959   1
  -5   2   1 91.9839 2.49350   2
  -5  -2  -1 87.6035 2.68846   4
  -5  -2  -1 89.0447 2.49719   2
  -5  -2  -1 89.2372 2.55665   1
  -5   2  -1 87.1095 2.53827   1
  -5  -2   1 90.9298 2.54533   1
  -5   2  -1 90.4101 2.49096   2
  -5  -2   1 84.7515 2.63976   4
  -5  -2   1 86.7688 2.47244   2
   5   2   1 86.6295 2.16362   3
   5  -2  -1 89.8333 2.66243   1
  -5   2  -1 85.8237 2.68752   4
   5   2   1 86.8481 2.60738   1
   5  -2  -1 84.0026 2.38872   3
  -6  -2  -1 54.7070 1.91447   2
  -6  -2  -1 58.5346 2.14575   4
   6   2  -1 53.9417 2.03924   1
   6   2  -1 54.2575 1.60142   3
   6  -2   1 58.5193 2.13896   1
  -6   2   1 55.3223 1.87687   2
   6  -2   1 55.6439 1.77068   3
  -6   2   1 58.3595 2.01594   1
  -6  -2  -1 58.2211 1.99657   1
  -6   2   1 52.9763 2.15256   4
  -6  -2   1 54.0303 2.06671   4
   6   2   1 51.5769 1.48870   3
   6  -2  -1 53.5061 1.74509   3
   6   2   1 51.4357 1.98882   1
   6  -2  -1 51.2582 2.03221   1
  -6   2  -1 53.3484 1.86688   2
  -6  -2   1 56.6281 1.94851   1
  -6   2  -1 53.5439 2.12777   4
  -6   2  -1 56.5812 1.96773   1
  -6  -2   1 53.3155 1.87077   2
  -7  -2  -1 523.622 12.2826   4
   7  -2   1 535.620 12.2234   1
   7   2  -1 539.095 12.1440   3
  -7   2   1 509.861 12.1840   1
  -7   2   1 518.275 12.0940   2
   7  -2   1 545.808 12.3254   3
  -7  -2  -1 521.631 12.0725   2
  -7   2   1 518.960 12.3185   4
  -7  -2  -1 515.284 12.2243   1
   7   2  -1 533.391 12.1928   1
  -7   2  -1 472.215 11.3232   1
   7   2   1 495.056 11.2608   3
  -7  -2   1 482.372 11.2424   2
  -7   2  -1 485.675 11.5456   4
   7   2   1 499.516 11.3799   1
   7  -2  -1 494.622 11.4180   1
  -7   2  -1 491.674 11.2518   2
  -7  -2   1 485.503 11.5628   4
  -7  -2   1 488.374 11.4090   1
   7  -2  -1 498.681 11.3138   3
  -8  -2  -1 56.2433 2.47614   4
  -8   2   1 56.4886 2.28153   1
   8   2  -1 53.0840 1.72902   3
   8  -2   1 55.1964 1.91967   3
  -8   2   1 56.0884 2.52270   4
   8   2  -1 53.9251 2.34277   1
   8  -2   1 55.5438 2.41495   1
  -8  -2  -1 57.1079 2.20742   2
  -8  -2  -1 54.3650 2.24521   1
  -8   2   1 53.1052 2.12754   2
   8  -2  -1 48.8904 1.86304   3
  -8  -2   1 53.9882 2.17640   1
   8  -2  -1 54.0969 2.35153   1
  -8   2  -1 52.3990 2.07394   2
   8   2   1 49.6639 2.24801   1
  -8  -2   1 50.6752 2.33464   4
  -8   2  -1 51.4398 2.39295   4
  -8   2  -1 53.6257 2.22794   1
  -9   2   1 298.980 7.50705   2
   9  -2   1 296.220 7.86257   1
  -9  -2  -1 304.373 7.92015   4
   9   2  -1 293.846 7.75204   1
  -9  -2  -1 297.621 7.55991   2
  -9   2   1 300.432 7.65873   1
  -9   2   1 293.170 7.90260   4
  -9  -2  -1 300.868 7.68126   1
   9  -2   1 302.318 7.28233   3
   9   2   1 308.297 8.01523   1
  -9  -2   1 312.740 8.15741   4
   9  -2  -1 308.957 7.56324   3
   9  -2  -1 315.881 8.12478   1
  -9  -2   1 309.510 7.90814   1
  -9   2  -1 305.195 7.87638   1
  -9   2  -1 305.099 7.76847   2
  -9   2  -1 317.853 8.19050   4
 -10   2   1 9.92298 1.50363   1
  10  -2   1 8.22284 1.63151   1
 -10   2   1 8.87377 1.33576   2
 -10  -2  -1 10.6081 1.49508   2
 -10  -2  -1 9.31104 1.48463   1
 -10   2   1 9.26560 1.71908   4
 -10  -2  -1 8.16948 1.59821   4
 -10  -2   1 9.45252 1.47828   1
 -10   2  -1 6.74531 1.59736   4
 -10   2  -1 8.70354 1.39538   2
 -10  -2   1 7.70711 1.57456   4
 -10   2  -1 10.2018 1.52279   1
  10  -2  -1 9.84928 1.65751   1
 -11  -2  -1 7.64382 1.55895   1
 -11  -2  -1 7.54214 1.75327   4
 -11   2   1 7.11810 1.47552   2
 -11   2   1 6.83576 1.76292   4
  11  -2   1 5.78593 1.76781   1
 -11   2   1 7.91587 1.60603   1
 -11   2  -1 9.65853 1.83751   4
 -11  -2   1 8.36886 1.60254   1
 -11   2  -1 8.88790 1.54161   2
 -11   2  -1 10.2523 1.66615   1
  11  -2  -1 7.75816 1.81308   1
 -11  -2   1 9.26992 1.80904   4
   0  -3   1 266.581 5.98535   3
   0   3  -1 261.716 5.97046   3
   0   3  -1 268.146 5.99680   5
   0  -3  -1 257.986 5.95015   3
   0   3   1 263.376 6.05671   5
   0  -3  -1 257.957 6.06412   5
   0   3  -1 256.301 5.93448   4
   0   3   1 260.479 5.94682   3
   0   3   1 234.149 5.87043   2
   0  -3   1 286.624 5.88492   1
   0   3  -1 249.333 5.87339   1
   0   3  -1 253.849 5.94055   2
   0  -3   1 268.270 6.00712   5
   1  -3   1 1213.60 27.4991   3
   1  -3   1 1179.10 27.4589   4
  -1   3   1 1226.48 27.5337   5
   1  -3   1 1250.98 27.4677   1
  -1  -3  -1 1223.14 27.3703   3
  -1  -3  -1 1239.98 27.6025   5
   1   3  -1 1206.80 27.3985   1
   1   3  -1 1252.95 27.4177   1
  -1   3   1 1206.91 27.4838   3
  -1   3   1 1176.14 27.5084   4
  -1   3   1 1221.49 27.4515   1
  -1   3   1 1223.76 27.4049   2
   1  -3   1 1257.23 27.4413   5
  -1  -3  -1 1222.05 27.4211   1
   1   3  -1 1238.25 27.5789   5
   1   3  -1 1237.34 27.4221   3
  -1   3   1 1234.48 27.4616   1
   1  -3   1 1207.37 27.4482   2
  -1  -3  -1 1275.48 27.4614   1
   1   3   1 1202.38 26.5851   2
   1  -3  -1 1190.64 26.7047   5
  -1   3  -1 1192.19 26.6306   1
  -1   3  -1 1184.09 26.6363   4
   1  -3  -1 1204.77 26.5765   2
   1  -3  -1 1197.92 26.6359   1
   1   3   1 1228.62 26.5976   1
   1  -3  -1 1179.90 26.6630   3
  -1   3  -1 1157.04 26.6034   5
  -1  -3   1 1218.48 26.5868   1
  -1  -3   1 1194.25 26.7535   5
  -1   3  -1 1175.45 26.6607   3
  -1  -3   1 1193.49 26.5769   1
   1   3   1 1158.58 26.5839   1
   1   3   1 1222.45 26.7706   5
  -1   3  -1 1179.48 26.6265   2
  -1   3  -1 1172.93 26.6275   1
   1   3   1 1194.88 26.5393   3
   1  -3  -1 1137.79 26.6730   4
   2  -3   1 567.017 12.7843   2
  -2   3   1 565.886 12.8188   1
   2  -3   1 542.752 12.8147   1
  -2  -3  -1 554.059 12.7492   2
  -2  -3  -1 552.437 12.7782   1
   2   3  -1 583.233 12.7921   1
   2  -3   1 582.445 12.8540   1
  -2  -3  -1 565.194 12.7769   1
  -2   3   1 550.250 12.8587   4
  -2  -3  -1 570.310 12.9500   5
  -2   3   1 557.239 12.7429   2
   2  -3   1 571.094 12.7815   5
   2  -3   1 560.369 12.8107   3
  -2   3  -1 580.923 13.3766   1
   2  -3  -1 610.216 13.4386   5
   2  -3  -1 566.607 13.3668   1
   2  -3  -1 584.924 13.3102   2
   2   3   1 608.484 13.3585   1
  -2   3  -1 579.299 13.3923   4
   2   3   1 597.988 13.3152   2
  -2  -3   1 596.105 13.3398   1
   2  -3  -1 582.900 13.4000   1
  -2   3  -1 582.516 13.3481   2
  -2  -3   1 583.190 13.3279   1
   2  -3  -1 588.019 13.3747   3
  -2  -3   1 588.476 13.3900   4
  -3  -3  -1 1612.69 36.6796   4
  -3   3   1 1597.26 36.5450   2
  -3  -3  -1 1631.14 36.6240   1
  -3   3   1 1635.18 36.6836   4
   3  -3   1 1576.17 36.6555   1
   3  -3   1 1680.84 36.6026   3
   3   3  -1 1670.85 36.6504   1
  -3   3   1 1619.27 36.6480   1
   3   3  -1 1629.29 36.4158   3
  -3  -3  -1 1614.49 36.5588   2
  -3  -3  -1 1597.92 36.6142   1
   3  -3   1 1684.87 36.7163   1
  -3  -3   1 1607.83 36.6366   1
  -3   3  -1 1635.67 36.6288   2
   3  -3  -1 1644.03 36.6417   3
  -3   3  -1 1623.32 36.7040   1
   3  -3  -1 1604.23 36.6945   1
  -3  -3   1 1619.07 36.7036   4
  -3   3  -1 1624.09 36.7105   4
   3   3   1 1690.70 36.6923   1
   3  -3  -1 1661.45 36.7379   1
  -3  -3   1 1598.01 36.6440   1
  -4   3   1 130.471 3.63485   4
  -4  -3  -1 132.477 3.37743   2
  -4  -3  -1 133.410 3.38710   1
  -4  -3  -1 130.360 3.55632   4
   4   3  -1 133.414 3.45840   1
   4  -3   1 134.241 3.55679   1
   4  -3   1 135.945 3.39228   3
  -4   3   1 131.906 3.45642   1
  -4   3   1 135.117 3.36933   2
  -4  -3  -1 134.509 3.44690   1
   4   3  -1 134.158 3.07247   3
  -4  -3   1 128.219 3.31327   1
   4  -3  -1 126.703 3.28375   3
   4   3   1 133.912 3.38102   1
  -4   3  -1 128.360 3.29262   2
  -4   3  -1 128.674 3.36307   1
   4  -3  -1 125.593 3.41221   1
  -4  -3   1 123.674 3.42419   4
  -4  -3   1 129.809 3.28318   1
  -4   3  -1 125.907 3.50199   4
   4   3   1 126.631 2.96057   3
   5  -3   1 40.7769 1.44262   3
  -5  -3  -1 42.1437 1.55366   1
  -5  -3  -1 43.0084 1.72278   4
   5   3  -1 40.3547 1.19949   3
  -5   3   1 42.8334 1.58225   1
   5  -3   1 43.8831 1.70606   1
  -5   3   1 42.8731 1.49442   2
   5   3  -1 41.3111 1.57115   1
  -5  -3  -1 42.4849 1.52287   2
  -5   3   1 42.1394 1.83642   4
  -5   3  -1 60.9812 1.95619   1
  -5  -3   1 57.5239 2.04557   4
   5   3   1 55.0707 1.94226   1
   5  -3  -1 58.1947 2.04411   1
  -5   3  -1 57.3160 1.85158   2
   5  -3  -1 59.5015 1.83088   3
  -5   3  -1 60.3037 2.14783   4
  -5  -3   1 62.4977 1.91461   1
   5   3   1 57.6138 1.48868   3
   6   3  -1 2.94421 0.47124   3
  -6  -3  -1 3.76835 0.81179   2
  -6   3   1 2.72415 1.07622   4
  -6   3   1 3.57482 0.75248   2
   6  -3   1 5.14281 0.69516   3
  -6  -3  -1 3.90638 0.74837   1
   6   3  -1 3.22913 0.80215   1
  -6   3   1 5.73892 0.86763   1
  -6  -3  -1 4.43688 0.94378   4
   6  -3   1 2.87067 0.84896   1
  -6  -3   1 5.43170 0.97055   4
   6  -3  -1 4.07328 0.68779   3
  -6   3  -1 4.86657 0.82478   2
   6   3   1 4.27892 0.40935   3
   6   3   1 3.92902 0.80725   1
  -6   3  -1 6.23363 1.11938   4
  -6  -3   1 5.49755 0.81790   1
  -6   3  -1 4.79908 0.83100   1
   6  -3  -1 4.85788 0.92270   1
  -7  -3  -1 79.5249 2.57742   1
  -7   3   1 77.1360 2.84563   4
  -7   3   1 78.8921 2.61059   1
  -7  -3  -1 78.2196 2.78527   4
   7  -3   1 74.2915 2.70104   1
  -7  -3  -1 83.3678 2.54631   2
  -7   3   1 72.7344 2.42953   2
   7   3  -1 72.8745 2.05126   3
   7  -3   1 72.2883 2.30105   3
   7   3  -1 74.4117 2.61329   1
   7   3   1 76.6468 2.03995   3
   7  -3  -1 77.1135 2.41253   3
  -7   3  -1 82.2214 2.55379   2
   7   3   1 77.9455 2.69367   1
  -7   3  -1 78.2637 2.64623   1
  -7  -3   1 77.8916 2.60241   1
  -7  -3   1 79.2547 2.78850   4
  -7   3  -1 81.5622 2.88647   4
   7  -3  -1 79.1752 2.74100   1
  -8  -3  -1 217.289 5.97479   4
  -8   3   1 225.713 6.03896   4
  -8   3   1 211.929 5.61116   2
   8  -3   1 222.076 5.97952   1
   8  -3   1 222.107 5.51244   3
  -8   3   1 218.144 5.78424   1
  -8  -3  -1 214.185 5.72741   1
  -8  -3  -1 216.106 5.69507   2
   8   3  -1 211.104 5.82859   1
  -8  -3   1 224.767 5.82398   1
  -8   3  -1 217.182 5.69551   2
  -8   3  -1 214.823 5.82271   1
  -8  -3   1 220.738 6.05500   4
   8  -3  -1 223.949 6.01309   1
   8  -3  -1 223.931 5.61304   3
   8   3   1 223.689 5.91680   1
  -8   3  -1 218.668 6.05720   4
   9  -3   1 123.966 3.48674   3
  -9   3   1 121.953 4.13990   4
  -9   3   1 123.405 3.84536   1
  -9  -3  -1 128.384 4.13750   4
  -9  -3  -1 121.003 3.77385   2
   9  -3   1 120.220 4.04958   1
  -9   3   1 118.932 3.69906   2
  -9  -3  -1 126.387 3.88088   1
  -9   3  -1 110.617 3.62239   1
   9  -3  -1 111.174 3.82130   1
  -9  -3   1 114.176 3.59038   1
  -9  -3   1 107.815 3.79543   4
  -9   3  -1 116.430 3.91069   4
   9  -3  -1 106.925 3.27288   3
  -9   3  -1 113.958 3.50891   2
 -10   3   1 3.03829 1.55824   4
 -10   3   1 4.37997 1.33792   1
 -10  -3  -1 2.20707 1.41117   4
 -10   3   1 4.07806 1.23411   2
  10  -3   1 3.30160 1.51255   1
 -10  -3  -1 2.65477 1.22812   1
  10  -3  -1 -0.0674 1.38806   1
 -10   3  -1 0.94835 1.22078   1
 -10  -3   1 0.59877 1.31760   4
 -10   3  -1 3.11478 1.23226   2
 -10  -3   1 2.29547 1.22084   1
 -10   3  -1 0.50713 1.39697   4
 -11   3   1 5.97891 1.77523   4
 -11   3   1 5.75432 1.53913   1
  11  -3   1 3.18004 1.74350   1
 -11  -3  -1 5.91151 1.52107   1
 -11  -3  -1 5.49248 1.66474   4
 -11   3   1 2.79312 1.34729   2
 -11  -3   1 2.86784 1.55595   4
 -11  -3   1 1.64123 1.37507   1
 -11   3  -1 0.21714 1.57771   4
 -11   3  -1 0.16421 1.25216   2
  11  -3  -1 1.50277 1.59444   1
 -11   3  -1 2.03948 1.44514   1
   0   4   1 2527.19 57.5799   2
   0   4  -1 2531.62 57.6388   2
   0   4  -1 2636.27 57.7468   5
   0   4   1 2539.20 57.6581   3
   0   4  -1 2564.34 57.6817   3
   0   4  -1 2562.87 57.6601   4
   0   4   1 2626.05 57.7324   4
   0  -4  -1 2558.90 57.6628   3
   0   4   1 2617.23 57.8008   5
   0  -4   1 2600.76 57.6937   3
   0  -4  -1 2556.36 57.7896   5
   0  -4   1 2673.33 57.7601   5
  -1   4   1 1375.19 30.4388   2
  -1  -4  -1 1371.92 30.4253   1
  -1   4   1 1390.28 30.6016   5
   1  -4   1 1320.99 30.4750   2
   1  -4   1 1375.59 30.5103   5
   1   4  -1 1354.51 30.6451   5
  -1  -4  -1 1426.30 30.4337   1
   1  -4   1 1297.49 30.5017   4
   1   4  -1 1360.50 30.4665   3
  -1   4   1 1377.35 30.4744   1
  -1  -4  -1 1348.66 30.4263   3
  -1   4   1 1342.34 30.5685   4
   1   4  -1 1347.43 30.4033   1
   1   4  -1 1263.52 30.4169   1
   1  -4   1 1363.77 30.4810   1
   1  -4   1 1375.76 30.5615   3
  -1  -4  -1 1400.31 30.6841   5
  -1   4   1 1407.67 30.4923   1
  -1  -4   1 1272.61 29.0822   5
  -1   4  -1 1301.53 28.9427   5
   1   4   1 1392.66 28.8797   1
   1  -4  -1 1277.41 28.9859   3
  -1   4  -1 1286.81 28.9145   1
  -1   4  -1 1243.27 28.9415   4
  -1   4  -1 1266.67 28.9247   2
   1  -4  -1 1282.87 28.9249   1
  -1  -4   1 1301.61 28.9127   3
   1   4   1 1292.91 28.8634   3
  -1  -4   1 1306.59 28.8595   1
   1   4   1 1291.17 29.1082   5
  -1  -4   1 1243.61 28.8473   1
   1  -4  -1 1278.79 28.8672   2
   1  -4  -1 1321.90 29.0454   5
  -1   4  -1 1312.27 28.9185   1
   1   4   1 1273.96 28.8668   1
   2   4  -1 908.369 20.0293   3
  -2  -4  -1 885.863 20.3312   5
  -2   4   1 892.630 20.0919   2
  -2   4   1 894.668 20.2101   5
   2   4  -1 921.575 20.1167   1
  -2   4   1 898.671 20.1624   1
   2  -4   1 911.515 20.1203   5
  -2  -4  -1 874.038 20.0998   1
   2  -4   1 859.458 20.1573   1
   2  -4   1 877.427 20.1857   3
   2  -4   1 906.002 20.1835   1
  -2   4   1 884.609 20.2230   4
   2  -4  -1 931.392 20.8894   3
  -2   4  -1 922.671 20.8584   1
   2   4   1 928.107 20.7958   2
  -2  -4   1 916.710 20.7840   1
  -2   4  -1 904.997 20.8738   4
   2  -4  -1 931.071 20.9216   5
   2  -4  -1 945.665 20.8848   1
   2  -4  -1 899.703 20.8485   1
   2  -4  -1 917.592 20.7902   2
  -2   4  -1 906.777 20.8250   2
   2   4   1 960.805 20.8196   1
  -3   4   1 2025.73 44.9869   2
  -3   4   1 2029.65 45.1363   4
  -3  -4  -1 1981.57 45.0319   1
   3  -4   1 1913.95 45.0828   1
  -3  -4  -1 1966.30 45.0270   1
   3  -4   1 2036.96 45.0658   3
   3   4  -1 1916.66 44.8394   3
   3  -4   1 2013.27 45.0219   5
   3   4  -1 2109.72 45.0731   1
   3  -4   1 2084.42 45.1490   1
  -3   4   1 2004.25 45.0805   1
  -3   4  -1 1964.60 45.0264   4
  -3  -4   1 1990.49 44.9524   1
  -3  -4   1 2004.10 45.0312   4
   3  -4  -1 2010.75 45.0568   5
   3  -4  -1 2008.92 45.0001   3
   3   4   1 2087.17 45.0082   1
  -3  -4   1 2008.28 44.9624   1
   3  -4  -1 2037.67 45.0674   1
   3  -4  -1 1965.09 45.0190   1
  -3   4  -1 1982.80 45.0217   1
  -3   4  -1 1988.88 44.9510   2
   4  -4   1 18.3754 1.04977   1
  -4   4   1 20.2657 1.33946   4
   4   4  -1 17.9871 0.70645   3
   4   4  -1 18.9805 1.00078   1
  -4   4   1 18.8887 0.93905   2
  -4  -4  -1 19.2790 0.98419   2
  -4  -4  -1 20.8274 0.98160   1
  -4  -4  -1 21.2127 0.93686   1
  -4   4   1 19.8985 1.02175   1
   4  -4   1 16.9219 0.93023   3
  -4  -4  -1 19.1502 1.12951   4
   4  -4  -1 22.2115 1.18625   1
   4  -4  -1 19.3814 1.34885   5
  -4  -4   1 22.8892 1.21524   4
  -4  -4   1 25.4876 1.03856   1
  -4   4  -1 25.2701 1.10602   2
  -4   4  -1 24.9869 1.12107   1
  -4   4  -1 22.4639 1.39981   4
   4   4   1 25.1461 1.10466   1
   4  -4  -1 22.3221 1.06157   3
  -4  -4   1 23.3413 1.04515   1
  -5  -4  -1 278.564 6.57550   1
  -5   4   1 283.872 6.99708   4
   5   4  -1 288.523 6.55536   3
   5  -4   1 293.266 6.93548   1
   5   4  -1 291.525 6.67654   1
  -5   4   1 278.988 6.59247   2
  -5   4   1 282.955 6.67823   1
  -5  -4  -1 274.002 6.65615   2
   5  -4   1 284.026 6.67273   3
  -5  -4  -1 275.060 6.97007   4
  -5  -4  -1 285.865 6.61800   1
   5   4   1 332.725 7.52210   1
  -5   4  -1 323.822 7.82285   4
  -5  -4   1 320.677 7.83958   4
  -5  -4   1 323.969 7.49031   1
   5  -4  -1 325.793 7.50260   3
  -5  -4   1 310.143 7.47533   1
  -5   4  -1 319.580 7.47158   2
  -5   4  -1 327.108 7.51454   1
   5  -4  -1 326.621 7.68929   1
  -6   4   1 256.362 6.27411   1
  -6   4   1 248.547 6.44560   4
   6  -4   1 252.672 6.15417   3
  -6   4   1 245.760 6.11581   2
   6  -4   1 247.021 6.39882   1
   6   4  -1 250.251 6.28600   1
   6   4  -1 258.276 5.88663   3
  -6  -4  -1 251.563 6.42030   4
  -6  -4  -1 255.982 6.22001   1
  -6  -4  -1 246.347 6.16091   2
  -6   4  -1 244.423 6.05646   2
   6   4   1 242.880 6.20612   1
   6   4   1 253.025 5.69984   3
  -6  -4   1 246.348 6.12893   1
  -6   4  -1 251.661 6.34153   4
  -6   4  -1 242.877 6.16140   1
  -6  -4   1 242.049 6.30622   4
   6  -4  -1 247.426 6.07468   3
   6  -4  -1 254.394 6.33862   1
  -7   4   1 6.15169 0.99246   1
  -7  -4  -1 6.03347 0.97535   1
   7   4  -1 5.16851 1.01512   1
  -7   4   1 7.52047 1.45533   4
   7   4  -1 5.05511 0.54664   3
  -7   4   1 4.17976 0.88179   2
   7  -4   1 5.48358 0.85552   3
   7  -4   1 6.15585 1.09642   1
  -7  -4  -1 5.77219 1.00402   2
  -7  -4  -1 5.96523 1.14978   4
   7  -4  -1 7.77341 1.14855   1
   7   4   1 10.4821 1.17010   1
  -7   4  -1 9.31322 1.41277   4
   7  -4  -1 10.6501 1.00818   3
  -7   4  -1 9.38818 1.07642   1
  -7  -4   1 7.38617 1.19927   4
  -7   4  -1 8.18922 1.05082   2
  -7  -4   1 9.43892 1.06829   1
  -8   4   1 202.512 5.42362   1
  -8   4   1 197.161 5.26388   2
  -8  -4  -1 203.962 5.68502   4
   8  -4   1 207.779 5.23696   3
   8   4  -1 193.920 5.47247   1
  -8  -4  -1 209.234 5.41501   1
   8  -4   1 199.114 5.59102   1
  -8   4   1 203.482 5.71923   4
  -8  -4   1 216.742 5.65901   1
  -8   4  -1 214.700 5.95642   4
   8  -4  -1 221.645 5.54396   3
   8   4   1 209.730 5.75941   1
  -8   4  -1 214.245 5.73005   1
   8  -4  -1 210.406 5.86028   1
  -8   4  -1 213.851 5.60673   2
  -8  -4   1 222.945 5.97125   4
  -9  -4  -1 86.2801 3.32852   4
  -9  -4  -1 89.3960 3.06681   1
  -9   4   1 84.4790 3.36489   4
   9  -4   1 83.9879 3.26999   1
   9  -4   1 85.3053 2.78328   3
  -9   4   1 88.9628 3.10184   1
  -9   4   1 90.1118 2.96990   2
   9  -4  -1 91.5340 3.36941   1
  -9   4  -1 90.2986 3.40165   4
  -9   4  -1 90.8564 3.02700   2
  -9  -4   1 90.4096 3.34145   4
   9  -4  -1 84.9091 2.83621   3
  -9   4  -1 85.3808 3.13996   1
  -9  -4   1 87.9779 3.12192   1
  10  -4   1 10.9665 1.73240   1
 -10   4   1 12.3189 1.45005   2
 -10   4   1 14.7555 1.93545   4
 -10   4   1 12.4058 1.57263   1
 -10  -4  -1 10.9830 1.70308   4
 -10  -4  -1 12.1063 1.54299   1
 -10   4  -1 15.6108 1.65466   1
 -10  -4   1 12.0147 1.71207   4
 -10  -4   1 13.5210 1.59764   1
  10  -4  -1 11.9508 1.75507   1
 -10   4  -1 14.2422 1.85737   4
  10  -4  -1 13.1943 1.34675   3
 -10   4  -1 12.5563 1.48517   2
  11  -4   1 42.2886 2.76019   1
 -11  -4  -1 49.0460 2.77785   4
 -11   4   1 45.6937 2.35247   2
 -11  -4  -1 45.8083 2.51369   1
 -11   4   1 46.3600 2.60413   1
 -11   4   1 41.5602 2.75170   4
 -11  -4   1 43.9493 2.64072   4
 -11   4  -1 42.6200 2.72540   4
 -11   4  -1 45.2482 2.35723   2
 -11   4  -1 42.0316 2.51570   1
  11  -4  -1 41.7215 2.72047   1
 -11  -4   1 42.5264 2.47026   1
   0   5   1 29.1926 0.84663   2
   0   5   1 32.4467 1.05734   4
   0   5  -1 30.0937 0.95711   4
   0  -5  -1 34.5870 1.14038   5
   0   5  -1 32.9303 1.02019   5
   0   5  -1 28.0856 0.90964   2
   0   5   1 28.8313 0.94189   3
   0  -5   1 30.9138 1.03063   5
   0   5   1 30.7461 1.07465   5
   0  -5   1 29.7637 0.96445   3
   0  -5  -1 32.1896 0.97295   3
   1   5  -1 400.481 9.20938   3
   1   5  -1 398.981 9.09276   1
  -1  -5  -1 414.301 9.46450   5
   1  -5   1 384.830 9.20325   2
  -1  -5  -1 397.762 9.17535   3
   1  -5   1 407.947 9.27284   5
  -1  -5  -1 424.371 9.11847   1
  -1   5   1 417.013 9.17004   2
  -1   5   1 397.917 9.33289   4
  -1   5   1 407.894 9.34759   5
   1  -5   1 404.804 9.32304   3
   1  -5   1 387.693 9.25036   4
   1  -5   1 413.250 9.19067   1
   1  -5   1 391.971 9.18213   1
  -1   5   1 414.651 9.18296   1
   1  -5  -1 442.362 10.0004   5
  -1  -5   1 418.612 9.71289   1
   1  -5  -1 417.418 9.76628   2
   1   5   1 466.530 9.74066   1
  -1   5  -1 429.277 9.79622   1
  -1  -5   1 433.957 10.0413   5
  -1  -5   1 433.900 9.84140   3
   1  -5  -1 443.155 9.82149   1
   1  -5  -1 430.099 9.79816   1
   1  -5  -1 427.272 9.91980   3
  -1   5  -1 435.474 9.87978   5
  -1   5  -1 418.489 9.88303   4
  -1   5  -1 416.866 9.83562   2
   1   5   1 435.327 9.79101   3
  -2   5   1 18.6913 0.99221   4
  -2  -5  -1 19.1902 0.70463   1
  -2  -5  -1 19.4216 0.61405   3
  -2  -5  -1 21.0124 1.04956   5
   2  -5   1 18.7984 0.86191   3
  -2   5   1 19.4389 0.78494   1
  -2   5   1 20.8880 0.97695   5
   2   5  -1 18.9855 0.71053   1
   2   5  -1 18.4528 0.65257   3
  -2   5   1 19.4231 0.75045   2
   2  -5   1 20.0426 0.82066   1
   2  -5   1 21.5784 0.81892   5
  -2  -5  -1 19.5274 0.70841   1
   2  -5   1 17.9438 0.75612   1
  -2   5  -1 24.0695 1.02561   4
   2  -5  -1 22.3699 0.89377   1
   2   5   1 22.4788 0.76638   1
   2  -5  -1 23.4901 1.01948   5
  -2   5  -1 23.6853 0.83984   1
   2   5   1 20.2205 0.62874   3
  -2   5  -1 20.2954 0.85513   5
  -2  -5   1 22.8013 0.76930   1
  -2   5  -1 22.3991 0.89739   2
   2  -5  -1 22.9476 0.94759   3
  -2  -5   1 24.4302 0.76613   1
   2  -5  -1 22.1858 0.83823   1
   2  -5  -1 23.6918 0.81148   2
   3  -5   1 590.672 13.2848   1
  -3  -5  -1 564.575 13.1471   1
  -3  -5  -1 573.409 13.1524   1
   3  -5   1 570.695 13.1722   5
   3  -5   1 576.950 13.2519   3
  -3   5   1 573.963 13.2251   1
   3   5  -1 569.892 12.9821   3
   3   5  -1 593.024 13.1746   1
  -3   5   1 578.334 13.3436   4
  -3   5   1 582.786 13.1392   2
  -3  -5  -1 569.764 13.4533   5
   3  -5   1 555.370 13.2229   1
   3  -5  -1 591.190 13.4669   3
   3  -5  -1 590.947 13.4849   1
  -3   5  -1 580.299 13.4330   1
  -3   5  -1 581.014 13.5120   4
   3  -5  -1 573.956 13.4337   1
  -3  -5   1 598.841 13.3720   1
  -3   5  -1 572.765 13.3921   2
   3   5   1 597.760 13.3881   1
   3  -5  -1 589.844 13.5106   5
  -3  -5   1 566.449 13.3365   1
   4  -5   1 487.648 11.6654   1
  -4   5   1 492.553 11.5327   4
   4  -5   1 506.724 11.6010   3
   4  -5   1 498.923 11.6078   5
  -4   5   1 495.418 11.6610   1
   4  -5   1 514.101 11.7567   1
  -4  -5  -1 497.482 11.5808   1
   4   5  -1 510.249 11.6293   1
  -4  -5  -1 486.665 11.5808   1
  -4   5   1 500.380 11.5460   2
  -4  -5   1 489.334 11.3018   1
   4  -5  -1 474.803 11.3894   1
  -4   5  -1 483.450 11.3193   2
  -4   5  -1 461.758 11.3671   1
  -4  -5   1 480.950 11.2314   4
   4  -5  -1 487.488 11.4619   1
  -4   5  -1 480.915 11.2603   4
  -4  -5   1 487.278 11.3106   1
   4   5   1 510.034 11.3808   1
   4  -5  -1 504.056 11.2969   3
   4  -5  -1 493.312 11.4657   5
  -5   5   1 198.448 5.17813   4
   5  -5   1 201.105 4.98248   3
   5  -5   1 203.186 5.02250   5
  -5   5   1 196.557 4.87488   2
  -5   5   1 196.927 4.99661   1
   5   5  -1 189.077 4.64703   3
   5  -5   1 198.349 5.12588   1
   5   5  -1 203.773 4.98829   1
  -5  -5  -1 201.152 4.86242   1
  -5  -5  -1 198.409 4.94568   1
   5  -5  -1 182.780 4.62316   3
  -5   5  -1 182.329 4.63659   1
   5  -5  -1 184.070 4.73809   1
  -5   5  -1 181.805 4.55662   2
   5  -5  -1 179.344 4.78949   5
   5   5   1 183.709 4.63065   1
  -5  -5   1 180.789 4.75850   4
  -5  -5   1 177.457 4.56475   1
  -5  -5   1 181.495 4.51196   1
  -5   5  -1 186.304 4.80829   4
  -6  -5  -1 38.1221 1.80070   4
   6   5  -1 38.5925 1.64035   1
   6  -5   1 37.6783 1.81670   5
   6  -5   1 38.2042 1.72963   1
  -6   5   1 38.4178 1.65573   1
  -6  -5  -1 39.1580 1.60975   1
  -6   5   1 36.0668 1.93620   4
   6   5  -1 37.0592 1.11061   3
   6  -5   1 37.2552 1.54653   3
  -6   5   1 42.6741 1.57766   2
  -6   5  -1 45.3626 2.04661   4
  -6   5  -1 43.6899 1.76059   1
  -6   5  -1 44.3820 1.69900   2
  -6  -5   1 45.2058 1.91798   4
   6  -5  -1 41.9125 1.68487   3
   6  -5  -1 41.5638 1.87070   1
   6   5   1 44.5169 1.77312   1
  -6  -5   1 45.4701 1.72202   1
   6  -5  -1 44.8492 2.07214   5
  -7   5   1 12.4361 1.17937   1
  -7   5   1 12.0684 1.09626   2
   7   5  -1 12.7641 1.21482   1
  -7  -5  -1 11.9545 1.31780   4
   7  -5   1 9.81888 1.27450   1
  -7  -5  -1 10.2354 1.09791   1
   7  -5   1 9.62213 1.00141   3
  -7   5   1 10.3709 1.53492   4
  -7  -5   1 19.5262 1.52095   4
   7  -5  -1 16.7441 1.22561   3
  -7  -5   1 21.2486 1.34619   1
  -7   5  -1 22.3713 1.34644   2
  -7   5  -1 19.9310 1.37849   1
   7  -5  -1 18.1028 1.47806   1
  -7   5  -1 19.5213 1.65661   4
   7  -5  -1 17.6690 1.72063   5
   7   5   1 20.1868 1.38543   1
  -8  -5  -1 100.280 3.19593   1
  -8  -5  -1 100.434 3.45645   4
   8  -5   1 97.4840 3.41317   1
  -8   5   1 100.656 3.57843   4
   8  -5   1 102.988 3.08749   3
  -8   5   1 102.034 3.09173   2
  -8   5   1 99.0669 3.24208   1
   8  -5  -1 95.9044 3.52686   5
   8  -5  -1 82.3246 3.14003   1
  -8  -5   1 93.6074 3.03876   1
  -8   5  -1 95.5333 3.37788   4
   8  -5  -1 94.5740 2.92785   3
  -8   5  -1 89.3463 2.91305   2
  -8  -5   1 90.6832 3.26194   4
  -8   5  -1 92.7821 3.08104   1
  -9   5   1 47.7288 2.08695   2
  -9  -5  -1 48.9140 2.23373   1
  -9   5   1 48.9014 2.28366   1
  -9  -5  -1 45.4681 2.41208   4
   9  -5   1 46.2167 2.62261   5
  -9   5   1 44.1142 2.53539   4
   9  -5   1 44.9425 2.41379   1
   9  -5   1 42.0635 1.95578   3
  -9  -5   1 48.5956 2.46402   4
  -9   5  -1 49.1047 2.28352   1
   9  -5  -1 49.8134 2.47742   1
  -9   5  -1 47.7939 2.14859   2
   9  -5  -1 42.0810 1.99177   3
   9  -5  -1 46.8175 2.69978   5
  -9  -5   1 46.6331 2.20913   1
  -9   5  -1 48.0264 2.52780   4
  10  -5   1 54.1819 2.79421   1
 -10   5   1 57.3523 2.45962   2
  10  -5   1 53.9264 2.28833   3
 -10   5   1 59.4871 2.96920   4
 -10   5   1 53.1309 2.60227   1
 -10  -5  -1 57.8847 2.63680   1
 -10   5  -1 57.2663 2.67396   1
 -10   5  -1 57.8932 2.93163   4
 -10  -5   1 56.9917 2.61641   1
  10  -5  -1 56.1861 2.86345   1
 -10   5  -1 59.8982 2.53213   2
  10  -5  -1 56.3704 2.36583   3
 -10  -5   1 57.6308 2.81211   4
   0  -6  -1 8.89326 0.71602   5
   0   6   1 7.03711 0.42866   2
   0  -6  -1 7.35330 0.51985   3
   0   6  -1 6.60034 0.50262   2
   0   6  -1 6.59502 0.58090   4
   0   6   1 6.51203 0.65543   4
   0  -6   1 7.93408 0.56437   3
   0  -6   1 7.67690 0.63608   5
   1  -6   1 2270.84 50.7653   3
  -1  -6  -1 2274.22 50.9199   5
   1  -6   1 2312.25 50.6109   1
   1  -6   1 2162.67 50.5933   1
  -1  -6  -1 2263.11 50.6260   3
  -1   6   1 2225.35 50.7655   4
  -1   6   1 2285.99 50.5920   2
  -1   6   1 2316.77 50.6046   1
   1  -6   1 2271.26 50.7458   5
  -1  -6   1 2133.59 47.2742   5
   1   6   1 2119.86 47.0018   3
  -1   6  -1 2107.69 47.1113   5
   1  -6  -1 2155.09 47.2200   5
  -1   6  -1 2087.34 47.0281   2
  -1  -6   1 2147.55 47.0529   3
   1  -6  -1 2059.74 46.9922   1
  -1   6  -1 2095.10 47.0929   4
   1  -6  -1 2044.38 46.9707   1
   1  -6  -1 2111.31 47.1279   3
   1  -6  -1 2065.55 46.9553   2
  -1   6  -1 2097.72 46.9709   1
  -2  -6  -1 252.181 5.85315   1
   2  -6   1 259.546 5.99880   5
  -2   6   1 247.281 5.88513   4
   2   6  -1 252.447 5.85751   1
   2  -6   1 252.501 5.93195   3
  -2  -6  -1 254.977 5.81591   3
   2   6  -1 245.150 5.85920   3
  -2   6   1 255.154 5.90169   2
   2  -6   1 251.194 5.92748   1
  -2   6   1 250.823 5.94616   1
  -2  -6  -1 259.882 5.92604   5
  -2  -6  -1 251.915 5.85544   1
   2  -6  -1 267.478 6.23408   1
  -2   6  -1 258.042 6.06970   4
   2   6   1 273.415 6.10833   1
  -2  -6   1 264.337 6.08200   1
  -2   6  -1 263.367 6.08442   2
   2   6   1 258.762 6.03209   3
  -2   6  -1 262.795 6.18562   1
  -2  -6   1 262.757 6.08141   1
  -2  -6   1 267.551 6.18544   5
  -2   6  -1 256.404 6.21831   5
   2  -6  -1 266.740 6.13289   5
   2  -6  -1 265.240 6.12587   3
   2  -6  -1 258.007 6.12851   2
  -3  -6  -1 195.525 4.85341   5
   3  -6   1 191.189 4.38153   5
   3   6  -1 183.416 4.35771   3
   3  -6   1 176.498 4.56243   1
  -3  -6  -1 188.046 4.35146   1
   3  -6   1 188.238 4.67978   3
   3   6  -1 192.330 4.35792   1
   3  -6   1 187.784 4.60711   1
  -3   6   1 190.834 4.73848   4
  -3   6   1 189.949 4.40789   2
  -3   6   1 181.921 4.46696   1
   3  -6  -1 199.003 4.88641   1
   3  -6  -1 205.760 5.07051   3
  -3  -6   1 202.708 4.76208   1
  -3   6  -1 207.431 4.88437   2
   3  -6  -1 209.212 4.90325   1
   3  -6  -1 209.480 5.03841   5
  -3   6  -1 203.024 4.83532   1
  -3   6  -1 201.511 5.07870   4
   3   6   1 211.710 4.76571   1
   4  -6   1 65.9841 2.04791   3
  -4  -6  -1 66.4927 1.88051   1
   4  -6   1 62.4074 2.05245   1
   4  -6   1 65.5077 1.95553   5
  -4  -6  -1 66.1903 1.90400   1
   4   6  -1 61.6950 1.64206   3
   4   6  -1 65.9116 1.91191   1
  -4   6   1 65.6891 1.97977   1
  -4   6   1 66.8530 1.89509   2
   4  -6   1 60.9961 1.96770   1
  -4   6   1 60.9743 2.20528   4
   4  -6  -1 68.8690 2.08880   1
   4  -6  -1 67.7821 2.14479   1
   4  -6  -1 71.2435 2.15616   3
   4   6   1 66.6600 2.00687   1
   4  -6  -1 69.8081 2.19189   5
  -4  -6   1 72.7581 1.97068   1
  -4   6  -1 66.3847 2.27066   4
  -4   6  -1 67.5968 2.06195   1
  -4  -6   1 68.5247 1.98876   1
  -4   6  -1 69.1690 2.05452   2
  -5   6   1 165.214 4.57701   4
   5  -6   1 173.678 4.43440   3
  -5  -6  -1 167.595 4.25547   1
  -5   6   1 173.722 4.41496   1
   5  -6   1 173.206 4.39307   5
  -5   6   1 168.979 4.27593   2
   5   6  -1 170.911 4.33885   1
  -5  -6  -1 170.485 4.32175   1
   5  -6   1 173.333 4.52374   1
  -5  -6   1 187.556 4.61643   1
   5  -6  -1 188.920 4.78377   3
   5   6   1 186.968 4.71811   1
  -5  -6   1 183.577 4.65631   1
  -5   6  -1 182.041 4.64366   2
  -5   6  -1 182.528 4.91026   4
  -5   6  -1 188.040 4.74211   1
   5  -6  -1 188.297 4.88317   5
   5  -6  -1 191.967 4.87032   1
   6   6  -1 177.262 4.70309   1
   6   6  -1 169.967 4.20806   3
  -6   6   1 185.739 5.01192   4
   6  -6   1 191.259 4.82202   5
   6  -6   1 180.175 4.72849   3
   6  -6   1 181.241 4.89986   1
  -6   6   1 180.982 4.74683   1
  -6  -6  -1 184.603 4.69641   1
  -6   6   1 181.187 4.61256   2
  -6   6  -1 173.745 4.46300   2
   6  -6  -1 181.069 4.78784   5
   6  -6  -1 173.953 4.55703   3
   6   6   1 170.933 4.51967   1
  -6  -6   1 172.563 4.71331   4
   6  -6  -1 168.400 4.68912   1
  -6   6  -1 170.935 4.54536   1
  -6   6  -1 168.802 4.78721   4
  -6  -6   1 171.339 4.48227   1
   7  -6   1 148.841 4.07295   3
  -7   6   1 150.971 3.99001   2
   7  -6   1 144.794 4.27056   5
   7  -6   1 143.598 4.29792   1
  -7   6   1 146.294 4.14714   1
  -7  -6  -1 147.546 4.06817   1
  -7   6   1 148.372 4.47276   4
  -7   6  -1 139.859 4.22025   4
   7  -6  -1 139.224 4.21873   5
  -7  -6   1 133.912 4.10214   4
  -7   6  -1 139.643 3.81429   2
   7  -6  -1 139.955 3.87908   3
   7  -6  -1 139.407 4.10636   1
  -7  -6   1 135.796 3.84973   1
  -7   6  -1 132.762 3.92721   1
   8  -6   1 12.4231 1.60741   5
   8  -6   1 10.8273 1.47061   1
   8  -6   1 12.4884 1.22750   3
  -8   6   1 15.0134 1.25968   2
  -8   6   1 14.7599 1.38442   1
  -8   6   1 12.1071 1.74307   4
  -8  -6  -1 11.6019 1.28972   1
  -8  -6   1 19.1206 1.44028   1
   8  -6  -1 17.7339 1.37831   3
   8  -6  -1 16.8681 1.83505   5
   8  -6  -1 15.6509 1.56638   1
  -8   6  -1 17.2153 1.44198   1
  -8   6  -1 20.0244 1.83828   4
  -8   6  -1 20.5368 1.44012   2
  -8  -6   1 16.5989 1.57977   4
  -9   6   1 22.2193 2.10508   4
  -9   6   1 26.1362 1.78568   1
  -9  -6  -1 23.3704 1.69461   1
   9  -6   1 19.4376 1.49934   3
   9  -6   1 22.3424 1.93804   1
  -9   6   1 23.0186 1.57942   2
   9  -6  -1 20.9796 1.89658   1
  -9  -6   1 27.5519 1.78514   1
   9  -6  -1 25.5520 2.17880   5
  -9   6  -1 28.8475 1.73839   2
  -9   6  -1 23.6720 1.78778   1
  -9  -6   1 25.3491 1.92798   4
   9  -6  -1 25.8385 1.65719   3
  -9   6  -1 26.1260 2.12598   4
 -10   6   1 13.8924 1.51925   2
  10  -6   1 14.9565 1.49408   3
 -10   6   1 14.7279 2.02349   4
  10  -6   1 10.1228 1.77535   1
 -10  -6  -1 14.8425 1.63980   1
  10  -6  -1 13.8724 1.51407   3
  10  -6  -1 17.3401 1.97394   1
 -10  -6   1 16.4302 1.71144   1
 -10   6  -1 16.3904 1.57752   2
 -10   6  -1 17.3746 2.04194   4
   0  -7   1 0.02361 0.53712   5
   0   7  -1 0.75065 0.47960   2
   0   7   1 0.89103 0.39717   2
   0  -7   1 1.23337 0.49161   3
   0   7   1 1.11783 0.67711   4
   0  -7  -1 1.45464 0.45689   3
   0  -7  -1 2.02060 0.67536   5
   0   7  -1 1.36005 0.59281   4
  -1   7   1 1230.63 27.4120   1
  -1   7   1 1217.28 27.6368   4
   1  -7   1 1217.30 27.6124   5
  -1  -7  -1 1219.86 27.4767   3
   1  -7   1 1221.97 27.6119   3
   1  -7   1 1199.24 27.4023   1
   1  -7   1 1226.93 27.4082   1
  -1   7   1 1236.27 27.4221   2
  -1  -7  -1 1229.13 27.7967   5
   1  -7  -1 1081.74 26.1663   1
   1  -7  -1 1186.66 26.3530   3
  -1  -7   1 1176.72 26.5063   5
   1  -7  -1 1182.55 26.1528   1
  -1   7  -1 1191.63 26.1400   1
  -1   7  -1 1181.17 26.2376   2
   1  -7  -1 1162.64 26.4413   5
  -1  -7   1 1180.25 26.2661   3
   1  -7  -1 1130.99 26.1452   2
  -1   7  -1 1183.11 26.3227   4
  -2  -7  -1 735.396 17.1034   5
  -2  -7  -1 726.604 16.6165   1
   2  -7   1 729.552 16.8097   5
  -2  -7  -1 738.199 16.6418   3
  -2   7   1 728.464 16.7293   1
  -2  -7  -1 771.012 16.6461   1
  -2   7   1 745.722 16.7147   2
  -2   7   1 718.817 16.9018   4
   2  -7   1 747.678 16.7687   1
   2  -7   1 734.196 16.9114   3
  -2   7  -1 754.061 17.5450   4
  -2   7  -1 752.425 17.4137   1
   2  -7  -1 768.085 17.5873   3
  -2  -7   1 783.121 17.3057   1
   2  -7  -1 769.331 17.6144   5
   2   7   1 803.041 17.3329   1
  -2   7  -1 757.762 17.5064   5
   2   7   1 746.716 17.3103   3
  -2   7  -1 763.180 17.4570   2
  -2  -7   1 772.641 17.7752   5
   2  -7  -1 780.537 17.4660   1
  -2  -7   1 771.805 17.3209   1
   3  -7   1 203.665 5.01179   1
   3  -7   1 213.057 4.93214   5
   3   7  -1 218.599 4.98384   1
  -3   7   1 208.774 4.95752   1
  -3  -7  -1 207.576 4.90366   1
  -3  -7  -1 212.747 4.91840   1
   3  -7   1 215.434 5.04564   1
  -3  -7  -1 218.055 5.38213   5
  -3   7   1 214.673 5.28867   4
   3   7  -1 212.074 4.96537   3
  -3   7   1 210.398 4.93396   2
   3  -7   1 210.914 5.25682   3
  -3  -7   1 198.787 4.52610   1
   3  -7  -1 188.972 4.69810   1
   3   7   1 199.003 4.52262   1
  -3   7  -1 190.490 4.71641   2
  -3   7  -1 195.226 4.88219   4
   3  -7  -1 196.947 4.85795   5
   3   7   1 193.106 4.50119   3
  -3   7  -1 193.805 4.61445   1
   3  -7  -1 194.879 4.88952   3
  -3  -7   1 195.237 4.53775   1
   3  -7  -1 199.291 4.70592   1
  -4   7   1 84.7754 2.48218   1
   4   7  -1 87.1538 2.16962   3
  -4   7   1 90.5253 2.75231   4
   4  -7   1 83.3798 2.49956   1
  -4   7   1 90.2701 2.41027   2
   4  -7   1 88.3778 2.60374   3
   4  -7   1 89.6470 2.59868   1
   4  -7   1 90.8019 2.47900   5
   4   7  -1 88.4182 2.38678   1
  -4  -7  -1 89.3887 2.40206   1
   4  -7  -1 98.2816 2.79450   1
  -4   7  -1 101.913 2.74233   2
   4  -7  -1 100.546 2.85445   1
   4  -7  -1 103.457 2.91205   5
   4   7   1 103.720 2.70098   1
  -4   7  -1 98.6715 2.96591   4
   4  -7  -1 103.377 2.89913   3
  -4   7  -1 99.8920 2.76981   1
  -4  -7   1 101.175 2.66493   1
  -5   7   1 89.1655 2.50523   2
  -5  -7  -1 89.5862 2.54741   1
  -5  -7  -1 87.3065 2.49146   1
   5  -7   1 87.2956 2.74088   1
  -5   7   1 89.4118 2.92031   4
  -5   7   1 87.2002 2.62541   1
   5  -7   1 92.5236 2.64264   5
   5  -7   1 88.0051 2.67731   3
   5   7  -1 86.4612 2.53300   1
  -5   7  -1 75.5905 2.34823   2
   5   7   1 75.0203 2.33405   1
  -5  -7   1 78.7894 2.32335   1
   5  -7  -1 77.9890 2.52251   1
   5  -7  -1 81.5008 2.58443   5
  -5   7  -1 79.3523 2.42321   1
   5  -7  -1 79.5081 2.49446   3
  -5   7  -1 80.8480 2.67704   4
  -5  -7   1 84.8337 2.30934   1
   6  -7   1 52.5939 2.15720   1
  -6   7   1 55.3278 1.90730   2
  -6   7   1 52.8072 2.01411   1
   6   7  -1 52.1383 1.95624   1
   6  -7   1 57.4974 2.11184   5
   6  -7   1 53.9648 2.01796   3
  -6   7   1 55.4876 2.39295   4
  -6  -7  -1 53.8573 1.94543   1
   6   7   1 51.1076 1.94850   1
   6  -7  -1 54.6405 2.16079   1
   6  -7  -1 54.9887 2.24667   5
  -6   7  -1 54.3797 1.95540   2
   6  -7  -1 52.0562 2.01187   3
  -6   7  -1 53.1898 2.33721   4
  -6   7  -1 54.4154 2.01422   1
  -6  -7   1 54.7087 1.93110   1
   7  -7   1 37.8689 1.91160   5
  -7   7   1 37.8120 1.79097   1
   7  -7   1 33.7884 1.71639   3
  -7  -7  -1 35.6825 1.68795   1
  -7   7   1 40.7734 2.26437   4
  -7   7   1 37.8971 1.65986   2
   7  -7   1 35.3701 1.89830   1
  -7   7  -1 46.0396 1.87070   2
   7  -7  -1 43.5179 1.90174   3
  -7  -7   1 43.6027 1.84916   1
   7  -7  -1 42.2954 2.07403   1
   7  -7  -1 43.5537 2.19968   5
  -7   7  -1 44.6627 1.90617   1
  -7   7  -1 43.6152 2.27801   4
   8  -7   1 104.345 3.52787   1
  -8   7   1 105.519 3.75305   4
   8  -7   1 103.155 3.25664   3
  -8   7   1 99.3217 3.30004   1
   8  -7   1 98.6844 3.50479   5
  -8   7   1 103.259 3.17334   2
  -8  -7  -1 103.815 3.26668   1
  -8  -7   1 105.895 3.33060   1
  -8   7  -1 103.385 3.40642   1
  -8   7  -1 109.665 3.30547   2
   8  -7  -1 107.739 3.35254   3
  -8   7  -1 107.815 3.72424   4
   8  -7  -1 105.226 3.68520   5
   8  -7  -1 102.793 3.55684   1
   9  -7   1 62.9068 2.52117   3
  -9   7   1 63.2134 2.49342   2
  -9  -7  -1 65.9835 2.63305   1
   9  -7   1 65.8850 2.92233   1
  -9   7   1 70.3869 3.08442   4
  -9   7  -1 58.5196 2.85192   4
   9  -7  -1 58.3589 2.77241   1
   9  -7  -1 58.6937 2.42894   3
  -9   7  -1 59.6781 2.42355   2
  -9  -7   1 60.7354 2.50633   1
 -10   7   1 45.6103 2.77820   4
  10  -7   1 45.6388 2.69780   1
 -10   7   1 47.3840 2.23817   2
  10  -7   1 46.2755 2.26082   3
 -10  -7  -1 48.3483 2.39466   1
 -10   7  -1 45.2926 2.20538   2
  10  -7  -1 41.2225 2.16908   3
 -10   7  -1 47.1881 2.71811   4
 -10  -7   1 42.3185 2.29789   1
  10  -7  -1 40.1347 2.57132   1
   0  -8  -1 806.382 18.6237   5
   0  -8  -1 818.048 18.4242   3
   0  -8   1 818.764 18.5814   5
   0   8  -1 806.485 18.4211   4
   0  -8   1 809.528 18.4467   3
   0   8   1 803.127 18.2539   2
   0   8   1 815.674 18.5097   4
   0   8  -1 798.868 18.3245   2
  -1   8   1 86.4253 2.48069   4
   1  -8   1 84.9055 2.15825   1
   1  -8   1 83.2447 2.10431   1
  -1   8   1 87.1335 2.20857   2
   1  -8   1 89.4876 2.41125   5
  -1  -8  -1 88.2486 2.27856   3
  -1  -8  -1 92.6261 2.63619   5
   1  -8   1 86.6213 2.44096   3
   1  -8  -1 94.2000 2.30123   1
  -1  -8   1 97.5925 2.50837   3
  -1  -8   1 98.5170 2.75328   5
   1  -8  -1 94.6381 2.62839   3
  -1   8  -1 94.5984 2.46781   2
  -1   8  -1 92.1930 2.56624   4
   1  -8  -1 94.1969 2.36348   2
  -1   8  -1 98.3397 2.23841   1
   1  -8  -1 98.7823 2.70857   5
   2  -8   1 71.4127 1.95511   1
   2  -8   1 70.7750 1.93730   1
   2  -8   1 70.7896 2.17429   3
  -2  -8  -1 68.6555 2.27535   5
  -2   8   1 71.8400 2.24940   4
  -2   8   1 73.0116 1.91361   1
   2  -8   1 70.7629 2.05090   5
  -2   8   1 72.3318 1.94314   2
  -2  -8  -1 73.8025 1.88226   3
  -2  -8  -1 75.0244 1.79275   1
  -2  -8   1 61.5475 1.50790   1
   2  -8  -1 57.9364 1.66870   1
   2   8   1 58.9758 1.50847   1
  -2   8  -1 56.9308 1.63122   1
  -2   8  -1 59.1419 1.90401   4
   2  -8  -1 59.5932 1.69820   1
  -2   8  -1 57.2261 1.73896   2
  -2  -8   1 60.0043 2.06069   5
   2  -8  -1 59.9390 1.89198   3
   2  -8  -1 58.2034 1.91797   5
  -3  -8  -1 647.183 15.1021   5
  -3   8   1 646.152 14.8831   4
  -3  -8  -1 640.208 14.5504   1
   3   8  -1 632.019 14.5590   1
   3  -8   1 651.462 14.7427   1
  -3   8   1 637.643 14.6803   1
   3  -8   1 621.329 14.7006   1
  -3  -8  -1 634.908 14.5494   1
   3  -8   1 650.287 14.8630   3
   3  -8   1 647.628 14.7271   5
  -3   8   1 627.175 14.6165   2
  -3   8  -1 636.821 14.9389   4
   3  -8  -1 649.529 14.9651   3
  -3   8  -1 640.474 14.7990   1
  -3   8  -1 634.149 14.8047   2
   3  -8  -1 657.912 14.8626   1
  -3  -8   1 644.044 14.6636   1
   3   8   1 622.220 14.5438   3
   3  -8  -1 649.856 14.9597   5
  -3  -8   1 654.168 14.6611   1
   3   8   1 662.470 14.6960   1
   3  -8  -1 642.568 14.8127   1
  -4   8   1 108.358 2.80971   2
   4  -8   1 111.486 2.87028   5
  -4  -8  -1 108.058 2.77145   1
  -4   8   1 106.013 3.13802   4
  -4   8   1 106.302 2.87054   1
   4   8  -1 105.427 2.74791   1
   4  -8   1 102.594 2.89160   1
   4   8  -1 99.4511 2.54955   3
   4  -8   1 102.559 3.02819   3
   4  -8   1 105.581 2.96491   1
  -4   8  -1 105.804 2.90108   1
   4  -8  -1 107.772 3.06598   3
   4  -8  -1 103.933 2.92307   1
   4  -8  -1 108.842 3.03300   5
  -4  -8   1 105.251 2.77313   1
  -4   8  -1 105.402 3.08544   4
   4   8   1 107.367 2.79406   1
  -4   8  -1 106.483 2.87940   2
   4  -8  -1 109.946 3.00205   1
   5  -8   1 80.5265 2.56358   3
  -5  -8  -1 80.8024 2.35868   1
  -5  -8  -1 79.3184 2.34807   1
  -5   8   1 76.7677 2.73541   4
   5  -8   1 81.1985 2.58266   1
  -5   8   1 80.4266 2.43853   1
   5  -8   1 82.0493 2.43155   5
   5   8  -1 78.5747 2.34135   1
  -5   8   1 75.6822 2.32021   2
   5  -8  -1 91.3439 2.82220   1
   5  -8  -1 94.2337 2.85940   5
  -5   8  -1 91.2062 2.65616   2
  -5   8  -1 88.7130 2.67499   1
  -5  -8   1 92.9421 2.60134   1
   5   8   1 91.3652 2.59975   1
  -5  -8   1 92.2160 2.60413   1
  -5   8  -1 89.2658 2.95052   4
   5  -8  -1 93.8037 2.82967   3
   6  -8   1 43.4362 1.99766   1
  -6   8   1 47.6518 1.88383   1
  -6   8   1 46.5836 1.76190   2
  -6  -8  -1 45.5404 1.76557   1
   6  -8   1 51.3667 1.95907   5
   6  -8   1 46.7868 1.94004   3
  -6   8   1 48.1994 2.28970   4
   6  -8  -1 37.4898 1.74405   3
  -6  -8   1 38.0753 1.60886   1
  -6   8  -1 36.7700 1.65589   1
   6  -8  -1 34.3156 1.77950   1
  -6   8  -1 40.4569 1.66244   2
  -6   8  -1 35.0407 2.02159   4
   6  -8  -1 40.6080 1.88705   5
   7  -8   1 57.3643 2.31527   5
  -7   8   1 58.3806 2.25845   1
  -7   8   1 58.1409 2.10519   2
   7  -8   1 57.1929 2.27424   3
   7  -8   1 60.2172 2.46407   1
  -7   8   1 56.7686 2.67488   4
  -7  -8  -1 59.8050 2.19008   1
  -7   8  -1 70.1464 2.87059   4
  -7  -8   1 66.2962 2.35512   1
   7  -8  -1 67.0188 2.62522   1
   7  -8  -1 65.7513 2.46493   3
  -7   8  -1 64.7673 2.31482   2
  -7   8  -1 66.1940 2.43713   1
   7  -8  -1 69.2003 2.66803   5
   8  -8   1 70.5146 2.90340   1
  -8  -8  -1 71.7555 2.61261   1
  -8   8   1 73.7801 2.57389   2
  -8   8   1 75.5040 3.16517   4
   8  -8   1 74.5373 2.68022   3
   8  -8  -1 65.6607 2.80667   5
  -8  -8   1 66.8309 2.46233   1
  -8   8  -1 66.8045 2.91831   4
   8  -8  -1 63.2024 2.51360   3
   8  -8  -1 66.4641 2.77527   1
  -8   8  -1 65.3792 2.44422   2
  -9  -8  -1 124.738 3.95441   1
   9  -8   1 129.315 3.92698   3
  -9   8   1 125.645 3.81534   2
  -9   8   1 129.735 4.42831   4
   9  -8   1 126.810 4.28773   1
  -9  -8   1 121.056 3.78628   1
   9  -8  -1 120.745 4.09383   1
  -9   8  -1 117.538 3.69462   2
   9  -8  -1 118.279 3.77485   3
  -9   8  -1 116.364 4.17825   4
 -10   8   1 22.5521 1.71492   2
  10  -8   1 20.9172 2.12450   1
 -10  -8  -1 20.6085 1.80308   1
 -10   8   1 23.5591 2.31605   4
  10  -8   1 20.1404 1.75146   3
  10  -8  -1 26.1287 2.26453   1
  10  -8  -1 23.5949 1.88177   3
 -10  -8   1 25.4898 1.91449   1
 -10   8  -1 30.1250 2.40276   4
 -10   8  -1 27.1862 1.85704   2
   0   9   1 1262.90 28.7417   2
   0   9  -1 1276.51 28.8194   2
   0  -9   1 1297.81 29.1106   5
   0  -9  -1 1265.45 28.9157   3
   0  -9   1 1292.85 28.9586   3
   0  -9  -1 1271.97 29.1483   5
   0   9  -1 1283.59 28.9450   4
   0   9   1 1285.85 29.0156   4
  -1  -9  -1 443.878 10.4588   5
   1   9  -1 447.372 10.3290   2
   1  -9   1 442.649 10.5116   5
  -1  -9  -1 454.058 10.3560   3
  -1   9   1 450.421 10.2483   2
   1  -9   1 452.146 10.3101   3
  -1   9   1 439.054 10.4639   4
  -1  -9   1 446.374 10.4744   5
   1  -9  -1 443.833 10.4954   5
  -1   9  -1 435.591 10.2011   2
  -1  -9   1 451.742 10.2784   3
   1  -9  -1 440.179 10.1797   3
  -1   9  -1 434.439 10.3314   4
   1  -9  -1 440.803 10.0450   1
   2  -9   1 17.0695 1.01531   3
  -2   9   1 11.8476 1.10152   4
   2  -9   1 16.0467 0.92361   5
   2  -9   1 15.4364 0.72751   1
  -2  -9  -1 14.6669 0.72758   3
  -2  -9  -1 17.4291 1.18848   5
   2  -9   1 14.7761 0.77836   1
  -2   9   1 15.9617 0.73592   1
  -2   9   1 14.2350 0.78076   2
  -2   9  -1 16.2017 0.90967   2
   2  -9  -1 17.1374 1.02544   3
   2  -9  -1 18.0162 0.85905   1
  -2   9  -1 17.4591 0.75561   1
  -2  -9   1 19.2680 1.21022   5
   2  -9  -1 19.7536 1.10798   5
  -2   9  -1 17.5244 1.09623   4
   2  -9  -1 18.3257 0.78431   1
  -3  -9  -1 263.397 6.60733   5
  -3   9   1 266.248 6.11571   1
  -3  -9  -1 262.810 6.17233   1
  -3   9   1 268.007 6.07063   2
  -3  -9  -1 268.860 6.18933   1
  -3   9   1 265.627 6.47170   4
   3  -9   1 268.068 6.11729   1
   3   9  -1 251.120 6.19152   1
   3  -9   1 259.204 6.12538   5
   3  -9   1 265.652 6.51205   3
  -3   9  -1 280.834 6.57416   1
  -3   9  -1 274.114 6.80569   4
   3  -9  -1 283.604 6.65796   5
  -3  -9   1 286.204 6.62208   1
   3  -9  -1 289.008 6.58338   1
  -3   9  -1 281.559 6.54849   2
   3   9   1 287.572 6.64288   1
  -3  -9   1 283.776 6.61800   1
   3  -9  -1 287.961 6.94482   3
   4  -9   1 123.582 3.44125   1
  -4  -9  -1 129.678 3.28973   1
  -4  -9  -1 133.337 3.28410   1
   4  -9   1 129.836 3.63738   3
   4  -9   1 131.246 3.43186   5
  -4   9   1 128.665 3.42843   1
  -4   9   1 132.910 3.37168   2
   4   9  -1 128.074 3.28425   1
   4  -9   1 131.724 3.52055   1
  -4   9   1 133.593 3.72134   4
   4  -9  -1 119.287 3.26628   1
   4  -9  -1 119.728 3.30733   1
   4  -9  -1 118.644 3.37414   5
  -4   9  -1 119.119 3.45097   4
  -4  -9   1 120.584 3.07298   1
  -4   9  -1 120.531 3.21295   2
   4   9   1 122.352 3.09848   1
   4  -9  -1 122.502 3.44951   3
  -4  -9   1 123.824 3.08247   1
  -4   9  -1 121.056 3.23313   1
  -5  -9  -1 115.164 3.11651   1
   5  -9   1 112.621 3.35203   1
  -5   9   1 113.552 3.23794   1
   5  -9   1 117.042 3.22387   5
  -5   9   1 121.286 3.60254   4
  -5   9   1 114.294 3.14111   2
   5  -9   1 120.527 3.43571   3
   5  -9  -1 137.012 3.87139   3
   5  -9  -1 139.541 3.82499   5
  -5   9  -1 135.276 3.67329   1
  -5   9  -1 138.128 3.66429   2
  -5   9  -1 135.941 3.96941   4
  -5  -9   1 133.330 3.55065   1
   5  -9  -1 135.461 3.80795   1
  -6   9   1 53.7347 1.87728   2
  -6   9   1 47.0294 1.96473   1
   6  -9   1 53.1144 2.16412   1
   6  -9   1 51.0318 1.96363   5
  -6  -9  -1 51.7910 1.87186   1
   6  -9   1 47.8860 2.05051   3
  -6   9   1 51.2966 2.39998   4
  -6   9  -1 45.1408 2.25707   4
  -6   9  -1 44.5455 1.81005   2
   6  -9  -1 49.9811 2.07515   1
  -6  -9   1 44.0767 1.74693   1
  -6   9  -1 45.6647 1.89901   1
   6  -9  -1 46.7237 2.05918   5
   6  -9  -1 45.0255 1.97213   3
  -7  -9  -1 296.334 7.45645   1
  -7   9   1 301.685 7.92610   4
   7  -9   1 302.203 7.78115   1
   7  -9   1 315.100 7.71290   3
  -7   9   1 303.594 7.43623   2
   7  -9   1 301.860 7.67171   5
  -7   9  -1 281.760 7.50656   4
  -7  -9   1 284.438 7.09557   1
   7  -9  -1 291.635 7.32748   3
   7  -9  -1 292.570 7.41341   5
  -7   9  -1 275.407 7.06894   2
   7  -9  -1 290.378 7.40004   1
  -8   9   1 7.03725 1.78123   4
   8  -9   1 8.75423 1.30643   3
  -8  -9  -1 9.36939 1.22534   1
  -8   9   1 10.9845 1.21764   2
   8  -9   1 5.30933 1.40572   1
   8  -9  -1 11.6634 1.53575   1
  -8  -9   1 11.4921 1.28035   1
   8  -9  -1 10.9498 1.39863   3
  -8   9  -1 15.3435 1.88816   4
  -8   9  -1 9.47872 1.26070   2
  -9  -9  -1 54.0278 2.39009   1
   9  -9   1 53.3302 2.71862   1
  -9   9   1 54.9482 2.30123   2
   9  -9   1 53.6992 2.44548   3
  -9   9   1 57.5512 2.95003   4
   9  -9  -1 61.9433 2.89767   1
  -9   9  -1 63.4038 3.01700   4
  -9  -9   1 60.9606 2.52395   1
   9  -9  -1 60.3772 2.61531   3
  -9   9  -1 59.3002 2.45570   2
  10  -9   1 53.6816 2.57435   3
 -10   9   1 53.7829 2.43978   2
  10  -9   1 55.3688 2.91338   1
 -10  -9  -1 52.2626 2.55737   1
 -10   9   1 59.4177 3.13904   4
  10  -9  -1 47.7913 2.49340   3
 -10   9  -1 49.7290 2.90877   4
 -10   9  -1 53.6642 2.42161   2
  10  -9  -1 49.5237 2.86132   1
 -10  -9   1 49.7356 2.47306   1
   0 -10   1 996.376 22.4687   3
   0  10  -1 985.309 22.3045   2
   0 -10  -1 989.678 22.4355   3
   0  10   1 973.549 22.5217   4
   0  10  -1 996.867 22.4676   4
   0 -10   1 994.278 22.6400   5
   0  10   1 962.677 22.2191   2
   0 -10  -1 983.600 22.6920   5
  -1  10   1 743.108 16.8687   4
   1 -10   1 719.677 16.8686   5
  -1  10   1 724.909 16.5530   2
  -1 -10  -1 729.419 17.0683   5
  -1 -10  -1 729.693 16.6786   3
   1 -10   1 733.910 16.8390   3
   1  10  -1 725.574 16.6324   2
   1  10   1 722.579 16.4511   2
  -1  10  -1 722.385 16.6657   4
  -1 -10   1 718.565 16.8967   5
   1 -10  -1 735.050 16.7115   3
  -1  10  -1 719.923 16.5121   2
   1 -10  -1 715.290 16.3349   1
  -1 -10   1 738.842 16.6111   3
   1 -10  -1 723.231 16.8324   5
  -2 -10  -1 100.043 3.00080   5
  -2  10   1 97.3221 2.52747   2
  -2  10   1 97.4381 2.44453   1
   2 -10   1 96.2613 2.68910   5
  -2  10   1 97.0443 2.83828   4
   2 -10   1 94.7694 2.47139   1
  -2 -10  -1 100.012 2.51663   3
   2 -10   1 97.6027 2.81261   3
   2 -10   1 93.8101 2.50349   1
   2 -10  -1 112.406 3.13287   3
   2 -10  -1 113.532 2.82356   1
  -2  10  -1 113.053 2.90397   2
  -2  10  -1 111.213 2.75326   1
   2 -10  -1 108.844 3.11389   5
   2 -10  -1 106.580 2.79690   1
  -2 -10   1 116.269 3.30150   5
  -2 -10   1 110.303 2.95429   3
  -2  10  -1 111.214 3.06039   4
   3 -10   1 25.3853 1.20674   5
  -3  10   1 26.0013 1.09823   2
  -3  10   1 24.4104 1.42712   4
  -3 -10  -1 28.8545 1.58314   5
   3 -10   1 25.7109 1.33267   3
  -3  10   1 26.4178 1.08686   1
  -3 -10  -1 26.6594 0.91020   1
   3 -10   1 26.0508 1.15735   1
   3 -10  -1 24.5232 1.31336   5
   3  10   1 23.6069 0.88108   1
  -3  10  -1 23.9471 1.14086   2
   3 -10  -1 24.6010 1.14665   1
  -3  10  -1 23.7915 1.02146   1
  -3  10  -1 23.8606 1.37309   4
   3 -10  -1 24.0887 1.29707   3
  -3 -10   1 25.6642 0.86938   1
  -4  10   1 247.225 6.10812   4
  -4  10   1 237.565 5.70845   2
  -4 -10  -1 235.955 6.27290   5
  -4 -10  -1 235.316 5.49578   1
  -4 -10  -1 236.954 5.49421   1
   4 -10   1 236.076 6.05872   3
   4 -10   1 244.509 5.90398   1
  -4  10   1 226.600 5.71341   1
   4 -10   1 239.924 5.67892   5
   4 -10  -1 253.485 6.38020   3
  -4  10  -1 244.848 5.99108   1
   4 -10  -1 260.558 6.18246   1
  -4  10  -1 257.677 6.13889   2
  -4 -10   1 250.619 5.89392   1
  -4  10  -1 247.645 6.34019   4
   4 -10  -1 257.337 6.29945   5
  -4 -10   1 249.445 5.83881   1
  -5  10   1 87.9814 2.51632   2
   5 -10   1 84.2835 2.56590   5
  -5 -10  -1 82.9113 2.41790   1
   5 -10   1 81.6614 2.69957   1
   5 -10   1 83.6502 2.78601   3
  -5  10   1 85.2714 3.00210   4
  -5 -10   1 86.2910 2.45950   1
  -5  10  -1 82.7207 2.94515   4
   5 -10  -1 83.4264 2.82360   3
   5 -10  -1 88.9185 2.76533   1
  -5  10  -1 87.9871 2.61199   2
   5 -10  -1 86.7218 2.77923   5
  -6  10   1 17.2975 1.17287   2
  -6  10   1 14.3206 1.71868   4
   6 -10   1 16.4985 1.28454   5
   6 -10   1 15.9515 1.39891   3
  -6 -10  -1 15.3759 1.12692   1
   6 -10   1 14.9249 1.39378   1
   6 -10  -1 9.65894 1.24042   5
  -6  10  -1 11.5911 1.12778   2
  -6  10  -1 8.46466 1.56147   4
   6 -10  -1 8.94941 1.25440   1
   6 -10  -1 11.3266 1.25874   3
  -6 -10   1 11.1329 1.03969   1
   7 -10   1 349.388 8.68787   3
  -7  10   1 345.369 8.37421   2
  -7 -10  -1 334.932 8.21391   1
   7 -10   1 344.791 8.72915   1
  -7  10   1 355.039 8.92717   4
   7 -10  -1 369.068 9.17595   1
  -7 -10   1 347.854 8.64115   1
  -7  10  -1 366.092 8.89061   2
   7 -10  -1 375.141 9.17110   3
   7 -10  -1 381.872 9.08307   5
  -7  10  -1 359.918 9.28368   4
  -8  10   1 57.0280 2.16591   2
  -8 -10  -1 51.8477 2.16524   1
   8 -10   1 51.1201 2.35760   3
  -8  10   1 52.2524 2.77022   4
   8 -10   1 51.1969 2.52608   1
  -8  10  -1 54.4840 2.77814   4
  -8 -10   1 55.2056 2.22934   1
   8 -10  -1 53.6667 2.58819   1
   8 -10  -1 57.6453 2.48130   3
  -8  10  -1 56.4230 2.26838   2
  -9  10   1 28.3472 1.71978   2
   9 -10   1 27.4717 2.18444   1
  -9 -10  -1 26.8079 1.78231   1
   9 -10   1 29.1641 1.98170   3
  -9  10   1 27.4848 2.42291   4
  -9  10  -1 22.8141 2.18357   4
  -9  10  -1 19.8326 1.61928   2
   9 -10  -1 23.0359 2.05839   1
  -9 -10   1 22.5696 1.68480   1
   9 -10  -1 21.3515 1.82250   3
   0  11  -1 1046.49 23.6858   4
   0 -11   1 1038.23 23.6947   3
   0 -11  -1 1054.65 23.9522   5
   0 -11  -1 1044.97 23.6559   3
   0  11  -1 1037.52 23.5042   2
   0  11   1 1035.22 23.4312   2
   0  11   1 1015.00 23.7477   4
   0 -11   1 1030.32 23.8700   5
  -1  11   1 270.192 6.12566   2
  -1  11   1 265.630 6.49394   4
   1  11  -1 265.027 6.33605   4
   1  11  -1 266.196 6.13213   2
  -1 -11  -1 260.322 6.20321   3
   1 -11   1 264.508 6.51813   3
   1 -11   1 260.260 6.39117   5
  -1 -11  -1 276.135 6.73593   5
  -1 -11   1 253.936 6.35678   5
  -1  11  -1 254.790 5.83686   2
   1 -11  -1 254.698 6.21582   3
  -1 -11   1 249.479 5.97859   3
   1  11   1 253.503 6.22389   4
   1 -11  -1 254.187 6.29294   5
   1  11   1 251.784 5.79569   2
  -1  11  -1 247.905 6.07527   4
  -2  11   1 73.9420 1.94869   1
  -2 -11  -1 75.0244 2.07136   3
  -2  11   1 74.0371 2.42546   4
   2 -11   1 75.9734 2.27971   5
   2 -11   1 74.0140 2.38406   3
   2 -11   1 73.1177 1.97764   1
   2 -11   1 69.8162 2.01093   1
  -2 -11  -1 74.4714 2.58861   5
  -2  11   1 75.4089 2.07047   2
   2 -11  -1 63.4130 2.11456   3
   2 -11  -1 60.5959 1.71842   1
   2 -11  -1 61.2945 2.13423   5
  -2  11  -1 64.4031 1.90023   2
  -2 -11   1 59.9779 1.84410   3
   2 -11  -1 58.7648 1.79569   1
  -2 -11   1 61.5557 2.27295   5
  -2  11  -1 60.9871 1.67602   1
  -2  11  -1 64.0117 2.09087   4
  -3  11   1 7.83342 1.14709   4
  -3  11   1 7.80787 0.72821   1
   3 -11   1 6.77945 0.68518   1
   3 -11   1 7.99736 0.79909   1
  -3  11   1 7.52669 0.76046   2
   3 -11   1 7.48783 0.96251   3
   3 -11   1 8.46494 0.88409   5
  -3 -11  -1 6.96778 1.15475   5
  -3  11  -1 10.2202 0.76899   1
  -3  11  -1 10.5607 0.91173   2
   3 -11  -1 11.7594 1.08794   5
   3 -11  -1 11.0177 0.88661   1
   3 -11  -1 11.5519 0.76725   1
  -3  11  -1 11.1929 1.19389   4
   3 -11  -1 8.92824 0.98848   3
   4 -11   1 46.5830 1.75216   1
  -4 -11  -1 45.3903 2.15403   5
   4 -11   1 43.2559 1.91451   3
  -4  11   1 45.2793 2.05331   4
   4 -11   1 47.6149 1.73663   5
  -4 -11  -1 44.0766 1.42836   1
  -4 -11  -1 44.4957 1.44795   1
  -4  11   1 44.1463 1.59994   2
  -4  11  -1 59.6155 1.99666   2
   4 -11  -1 60.4409 2.05144   1
  -4 -11   1 59.2338 1.72836   1
  -4 -11   1 59.8623 1.72423   1
  -4  11  -1 57.2517 2.28595   4
   4 -11  -1 61.5551 2.18426   5
   4 -11  -1 56.4448 2.20031   3
   5 -11   1 36.0511 1.80970   3
   5 -11   1 35.3443 1.70832   1
  -5  11   1 38.2089 2.09445   4
  -5 -11  -1 37.4277 1.41538   1
   5 -11   1 38.0331 1.62141   5
  -5  11   1 39.3587 1.55211   2
  -5 -11   1 35.4368 1.39174   1
   5 -11  -1 37.7958 1.77666   5
   5 -11  -1 37.7360 1.75557   1
   5 -11  -1 33.4469 1.78046   3
  -5  11  -1 36.5786 1.61758   2
  -5  11  -1 38.8808 2.05246   4
   6 -11   1 319.793 7.98853   3
   6 -11   1 315.986 7.88653   1
  -6  11   1 307.969 7.59268   2
  -6  11   1 321.685 8.10683   4
  -6 -11  -1 303.545 7.32235   1
   6 -11  -1 315.822 7.90316   1
  -6  11  -1 316.220 8.04336   4
  -6 -11   1 306.282 7.31290   1
   6 -11  -1 320.786 7.88425   5
  -6  11  -1 311.176 7.65556   2
   6 -11  -1 314.089 7.97600   3
  -7  11   1 83.9165 3.39341   4
   7 -11   1 91.4927 3.17330   3
  -7 -11  -1 85.8318 2.76255   1
  -7  11   1 89.8573 2.80938   2
   7 -11   1 89.1353 3.17759   1
   7 -11  -1 88.3232 3.11061   3
   7 -11  -1 83.8985 3.10269   1
  -7  11  -1 84.6437 2.82204   2
  -7  11  -1 84.0331 3.28790   4
  -7 -11   1 84.1085 2.70770   1
  -8 -11  -1 2.95838 1.04089   1
  -8  11   1 3.17598 1.03320   2
   8 -11   1 1.19842 1.28765   1
  -8  11   1 2.80101 1.71886   4
   8 -11   1 2.61319 1.22274   3
  -8  11  -1 1.29672 1.05248   2
  -8  11  -1 2.00457 1.65386   4
   8 -11  -1 -0.0019 1.28155   1
  -8 -11   1 1.46983 1.00662   1
   8 -11  -1 0.33993 1.19106   3
  -9 -11  -1 32.2437 1.91963   1
   9 -11   1 32.4318 2.31143   1
   9 -11   1 30.7574 2.11582   3
  -9  11   1 30.9653 1.83527   2
  -9  11   1 39.1770 2.66728   4
  -9  11  -1 32.7232 2.49480   4
  -9 -11   1 35.7180 1.97086   1
  -9  11  -1 37.3085 1.98597   2
   9 -11  -1 35.4164 2.34835   1
   9 -11  -1 34.6185 2.18841   3
   0  12  -1 625.436 14.3840   4
   0 -12   1 612.987 14.3617   3
   0  12  -1 606.225 14.1482   2
   0 -12  -1 628.806 14.6069   5
   0 -12  -1 608.628 14.3222   3
   0  12   1 603.643 14.0684   2
   0 -12   1 633.586 14.5968   5
   0  12   1 604.782 14.4486   4
  -1  12   1 297.917 7.35504   4
  -1  12   1 309.048 7.02764   2
   1 -12   1 301.879 7.25123   5
   1  12  -1 308.533 7.21553   4
   1 -12   1 304.450 7.44291   3
  -1 -12  -1 316.035 7.66703   5
   1  12  -1 299.716 7.01068   2
  -1 -12  -1 302.390 7.07702   3
   1  12   1 281.456 6.91416   4
  -1  12  -1 283.185 6.78110   4
  -1 -12   1 279.022 6.67990   3
   1 -12  -1 281.545 6.99780   5
   1  12   1 277.887 6.45454   2
  -1 -12   1 288.421 7.09457   5
  -1  12  -1 276.116 6.49522   2
   1 -12  -1 284.450 6.90873   3
  -2 -12  -1 129.301 3.27081   3
   2 -12   1 132.861 3.61967   3
   2 -12   1 121.167 3.11986   1
   2 -12   1 123.668 3.45001   5
   2 -12   1 122.422 3.16271   1
  -2 -12  -1 121.230 3.78358   5
  -2  12   1 129.438 3.24712   2
  -2  12   1 131.564 3.63433   4
   2 -12  -1 150.631 4.04386   3
  -2  12  -1 150.755 3.75835   2
   2 -12  -1 141.179 4.00912   5
   2 -12  -1 141.925 3.52982   1
  -2  12  -1 146.543 3.94954   4
  -2 -12   1 148.673 3.74003   3
  -2 -12   1 146.899 4.21578   5
  -3 -12  -1 30.8994 1.81305   5
   3 -12   1 29.4085 1.41205   5
   3 -12   1 31.4663 1.28919   1
   3 -12   1 32.6528 1.62033   3
  -3  12   1 26.4795 1.63962   4
  -3  12   1 29.9194 1.25695   2
  -3  12  -1 42.1306 1.60411   2
   3 -12  -1 41.1195 1.78825   5
   3 -12  -1 43.5777 1.56028   1
   3 -12  -1 42.6512 1.84877   3
  -3 -12   1 40.4352 2.08097   5
  -3  12  -1 43.4543 1.90349   4
  -4  12   1 94.6977 2.66199   2
   4 -12   1 92.8505 2.79613   5
  -4 -12  -1 94.2573 2.45793   1
   4 -12   1 94.7358 3.03576   3
  -4 -12  -1 96.4156 3.30137   5
   4 -12   1 95.9944 2.78851   1
  -4  12   1 85.0948 3.07390   4
  -4  12  -1 80.3013 2.79254   4
   4 -12  -1 78.8275 2.47936   1
   4 -12  -1 78.4341 2.71497   3
   4 -12  -1 79.5139 2.62055   5
  -4  12  -1 77.8961 2.43306   2
   5 -12   1 30.5583 1.59766   1
  -5 -12  -1 28.0387 1.22144   1
  -5  12   1 29.5937 1.97838   4
  -5  12   1 28.7444 1.38705   2
   5 -12   1 28.5382 1.70180   3
   5 -12   1 28.1432 1.48162   5
  -5  12  -1 28.7358 1.91424   4
  -5 -12   1 30.0047 1.24883   1
   5 -12  -1 32.7007 1.78812   3
   5 -12  -1 30.2656 1.68079   5
  -5  12  -1 32.4237 1.53265   2
   5 -12  -1 29.1283 1.59405   1
  -6  12   1 387.639 9.84367   4
  -6  12   1 389.125 9.17942   2
  -6 -12  -1 380.586 9.08547   1
   6 -12   1 408.152 9.79335   3
   6 -12   1 400.163 9.55566   1
   6 -12  -1 412.336 9.72228   5
   6 -12  -1 415.540 10.0728   3
   6 -12  -1 405.146 9.77022   1
  -6 -12   1 394.734 9.43911   1
  -6  12  -1 397.182 9.56613   2
  -6  12  -1 412.040 10.1027   4
  -7 -12  -1 44.6891 1.87144   1
   7 -12   1 44.9972 2.26944   3
   7 -12   1 46.1041 2.28440   1
  -7  12   1 48.1131 1.94287   2
  -7  12   1 45.9718 2.61960   4
   7 -12  -1 44.3671 2.24172   3
  -7 -12   1 40.9428 1.79176   1
  -7  12  -1 47.3617 2.53712   4
   7 -12  -1 45.5515 2.24564   1
  -7  12  -1 42.6498 1.95407   2
  -8  12   1 0.00681 1.67250   4
   8 -12   1 0.65997 1.25133   3
   8 -12   1 1.19700 1.31484   1
  -8  12   1 1.36140 0.99000   2
  -8 -12  -1 0.93073 0.98765   1
   8 -12  -1 0.29572 1.29649   1
  -8 -12   1 3.00957 1.05256   1
   8 -12  -1 0.93086 1.30015   3
  -8  12  -1 -0.0188 1.64210   4
  -8  12  -1 1.09897 1.03494   2
   9 -12   1 32.0415 2.20442   3
  -9 -12  -1 37.3969 1.99504   1
  -9  12   1 34.4547 2.66027   4
  -9  12   1 30.6390 1.87856   2
   9 -12   1 33.6764 2.35507   1
  -9 -12   1 36.1872 1.95247   1
   9 -12  -1 34.8918 2.28066   3
  -9  12  -1 38.0095 2.02730   2
   9 -12  -1 35.1177 2.39499   1
  -9  12  -1 33.1183 2.58006   4
   0 -13   1 24.6057 1.30028   3
   0 -13  -1 20.7116 1.24378   3
   0  13  -1 21.6312 1.13692   2
   0  13   1 22.6168 1.48290   4
   0  13  -1 24.9486 1.39879   4
   0 -13  -1 26.7424 1.58696   5
   0 -13   1 23.8116 1.44291   5
   0  13   1 24.0815 1.06107   2
  -1 -13  -1 82.9566 2.90365   5
   1 -13   1 84.9109 2.68001   3
  -1  13   1 81.9713 2.71551   4
   1  13  -1 88.3497 2.66183   4
  -1  13   1 82.7228 2.29566   2
   1  13  -1 81.8326 2.40637   2
   1 -13   1 81.7161 2.68627   5
  -1 -13  -1 82.9606 2.46819   3
   1 -13  -1 93.0175 2.95171   5
  -1  13  -1 90.5816 2.78107   4
  -1 -13   1 91.1675 2.99500   5
   1 -13  -1 92.2503 2.78376   3
   1  13   1 88.4519 2.86396   4
  -1 -13   1 87.7666 2.63874   3
  -1  13  -1 87.7094 2.52304   2
   1  13   1 87.4739 2.45320   2
  -2 -13  -1 99.1676 2.72902   3
  -2 -13  -1 99.8526 3.31948   5
   2 -13   1 100.947 3.11201   3
  -2  13   1 96.6717 2.68768   2
  -2  13   1 101.256 3.15804   4
   2 -13   1 98.9753 2.98781   5
   2  13  -1 100.376 2.79527   2
   2 -13  -1 95.2067 2.52177   1
  -2 -13   1 100.326 3.27574   5
  -2  13  -1 96.4071 3.00601   4
  -2 -13   1 99.3701 2.76917   3
   2 -13  -1 102.727 3.10112   5
  -2  13  -1 98.5748 2.77969   2
   2 -13  -1 99.6595 3.05419   3
   2  13   1 98.7514 2.69984   2
   3 -13   1 223.689 5.82607   3
  -3  13   1 220.075 5.77695   4
  -3 -13  -1 218.747 6.02308   5
   3 -13   1 216.804 5.59496   5
   3 -13   1 223.268 5.29904   1
  -3  13   1 222.426 5.38147   2
   3 -13  -1 221.739 5.76794   5
  -3  13  -1 216.920 5.73467   4
  -3  13  -1 222.987 5.49891   2
  -3 -13   1 220.646 6.23317   5
   3 -13  -1 225.211 5.33081   1
   3 -13  -1 225.421 5.85191   3
   4 -13   1 18.1757 1.20681   1
  -4  13   1 15.5472 1.60476   4
  -4  13   1 15.8919 1.07425   2
  -4 -13  -1 16.7324 1.65805   5
   4 -13   1 17.6886 1.46418   3
   4 -13   1 16.1595 1.21101   5
   4 -13  -1 11.6414 1.24322   5
  -4  13  -1 10.8700 1.43524   4
   4 -13  -1 12.1048 1.28580   3
  -4  13  -1 14.5567 1.13077   2
   4 -13  -1 13.6410 1.13732   1
   5 -13   1 98.4545 3.03720   1
   5 -13   1 99.2634 3.31115   3
  -5 -13  -1 97.5390 2.64442   1
  -5  13   1 96.0072 3.39536   4
  -5  13   1 96.7934 2.84803   2
   5 -13  -1 91.8505 2.89762   1
   5 -13  -1 89.2250 3.10391   3
  -5 -13   1 88.4377 2.46716   1
  -5  13  -1 89.1921 3.17569   4
   5 -13  -1 87.9883 2.97242   5
  -5  13  -1 89.3218 2.76644   2
   6 -13   1 19.4617 1.65289   3
  -6  13   1 17.9185 1.88623   4
   6 -13   1 18.6030 1.52074   1
  -6 -13  -1 20.2039 1.17699   1
  -6  13   1 20.0113 1.29896   2
  -6 -13   1 19.1128 1.14746   1
   6 -13  -1 20.0497 1.57260   1
   6 -13  -1 19.5417 1.66928   3
  -6  13  -1 21.4117 1.39471   2
  -6  13  -1 19.5537 1.87171   4
   7 -13   1 42.3801 2.21847   1
  -7  13   1 47.0157 1.94706   2
   7 -13   1 46.4654 2.37311   3
  -7  13   1 48.3225 2.67051   4
  -7 -13  -1 44.2707 1.83182   1
   7 -13  -1 52.9168 2.49488   3
  -7  13  -1 50.6596 2.11886   2
  -7 -13   1 48.0758 1.91668   1
  -7  13  -1 47.0391 2.64562   4
   7 -13  -1 50.1584 2.38164   1
  -8 -13  -1 53.6623 2.19168   1
   8 -13   1 56.8424 2.71045   3
   8 -13   1 57.0990 2.71929   1
  -8  13   1 57.0240 3.01372   4
  -8  13   1 55.3041 2.26768   2
   8 -13  -1 53.3779 2.62778   3
   8 -13  -1 46.1494 2.55207   1
  -8 -13   1 49.4677 2.09382   1
  -8  13  -1 56.1118 2.28257   2
  -8  13  -1 52.4913 2.88584   4
   0 -14  -1 7.38744 0.95992   3
   0  14   1 7.12287 1.18791   4
   0  14  -1 8.99188 1.13545   4
   0  14  -1 6.70979 0.83122   2
   0 -14   1 7.73535 0.98743   3
   0  14   1 7.82329 0.76823   2
   0 -14   1 8.95210 1.16638   5
   0 -14  -1 6.67170 1.17150   5
   1 -14   1 116.701 3.58605   5
  -1  14   1 123.618 3.18659   2
  -1 -14  -1 120.972 3.79718   5
   1  14  -1 119.310 3.28867   2
  -1  14   1 126.561 3.65792   4
   1  14  -1 126.788 3.53195   4
   1 -14   1 126.119 3.58372   3
  -1 -14  -1 120.080 3.34745   3
  -1  14  -1 113.899 3.03159   2
   1  14   1 113.840 3.38415   4
   1 -14  -1 107.470 3.44587   5
   1 -14  -1 106.704 3.24863   3
  -1 -14   1 110.057 3.50294   5
  -1 -14   1 111.724 3.14721   3
   1  14   1 110.010 2.93276   2
  -1  14  -1 110.263 3.29062   4
  -2  14   1 259.560 6.08050   2
   2 -14   1 254.041 6.49101   5
  -2 -14  -1 250.871 6.79948   5
   2  14  -1 264.911 6.53563   4
   2  14  -1 260.872 6.29211   2
  -2  14   1 259.387 6.58962   4
   2 -14   1 257.253 6.60560   3
  -2 -14  -1 252.773 6.23971   3
  -2  14  -1 264.162 6.23908   2
   2 -14  -1 261.140 6.52494   3
  -2  14  -1 259.878 6.47139   4
  -2 -14   1 243.451 6.32987   3
  -2 -14   1 262.484 6.78907   5
   2 -14  -1 252.000 6.54753   5
   2  14   1 260.598 6.11551   2
   2  14   1 242.423 6.58547   4
  -3  14   1 75.1756 2.22266   2
   3 -14   1 75.6060 2.71502   3
   3 -14   1 74.0444 2.48521   5
  -3  14   1 68.7299 2.68197   4
   3 -14   1 72.8359 2.22283   1
  -3 -14  -1 74.1677 2.93019   5
   3 -14  -1 69.2373 2.33333   1
  -3  14  -1 78.7973 2.73350   4
   3 -14  -1 79.5859 2.76667   3
  -3  14  -1 77.6291 2.39463   2
   3 -14  -1 77.7381 2.69164   5
   4 -14   1 287.258 7.18196   3
   4 -14   1 276.050 6.66347   1
  -4  14   1 269.991 7.10213   4
  -4  14   1 273.231 6.64333   2
  -4 -14  -1 270.551 7.39789   5
   4 -14   1 270.959 6.86183   5
  -4  14  -1 276.142 6.75770   2
  -4  14  -1 273.314 7.07430   4
   4 -14  -1 281.518 7.05939   5
   4 -14  -1 274.251 7.16051   3
   4 -14  -1 273.245 6.66685   1
   5 -14   1 44.8903 2.23870   3
  -5  14   1 47.0627 1.80206   2
  -5  14   1 46.7697 2.45155   4
   5 -14   1 47.3097 1.99188   1
  -5  14  -1 52.0597 2.52129   4
   5 -14  -1 53.0499 2.27911   5
   5 -14  -1 57.6171 2.17469   1
  -5  14  -1 54.2428 2.06488   2
   5 -14  -1 54.3703 2.45094   3
   6 -14   1 4.80446 1.19227   1
  -6  14   1 3.57893 1.59661   4
  -6 -14  -1 4.60560 0.81245   1
   6 -14   1 4.03274 1.25835   3
  -6  14   1 3.45158 0.92953   2
  -6 -14   1 5.54134 0.82843   1
  -6  14  -1 5.44582 1.05587   2
  -6  14  -1 4.26110 1.53087   4
   6 -14  -1 5.03527 1.34532   3
   6 -14  -1 6.10902 1.22524   1
   7 -14   1 38.9108 2.16623   1
   7 -14   1 38.4210 2.27162   3
  -7  14   1 34.4789 1.77621   2
  -7 -14  -1 38.8095 1.65116   1
  -7  14   1 36.1598 2.49159   4
   7 -14  -1 34.7276 2.18936   3
  -7 -14   1 34.4167 1.58773   1
   7 -14  -1 34.2662 2.05629   1
  -7  14  -1 37.8296 1.84877   2
  -7  14  -1 36.9113 2.44758   4
   8 -14   1 93.3665 3.52431   1
  -8 -14  -1 90.0267 2.92000   1
   8 -14   1 92.9786 3.57179   3
  -8  14   1 89.4092 3.80478   4
  -8  14  -1 87.9891 3.06523   2
  -8  14  -1 85.8485 3.68448   4
  -8 -14   1 87.7652 2.83671   1
   8 -14  -1 89.5179 3.49387   3
   8 -14  -1 90.8776 3.42964   1
   0 -15   1 1.28396 0.87975   3
   0 -15   1 -0.0759 0.92198   5
   0  15   1 0.29629 0.63417   2
   0 -15  -1 0.15883 0.79233   3
   0  15  -1 0.27598 1.01791   4
   0  15   1 -0.2377 1.03286   4
   0 -15  -1 0.26401 0.99334   5
   0  15  -1 1.14855 0.73881   2
   1 -15   1 40.5601 1.92890   5
  -1  15   1 41.0846 2.01209   4
  -1 -15  -1 40.2838 2.11356   5
   1 -15   1 41.6896 1.89485   3
  -1 -15  -1 43.0110 1.72070   3
   1  15  -1 41.6092 1.90105   4
  -1  15   1 40.5376 1.50270   2
   1  15  -1 38.3252 1.56851   2
  -1 -15   1 35.4328 1.62654   3
  -1  15  -1 36.1772 1.81813   4
   1 -15  -1 33.9245 1.87714   5
  -1  15  -1 34.0597 1.46501   2
   1  15   1 33.8716 1.36592   2
   1  15   1 36.2233 1.87923   4
  -1 -15   1 35.4813 1.93237   5
   1 -15  -1 32.1756 1.69971   3
   2  15  -1 205.233 5.33642   4
   2 -15   1 194.367 5.37955   3
  -2 -15  -1 197.498 5.65083   5
  -2 -15  -1 200.187 5.04855   3
  -2  15   1 204.298 4.94812   2
   2 -15   1 196.797 5.31360   5
   2  15  -1 199.615 5.05327   2
  -2  15   1 201.359 5.44553   4
   2 -15  -1 215.469 5.78546   5
  -2  15  -1 221.628 5.69365   4
   2  15   1 223.122 5.78280   4
   2 -15  -1 218.893 5.77409   3
  -2 -15   1 211.429 5.98157   5
   2  15   1 209.921 5.33216   2
  -2  15  -1 218.375 5.40547   2
  -3  15   1 63.7028 2.03640   2
  -3  15   1 62.6137 2.59182   4
   3 -15   1 59.3717 2.32853   5
  -3 -15  -1 65.2857 2.79977   5
   3 -15   1 61.5206 2.51394   3
   3  15  -1 60.0762 2.15443   2
  -3  15  -1 69.8578 2.63029   4
   3 -15  -1 64.6555 2.54745   5
   3 -15  -1 68.9362 2.59337   3
  -3  15  -1 66.6152 2.23521   2
  -4  15   1 123.884 4.02362   4
   4 -15   1 131.978 3.53630   1
  -4  15   1 127.859 3.51548   2
  -4 -15  -1 130.127 4.48126   5
   4 -15   1 126.287 4.03544   3
  -4  15  -1 130.548 4.04219   4
   4 -15  -1 131.024 3.93068   5
   4 -15  -1 132.691 3.59580   1
   4 -15  -1 127.847 4.03876   3
  -4  15  -1 130.228 3.63557   2
  -5  15   1 27.5600 2.12996   4
   5 -15   1 30.4354 1.66308   1
   5 -15   1 34.7135 2.03971   3
   5 -15  -1 36.3750 1.76983   1
  -5  15  -1 34.7311 2.17656   4
  -5  15  -1 33.9377 1.66851   2
   5 -15  -1 32.6043 2.03336   3
   6 -15   1 -0.4547 1.21719   3
  -6  15   1 2.83732 1.66876   4
   6 -15   1 1.34435 1.09073   1
  -6  15  -1 1.21011 0.96706   2
  -6  15  -1 0.68960 1.52212   4
   6 -15  -1 0.69397 1.07152   1
   6 -15  -1 0.73055 1.22861   3
  -7  15   1 22.3299 2.23628   4
  -7 -15  -1 25.4565 1.35556   1
   7 -15   1 24.1863 2.02594   3
   7 -15   1 26.3423 1.88716   1
   7 -15  -1 24.6509 2.00231   3
  -7 -15   1 25.9603 1.38835   1
  -7  15  -1 21.8662 2.18941   4
  -7  15  -1 23.8335 1.61614   2
   7 -15  -1 23.0435 1.84763   1
   0  16  -1 3.32464 1.14472   4
   0 -16   1 3.82877 1.12782   5
   0 -16  -1 1.82283 1.10682   5
   0 -16   1 2.74062 0.97366   3
   0  16  -1 2.71814 0.81043   2
   0 -16  -1 3.33461 0.96952   3
   0  16   1 2.26728 1.22136   4
   1  16  -1 62.2657 2.39591   4
   1 -16   1 56.5835 2.38996   5
  -1 -16  -1 62.9524 2.19926   3
  -1 -16  -1 58.2451 2.61696   5
   1 -16   1 58.7363 2.33474   3
   1  16  -1 61.9496 2.04349   2
  -1  16   1 61.7253 2.49056   4
   1 -16  -1 50.4492 2.37402   5
  -1  16  -1 54.6430 2.28319   4
   1  16   1 53.3993 2.34774   4
   1 -16  -1 51.4401 2.17699   3
  -1 -16   1 56.6973 2.11019   3
   1  16   1 57.9080 1.98679   2
  -1  16  -1 57.0156 1.93543   2
  -1 -16   1 55.1010 2.46313   5
   2 -16   1 167.019 4.72788   5
   2  16  -1 168.269 4.40441   2
   2 -16   1 168.835 4.78404   3
  -2  16   1 171.143 4.85620   4
  -2 -16  -1 165.068 5.05053   5
  -2 -16  -1 170.056 4.43642   3
   2  16  -1 168.609 4.70384   4
   2  16   1 167.596 4.38291   2
  -2  16  -1 174.112 4.78815   4
   2 -16  -1 169.831 4.81716   3
   2 -16  -1 175.318 4.92080   5
  -2  16  -1 172.850 4.44620   2
   2  16   1 171.209 4.86331   4
  -2 -16   1 167.852 5.04550   5
   3 -16   1 2.02736 1.01493   5
  -3 -16  -1 2.37977 1.31141   5
   3  16  -1 3.59669 0.93196   2
  -3  16   1 1.88956 1.30806   4
   3 -16   1 0.02803 1.07891   3
   3 -16  -1 0.20928 1.01873   5
   3 -16  -1 2.75559 1.15702   3
   3  16   1 1.64613 0.83454   2
  -3  16  -1 1.52543 0.87564   2
  -3  16  -1 0.01033 1.21090   4
  -4  16   1 61.7437 2.73833   4
   4 -16   1 62.2434 2.66545   3
   4 -16   1 63.4991 2.13830   1
  -4  16  -1 60.2084 2.64270   4
  -4  16  -1 59.0520 2.17084   2
   4 -16  -1 65.1125 2.65033   3
   4 -16  -1 60.3925 2.50526   5
   4 -16  -1 58.2082 2.15798   1
   5 -16   1 79.2368 2.67602   1
   5 -16   1 83.1869 3.16657   3
  -5  16   1 75.4120 3.18978   4
  -5  16  -1 83.6123 3.24309   4
   5 -16  -1 82.0317 3.22742   3
  -5  16  -1 86.2996 2.90933   2
   5 -16  -1 91.3522 2.84292   1
  -6  16   1 6.18106 1.78051   4
   6 -16   1 5.77973 1.23826   1
   6 -16   1 4.32711 1.48597   3
   6 -16  -1 7.66751 1.52427   3
   6 -16  -1 10.5003 1.38683   1
  -6  16  -1 9.80160 1.85245   4
   7 -16   1 4.76940 1.59286   3
   7 -16   1 5.28524 1.40718   1
  -7  16   1 4.64918 1.88703   4
   7 -16  -1 4.93614 1.39542   1
  -7  16  -1 1.54216 1.76303   4
   7 -16  -1 3.34159 1.53292   3
   0  17  -1 8.70933 1.02389   2
   0 -17  -1 10.0624 1.20388   3
   0  17  -1 10.8865 1.39153   4
   0 -17   1 10.2075 1.24702   3
   0 -17  -1 8.95476 1.44011   5
   0 -17   1 9.93596 1.39836   5
   0  17   1 10.1240 1.47606   4
   1  17  -1 88.0483 2.97816   4
   1  17  -1 79.9975 2.56131   2
   1 -17   1 83.6975 2.90879   3
  -1 -17  -1 80.2978 2.71726   3
   1 -17   1 82.0021 3.05381   5
  -1 -17  -1 79.0326 3.19489   5
  -1  17   1 87.1761 3.08398   4
   1  17   1 93.5022 3.20112   4
  -1 -17   1 89.2739 2.90082   3
  -1 -17   1 87.3687 3.28994   5
   1 -17  -1 91.1311 3.05321   3
   1 -17  -1 87.1186 3.25291   5
  -1  17  -1 90.7539 3.10660   4
  -2 -17  -1 105.614 3.10213   3
   2 -17   1 97.4931 3.38136   5
   2  17  -1 102.506 3.02893   2
   2 -17   1 99.6773 3.41395   3
  -2 -17  -1 107.077 3.78793   5
  -2  17   1 105.769 3.52802   4
   2  17  -1 104.935 3.38725   4
   2 -17  -1 105.003 3.56123   5
  -2 -17   1 109.820 3.79915   5
   2 -17  -1 101.864 3.44108   3
   2  17   1 110.336 3.57079   4
  -2  17  -1 102.006 3.43374   4
   3  17  -1 5.97387 1.02560   2
   3  17  -1 5.79338 1.28957   4
  -3  17   1 8.84592 1.57128   4
  -3 -17  -1 3.93134 1.44508   5
   3 -17   1 4.92984 1.29115   3
   3 -17  -1 2.37909 1.18351   3
  -3  17  -1 3.29419 1.35456   4
   3  17   1 2.43144 1.27708   4
   3 -17  -1 4.36549 1.23364   5
  -4  17   1 39.6110 2.32482   4
   4  17  -1 38.7663 1.80759   2
   4 -17   1 36.4705 2.19547   3
   4 -17  -1 39.7706 2.20805   3
  -4  17  -1 42.3699 2.32470   4
   5 -17   1 70.6700 2.49122   1
   5 -17   1 65.4815 2.97677   3
  -5  17   1 71.5602 3.13863   4
   5 -17  -1 67.4027 2.52345   1
  -5  17  -1 68.1917 2.99864   4
   5 -17  -1 68.3566 2.98567   3
   6 -17   1 21.7283 2.03421   3
   6 -17   1 22.6290 1.67514   1
  -6  17   1 24.4771 2.28180   4
   6 -17  -1 12.8706 1.82317   3
   6 -17  -1 15.6535 1.51143   1
  -6  17  -1 14.8042 2.00836   4
   0 -18  -1 95.5543 3.16195   3
   0 -18   1 97.0785 3.45795   5
   0  18   1 96.6335 3.40193   4
   0  18  -1 95.1697 3.28199   4
   0 -18  -1 99.6812 3.57697   5
   0 -18   1 96.3454 3.21635   3
  -1 -18  -1 140.025 4.68784   5
  -1  18   1 149.170 4.45636   4
   1 -18   1 146.666 4.37307   3
   1  18  -1 145.939 4.32391   4
   1 -18   1 140.953 4.42785   5
  -1 -18  -1 148.613 4.16384   3
   1  18   1 149.548 4.43809   4
  -1  18  -1 143.295 4.30397   4
   1 -18  -1 133.975 4.44062   5
  -1 -18   1 131.900 4.47642   5
   1 -18  -1 145.871 4.29154   3
  -1 -18   1 143.476 4.12825   3
  -2 -18  -1 122.852 4.30704   5
   2  18  -1 121.862 3.89910   4
   2 -18   1 130.146 4.00352   3
  -2  18   1 125.716 4.03069   4
  -2 -18   1 111.303 3.95826   5
   2 -18  -1 105.968 3.75736   5
  -2  18  -1 112.420 3.66698   4
   2 -18  -1 107.557 3.66153   3
   2  18   1 115.380 3.74166   4
  -3  18   1 9.67165 1.65023   4
  -3 -18  -1 7.65139 1.67319   5
   3 -18   1 8.46500 1.48683   3
   3  18  -1 8.09409 1.43640   4
   3 -18  -1 7.99406 1.43790   3
   3  18   1 8.30617 1.52835   4
  -3  18  -1 8.36652 1.55051   4
   4 -18   1 59.4488 2.71148   3
  -4  18   1 53.3525 2.75242   4
  -4  18  -1 61.4674 2.78355   4
   4 -18  -1 57.6265 2.73045   3
   5 -18   1 48.3434 2.61532   3
  -5  18   1 51.5012 2.80792   4
   5 -18   1 45.3647 2.01320   1
  -5  18  -1 54.4017 2.78300   4
   5 -18  -1 50.7282 2.67815   3
   5 -18  -1 48.3371 2.16075   1
   0 -19  -1 50.9809 2.29257   3
   0 -19  -1 49.2176 2.59039   5
   0  19   1 51.5286 2.53296   4
   0 -19   1 51.6863 2.34837   3
   0 -19   1 46.2223 2.49671   5
   0  19  -1 52.2351 2.44402   4
   1 -19   1 23.7836 1.81080   3
   1  19  -1 30.0065 1.95157   4
  -1 -19  -1 23.0218 2.06814   5
  -1  19   1 28.3314 2.08260   4
   1 -19   1 22.9586 1.89415   5
  -1 -19  -1 24.5115 1.66001   3
  -1 -19   1 25.5134 2.06130   5
   1 -19  -1 21.7471 1.94093   5
   1 -19  -1 26.2501 1.83477   3
   1  19   1 26.3097 1.97377   4
  -1 -19   1 23.9815 1.66154   3
  -1  19  -1 22.2480 1.88093   4
  -2  19   1 123.545 4.04988   4
   2  19  -1 120.541 3.91588   4
   2 -19   1 115.000 3.92209   3
  -2 -19  -1 119.276 4.28055   5
  -2  19  -1 135.735 4.22593   4
   2 -19  -1 131.375 4.40530   5
   2 -19  -1 134.829 4.27257   3
  -2 -19   1 131.989 4.70545   5
   2  19   1 139.413 4.36116   4
  -3  19   1 15.3147 1.86938   4
  -3 -19  -1 13.2867 1.92094   5
   3  19  -1 17.0923 1.75711   4
   3 -19   1 17.2089 1.78436   3
   3 -19  -1 13.6185 1.70268   3
   3  19   1 13.7362 1.75794   4
  -3  19  -1 15.4885 1.80587   4
   4  19  -1 72.0235 3.04546   4
   4 -19   1 72.2230 3.13762   3
  -4  19   1 74.3941 3.21573   4
   4  19   1 63.3210 2.92348   4
  -4  19  -1 57.8292 2.82412   4
   4 -19  -1 62.9281 2.89999   3
   0 -20  -1 -0.3182 1.36451   5
   0  20   1 0.42570 1.43066   4
   0 -20   1 1.61530 1.22165   3
   0 -20   1 0.71650 1.34872   5
   0 -20  -1 1.22429 1.16423   3
   1 -20   1 54.3740 2.51058   3
  -1  20   1 50.0222 2.63666   4
  -1 -20  -1 43.5472 2.64366   5
   1 -20  -1 54.3452 2.52561   3
  -1 -20   1 51.9921 2.76246   5
   1 -20  -1 49.1259 2.65624   5
   1  20   1 51.3235 2.63512   4
  -2  20   1 171.520 5.16230   4
  -2 -20  -1 162.970 5.48302   5
   2 -20   1 166.619 5.10567   3
   2  20   1 167.822 5.12655   4
   2 -20  -1 164.041 5.03310   3
   3 -20   1 -0.4668 1.35428   3
  -3  20   1 2.88806 1.63923   4
  -3 -20  -1 0.64430 1.64510   5
   3 -20  -1 0.30633 1.35757   3
   3  20   1 1.05827 1.45196   4
   0  21   1 98.1708 3.70282   4
   0 -21   1 94.3713 3.42557   3
   0 -21  -1 92.4943 3.82987   5
   0 -21  -1 100.773 3.47732   3
  -1 -21  -1 27.1856 2.39245   5
   1 -21   1 35.1654 2.23070   3
  -1  21   1 33.0021 2.38670   4
  -1 -21   1 27.6900 2.33383   5
   1 -21  -1 33.7211 2.15238   3
   1  21   1 27.7150 2.23782   4
   0   0  -2 58.5482 1.35276   2
   0   0   2 57.9045 1.37993   1
   0   0   2 57.6987 1.38221   5
   0   0   2 59.2267 1.35408   2
   0   0   2 59.0573 1.39195   1
   0   0  -2 58.2892 1.37704   1
   0   0  -2 58.4988 1.39657   1
   0   0  -2 57.5714 1.37818   5
  -1   0  -2 55.7056 1.36257   3
  -1   0   2 57.8623 1.44479   1
   1   0   2 55.4852 1.45873   1
   1   0   2 56.2126 1.37370   5
  -1   0  -2 58.4833 1.47506   1
   1   0  -2 55.2536 1.42873   4
   1   0  -2 57.3429 1.45139   1
   1   0   2 57.0766 1.41711   2
  -1   0   2 54.9006 1.41974   3
  -1   0   2 55.2668 1.45067   1
   1   0  -2 56.3770 1.42718   3
   1   0  -2 57.7114 1.45874   1
  -1   0   2 58.4906 1.45099   4
   1   0   2 57.6772 1.47348   1
  -1   0  -2 56.1730 1.43610   4
  -1   0  -2 57.9511 1.42602   2
   1   0   2 54.5466 1.43221   4
  -1   0  -2 59.1056 1.35784   5
  -1   0  -2 57.0639 1.45283   1
  -2   0   2 18.5147 0.73945   1
  -2   0   2 18.1421 0.73701   1
  -2   0  -2 17.8205 0.69856   1
   2   0   2 21.9629 0.80070   1
   2   0   2 16.2208 0.66926   5
  -2   0  -2 18.0708 0.78625   4
  -2   0   2 18.0080 0.83661   4
   2   0   2 18.4704 0.59967   3
   2   0   2 17.3662 0.70874   2
  -2   0   2 17.5518 0.67764   2
   2   0  -2 16.9202 0.78326   4
   2   0  -2 16.7781 0.68634   1
  -2   0   2 16.9693 0.65443   3
   2   0   2 16.2085 0.77717   4
  -2   0  -2 18.1018 0.73077   2
  -2   0  -2 19.8535 0.58723   3
   2   0  -2 19.1888 0.68870   3
   2   0   2 17.1087 0.73126   1
   2   0  -2 18.2655 0.67706   2
   2   0  -2 19.4454 0.76732   1
  -2   0  -2 21.4259 0.75166   1
   3   0  -2 331.363 7.62218   1
  -3   0   2 319.145 7.54048   2
  -3   0  -2 330.963 7.52431   4
   3   0   2 322.886 7.58082   5
   3   0   2 339.937 7.66998   1
  -3   0  -2 317.203 7.62211   1
  -3   0  -2 312.507 7.41135   3
   3   0  -2 324.137 7.49364   3
   3   0   2 331.836 7.43414   3
  -3   0  -2 323.118 7.57443   2
  -3   0   2 319.601 7.62237   1
  -3   0   2 324.034 7.63174   1
  -3   0   2 326.956 7.49158   4
  -3   0  -2 319.084 7.64284   1
  -4   0   2 34.6164 1.32918   1
   4   0  -2 34.4473 1.38107   1
   4   0  -2 33.0016 1.16287   3
  -4   0   2 34.4629 1.26037   2
  -4   0  -2 36.9483 1.33274   2
  -4   0  -2 36.1209 1.35685   1
   4   0   2 31.1929 1.05432   3
  -4   0  -2 34.1805 1.45586   4
   4   0   2 35.5626 1.40737   1
  -4   0   2 35.2065 1.52648   4
  -5   0  -2 46.8367 1.80204   4
  -5   0   2 48.6799 1.62778   2
  -5   0  -2 49.2834 1.71693   1
  -5   0   2 52.6938 1.73860   1
  -5   0  -2 48.7831 1.64968   2
   5   0   2 47.8675 1.78240   1
   5   0  -2 48.4182 1.78763   1
   5   0   2 47.6714 1.40671   3
   5   0  -2 44.6942 1.48870   3
  -5   0   2 47.0280 1.85716   4
   6   0   2 58.0952 1.74228   3
  -6   0  -2 66.3578 2.28661   4
  -6   0   2 61.5058 2.29732   4
   6   0   2 58.5698 2.19101   1
  -6   0   2 61.8337 2.02608   2
   6   0  -2 58.9691 1.83629   3
   6   0  -2 60.7714 2.16686   1
  -6   0   2 64.3930 2.10078   1
  -6   0  -2 64.8528 2.14235   1
  -6   0  -2 59.5975 2.04080   2
   7   0  -2 213.101 5.23366   3
  -7   0  -2 209.610 5.45464   2
  -7   0   2 209.515 5.71516   4
   7   0   2 209.570 5.67342   1
   7   0  -2 216.303 5.68728   1
   7   0   2 213.279 5.10892   3
  -7   0   2 216.036 5.41021   2
  -7   0  -2 210.958 5.69912   4
  -7   0   2 217.955 5.54137   1
  -7   0  -2 213.402 5.52556   1
  -8   0  -2 54.0542 2.21551   1
  -8   0   2 55.9095 2.21168   1
  -8   0  -2 52.8013 2.38102   4
   8   0   2 48.5805 1.68806   3
   8   0  -2 51.0033 1.81889   3
   8   0   2 53.8161 2.35144   1
  -8   0   2 54.1796 2.41795   4
  -8   0  -2 51.8738 2.12916   2
   8   0  -2 53.9057 2.34710   1
  -8   0   2 54.3627 2.09811   2
   9   0  -2 3.15218 1.27966   1
   9   0  -2 1.24984 0.80635   3
   9   0   2 1.12607 1.16676   1
  -9   0  -2 1.98657 1.07087   2
  -9   0  -2 0.79907 1.02058   1
  -9   0   2 2.99025 1.36628   4
  -9   0  -2 0.46399 1.21252   4
  -9   0   2 0.68479 1.01485   1
 -10   0   2 17.2846 1.68550   1
 -10   0   2 14.5867 1.81091   4
  10   0   2 14.0917 1.81449   1
  10   0  -2 14.4104 1.77662   1
 -10   0  -2 14.6549 1.54602   2
 -10   0  -2 14.5083 1.80989   4
 -10   0  -2 15.5217 1.65745   1
 -11   0   2 18.6180 1.90787   1
 -11   0  -2 18.6901 1.92988   1
 -11   0   2 16.1372 2.01549   4
 -11   0  -2 18.5008 2.07257   4
 -11   0  -2 16.4989 1.76285   2
   0   1   2 7572.76 168.079   1
   0   1   2 7515.54 168.016   3
  -1  -1  -2 880.849 19.7016   1
  -1   1   2 861.630 19.6749   3
   1  -1   2 877.998 19.7159   1
  -1   1   2 878.858 19.7109   1
   1   1  -2 882.410 19.6996   1
  -1   1   2 880.292 19.7024   4
   1  -1   2 884.601 19.6722   3
  -1   1   2 877.242 19.7005   1
  -1  -1  -2 852.220 19.7037   1
  -1  -1  -2 889.221 19.6526   2
   1  -1   2 874.564 19.6786   2
   1  -1   2 851.546 19.7133   1
  -1  -1  -2 892.831 19.7271   5
   1   1  -2 865.684 19.6816   1
   1  -1   2 861.932 19.6662   4
   1   1  -2 890.161 19.6632   4
   1  -1  -2 847.129 19.7428   3
   1  -1  -2 889.050 19.8408   5
  -1   1  -2 920.804 19.6726   5
   1   1   2 893.888 19.7931   5
  -1   1  -2 873.635 19.7346   3
   1  -1  -2 866.699 19.7644   4
  -1  -1   2 863.602 19.7641   1
   1   1   2 897.815 19.7213   2
   1  -1  -2 873.776 19.7698   1
   1  -1  -2 877.345 19.6953   2
  -1   1  -2 882.190 19.7507   2
  -1   1  -2 868.005 19.7767   1
  -1   1  -2 879.051 19.7350   4
   1  -1  -2 875.239 19.7832   1
   1   1   2 901.505 19.7816   1
  -1  -1   2 883.136 19.7341   4
   1   1   2 862.237 19.7729   1
  -1   1  -2 867.560 19.7837   1
  -1  -1   2 864.076 19.7533   1
  -2   1   2 1002.51 22.8286   1
   2   1  -2 1016.15 22.7693   2
   2   1  -2 1018.47 22.8162   4
  -2   1   2 985.376 22.7619   3
  -2   1   2 1015.62 22.7470   2
   2   1  -2 1006.44 22.7236   3
   2  -1   2 981.730 22.8453   1
   2  -1   2 1018.81 22.8665   1
   2   1  -2 1010.40 22.8130   1
  -2  -1  -2 985.670 22.8313   1
  -2  -1  -2 1040.40 22.8536   5
   2  -1   2 1015.30 22.8292   4
   2  -1   2 1006.03 22.7932   2
  -2  -1  -2 1009.07 22.7724   2
  -2  -1  -2 1037.59 22.6476   3
  -2   1   2 1021.66 22.8491   1
  -2   1   2 1019.87 22.8424   4
   2   1  -2 1030.99 22.8458   1
  -2  -1  -2 1004.29 22.8383   4
  -2  -1  -2 1016.10 22.8337   1
   2  -1   2 1011.76 22.7432   3
  -2   1  -2 1075.78 24.5770   1
  -2   1  -2 1096.32 24.5261   2
  -2  -1   2 1057.42 24.4480   3
   2   1   2 1095.07 24.5760   5
   2  -1  -2 1090.87 24.5005   3
   2  -1  -2 1068.99 24.6105   4
  -2   1  -2 1095.14 24.5535   4
  -2  -1   2 1071.83 24.5453   1
   2  -1  -2 1125.41 24.5930   1
   2  -1  -2 1085.06 24.4751   2
  -2   1  -2 1067.89 24.4604   3
   2   1   2 1121.97 24.5914   1
  -2  -1   2 1099.84 24.5499   4
   2   1   2 1070.79 24.5678   1
   2   1   2 1134.83 24.3878   3
  -2  -1   2 1096.27 24.5604   1
  -2   1  -2 1072.46 24.5681   1
   2  -1  -2 1076.70 24.5546   1
   2   1   2 1104.81 24.5051   2
  -3  -1  -2 329.945 7.77109   1
   3   1  -2 336.589 7.78146   1
  -3  -1  -2 323.363 7.49335   3
  -3   1   2 321.914 7.60704   4
  -3  -1  -2 333.569 7.66143   4
  -3   1   2 330.648 7.66655   2
  -3  -1  -2 329.594 7.75694   1
   3   1  -2 335.375 7.59888   3
  -3  -1  -2 323.743 7.68686   2
  -3   1   2 324.791 7.75866   1
   3  -1   2 337.374 7.72167   1
   3  -1   2 334.596 7.61592   3
  -3   1  -2 334.357 7.68553   3
  -3  -1   2 323.983 7.64421   3
   3   1   2 344.788 7.57531   3
  -3  -1   2 334.345 7.81660   1
   3  -1  -2 327.957 7.71372   3
  -3  -1   2 326.614 7.80892   1
   3   1   2 341.572 7.85971   1
   3  -1  -2 341.984 7.85550   1
  -3   1  -2 329.839 7.77292   2
  -3   1  -2 323.595 7.83958   1
  -3   1  -2 333.111 7.72896   4
  -3  -1   2 333.699 7.70056   4
   4  -1   2 167.774 4.24714   1
  -4  -1  -2 165.747 4.08881   2
  -4  -1  -2 166.907 4.24165   4
  -4   1   2 166.351 4.06110   2
  -4   1   2 165.672 4.17961   1
   4  -1   2 164.341 3.92244   3
   4   1  -2 163.853 4.19716   1
  -4  -1  -2 166.983 4.16223   1
  -4   1   2 166.534 4.30695   4
  -4  -1  -2 157.583 3.79455   3
   4   1  -2 164.252 3.86858   3
   4  -1  -2 115.682 2.92606   3
   4   1   2 111.690 2.72890   3
  -4  -1   2 111.455 2.95869   2
  -4  -1   2 113.538 3.04857   1
  -4   1  -2 117.444 3.15450   4
   4  -1  -2 118.119 3.15460   1
  -4  -1   2 114.121 3.16364   4
  -4   1  -2 114.985 3.06953   1
  -4   1  -2 118.086 3.02547   2
   4   1   2 114.795 3.12740   1
   5   1  -2 242.903 6.05490   1
  -5   1   2 246.677 6.11961   4
  -5  -1  -2 246.892 6.08503   4
  -5   1   2 245.242 5.90418   1
   5  -1   2 242.638 5.62702   3
  -5   1   2 244.005 5.82577   2
  -5  -1  -2 238.302 5.88771   2
  -5  -1  -2 233.656 5.90560   1
   5  -1   2 247.820 6.11281   1
   5   1  -2 255.397 5.63718   3
  -5  -1   2 249.011 6.12940   4
   5   1   2 252.151 5.72894   3
   5   1   2 246.476 6.10931   1
  -5   1  -2 244.686 5.94296   2
  -5   1  -2 241.686 6.10355   4
   5  -1  -2 245.966 6.11637   1
  -5   1  -2 248.095 5.95751   1
   5  -1  -2 242.184 5.71895   3
  -5  -1   2 244.262 5.88997   2
  -5  -1   2 242.086 5.93858   1
  -6   1   2 1367.29 31.6899   2
   6   1  -2 1468.42 31.9793   1
   6  -1   2 1442.59 31.5553   3
  -6   1   2 1352.40 31.8512   1
   6  -1   2 1440.55 32.0249   1
   6   1  -2 1427.91 31.5201   3
  -6  -1  -2 1355.95 31.8615   1
  -6   1   2 1378.98 31.8988   4
  -6  -1  -2 1354.99 31.7040   2
  -6  -1  -2 1381.28 31.8839   4
   6  -1  -2 1493.26 32.7641   3
  -6   1  -2 1394.51 33.0231   1
   6  -1  -2 1502.48 33.1458   1
  -6   1  -2 1398.86 32.8630   2
   6   1   2 1476.69 32.5867   3
  -6  -1   2 1428.60 33.0065   1
  -6   1  -2 1447.14 33.0427   4
  -6  -1   2 1398.69 32.8456   2
   6   1   2 1512.28 33.1650   1
  -6  -1   2 1437.40 33.0412   4
   7  -1   2 252.539 6.55095   1
   7   1  -2 257.323 6.53484   1
   7  -1   2 252.972 5.98059   3
  -7  -1  -2 250.006 6.29932   2
  -7   1   2 245.162 6.24622   2
  -7  -1  -2 250.557 6.55393   4
   7   1  -2 248.316 5.92805   3
  -7  -1  -2 251.668 6.37415   1
  -7   1   2 253.060 6.57766   4
  -7   1   2 254.845 6.39832   1
  -7  -1   2 244.999 6.21933   2
   7  -1  -2 256.252 6.49447   1
  -7   1  -2 247.830 6.35202   1
   7  -1  -2 251.007 6.09709   3
  -7   1  -2 247.324 6.25346   2
   7   1   2 246.055 6.43391   1
  -7  -1   2 242.786 6.47230   4
   7   1   2 249.978 5.74662   3
  -7  -1   2 257.847 6.34343   1
  -7   1  -2 250.737 6.51487   4
   8  -1   2 48.6791 2.29553   1
   8   1  -2 47.8998 1.67234   3
  -8   1   2 47.2673 2.34754   4
   8   1  -2 47.9335 2.22511   1
  -8   1   2 47.6176 1.97478   2
  -8   1   2 49.2058 2.12341   1
  -8  -1  -2 48.5355 2.29693   4
  -8  -1  -2 51.3437 2.07173   2
  -8  -1  -2 49.8913 2.12788   1
   8  -1   2 45.7083 1.68510   3
  -8   1  -2 55.4911 2.17636   2
   8   1   2 49.3662 1.71781   3
  -8  -1   2 56.6718 2.24439   1
   8  -1  -2 54.8566 1.92381   3
   8   1   2 53.1086 2.35684   1
  -8  -1   2 57.1846 2.47752   4
  -8   1  -2 55.8687 2.45830   4
  -8   1  -2 59.0712 2.29571   1
   8  -1  -2 50.3372 2.33486   1
  -9   1   2 35.8400 1.96904   1
   9   1  -2 28.6322 1.97481   1
  -9   1   2 35.4713 1.81708   2
  -9  -1  -2 29.9831 1.88755   1
  -9  -1  -2 34.9219 2.12029   4
  -9   1   2 33.8704 2.14330   4
  -9  -1  -2 32.1116 1.81730   2
   9  -1   2 30.3442 2.02790   1
  -9  -1   2 35.5760 2.14472   4
  -9   1  -2 35.1905 2.15301   4
   9  -1  -2 38.2547 2.14282   1
  -9   1  -2 33.3943 1.91808   1
  -9   1  -2 32.8366 1.84768   2
   9   1   2 31.7691 2.01454   1
  -9  -1   2 33.4664 1.93437   1
   9  -1  -2 33.0594 1.55176   3
 -10   1   2 70.0997 2.82467   1
 -10   1   2 68.9464 3.07788   4
  10   1  -2 58.4195 2.93408   1
  10  -1   2 72.4310 3.05982   1
 -10  -1  -2 68.8210 2.87007   1
 -10  -1  -2 67.1837 3.04860   4
 -10  -1  -2 65.4284 2.69368   2
  10   1   2 62.7660 2.96598   1
  10  -1  -2 61.5399 2.90226   1
 -10   1  -2 68.5385 3.03546   4
 -10   1  -2 65.0665 2.67385   2
 -10  -1   2 64.6267 2.75793   1
 -10   1  -2 69.7489 2.86722   1
 -10  -1   2 65.9352 2.96715   4
  11  -1   2 48.7859 2.92320   1
 -11  -1  -2 57.3836 2.61734   2
 -11  -1  -2 54.3267 2.90541   4
 -11  -1  -2 52.3378 2.67374   1
 -11   1   2 51.5236 2.69909   1
 -11   1   2 52.8646 2.88925   4
 -11   1  -2 53.5910 2.58310   2
 -11  -1   2 54.7134 2.89926   4
 -11  -1   2 58.6885 2.76381   1
 -11   1  -2 53.1694 2.72851   1
 -11   1  -2 58.1210 2.99872   4
  11  -1  -2 52.9028 2.97916   1
   0   2   2 582.614 12.9208   5
   0  -2  -2 577.877 12.8320   1
   0   2  -2 556.229 12.8281   2
   0   2  -2 564.795 12.8056   1
   0   2   2 568.918 12.8152   3
   0   2   2 567.622 12.8251   1
   0  -2   2 556.305 12.8266   2
   0  -2  -2 568.131 12.8172   3
   0   2   2 585.145 12.8193   1
   0   2  -2 561.375 12.8180   1
   0  -2   2 587.803 12.8175   1
   0   2  -2 564.793 12.8457   3
   0  -2  -2 576.335 12.9239   5
   1   2  -2 506.847 11.2450   1
   1  -2   2 496.573 11.2064   4
  -1  -2  -2 470.507 11.1296   3
   1   2  -2 501.991 11.2038   4
  -1  -2  -2 497.546 11.2401   1
  -1   2   2 505.952 11.1554   2
   1  -2   2 501.583 11.2594   3
  -1   2   2 486.823 11.2416   3
  -1  -2  -2 508.377 11.3338   5
  -1   2   2 498.571 11.2472   1
   1  -2   2 498.754 11.2615   1
  -1  -2  -2 504.454 11.2484   1
  -1  -2  -2 500.528 11.1785   2
   1  -2   2 469.784 11.2487   1
  -1   2   2 494.318 11.3384   5
  -1   2   2 504.392 11.2606   1
  -1   2   2 502.756 11.2949   4
   1   2  -2 490.274 11.2109   1
   1  -2   2 491.962 11.2348   2
  -1   2  -2 474.319 10.9699   3
   1   2   2 492.064 11.0541   5
   1   2   2 472.139 10.9606   1
   1  -2  -2 488.428 10.9763   1
   1  -2  -2 475.592 11.0050   4
  -1   2  -2 479.424 10.9390   4
  -1   2  -2 476.208 10.9744   1
   1   2   2 498.978 10.9696   1
   1  -2  -2 491.683 10.8871   2
   1  -2  -2 490.785 11.0791   5
   1  -2  -2 488.477 10.9918   1
   1  -2  -2 476.409 10.9769   3
  -1  -2   2 483.662 10.9315   4
  -1   2  -2 478.904 10.9721   2
   1   2   2 496.228 10.9096   2
  -1  -2   2 489.814 10.9455   1
  -1   2  -2 477.969 10.9885   1
  -2  -2  -2 75.5518 1.98093   5
  -2   2   2 71.8039 1.82942   2
   2   2  -2 73.4400 1.80613   3
   2   2  -2 69.6145 1.88237   1
  -2  -2  -2 70.3013 1.84771   2
   2  -2   2 71.1991 1.96672   1
   2  -2   2 77.1196 1.89199   3
   2  -2   2 62.7708 1.85854   1
   2  -2   2 73.5832 1.89599   2
  -2  -2  -2 74.4704 1.89547   1
  -2   2   2 74.2747 1.99388   4
   2   2  -2 68.2873 1.91160   4
  -2  -2  -2 71.2172 1.87853   1
   2  -2   2 67.4855 1.90717   4
  -2   2   2 73.6705 1.91156   1
  -2   2   2 68.8231 1.85865   1
   2   2  -2 73.7486 1.90967   1
   2   2   2 80.8434 2.09175   1
   2   2   2 78.1845 2.12689   5
   2  -2  -2 81.4510 2.11692   1
   2   2   2 75.7253 2.00110   2
   2  -2  -2 79.9157 2.07648   3
   2   2   2 77.5983 2.07173   1
  -2   2  -2 79.0871 2.07292   2
  -2   2  -2 80.1961 2.11182   1
  -2   2  -2 77.7572 2.03003   3
   2  -2  -2 79.1158 2.08909   1
  -2  -2   2 82.8612 2.06703   1
  -2  -2   2 81.3841 2.06016   1
  -2   2  -2 78.1413 2.11124   4
  -2  -2   2 79.4451 2.09230   4
  -2   2  -2 79.9031 2.08741   1
   2  -2  -2 78.5047 1.99894   2
   3   2  -2 79.4826 2.15801   1
  -3  -2  -2 76.4493 2.08005   2
   3  -2   2 73.9770 2.15886   1
  -3  -2  -2 78.8553 2.22730   4
  -3  -2  -2 79.7291 2.09889   1
  -3   2   2 82.5905 2.17953   1
   3  -2   2 80.7533 2.21309   1
   3  -2   2 78.3567 2.04409   3
   3   2  -2 80.0574 1.96698   3
  -3  -2  -2 79.3630 2.15006   1
  -3   2   2 79.4785 2.05421   2
  -3   2   2 78.3599 2.26021   4
  -3   2  -2 75.4119 2.09096   2
  -3   2  -2 76.7692 2.18643   4
  -3  -2   2 77.2760 2.09603   1
   3  -2  -2 75.5620 2.17365   1
  -3   2  -2 83.0850 2.16019   1
   3   2   2 78.9741 2.15375   1
  -3  -2   2 74.8706 2.17192   4
   3  -2  -2 79.1414 2.07269   3
   3  -2  -2 76.7246 2.13162   1
  -3  -2   2 79.6717 2.09519   1
  -4   2   2 128.751 3.27438   2
  -4  -2  -2 120.440 2.96983   3
  -4  -2  -2 133.826 3.38712   1
  -4  -2  -2 127.416 3.30055   2
  -4   2   2 130.986 3.56101   4
  -4  -2  -2 130.232 3.48631   4
  -4  -2  -2 134.609 3.32285   1
   4  -2   2 128.774 3.23863   3
   4  -2   2 128.633 3.47861   1
  -4   2   2 132.447 3.40892   1
   4   2  -2 131.173 3.09861   3
   4   2  -2 130.009 3.40175   1
  -4  -2   2 132.381 3.54763   4
   4  -2  -2 127.359 3.54150   1
  -4   2  -2 131.803 3.42808   2
  -4  -2   2 138.618 3.47480   1
  -4  -2   2 137.296 3.43389   1
  -4   2  -2 131.601 3.57503   4
   4  -2  -2 133.150 3.38398   3
   4   2   2 134.565 3.08292   3
  -4   2  -2 140.694 3.51529   1
   4   2   2 130.104 3.50472   1
  -5  -2  -2 27.2995 0.86449   3
  -5  -2  -2 27.0848 1.24460   1
   5  -2   2 26.0628 1.32585   1
  -5  -2  -2 26.6147 1.37064   4
  -5   2   2 27.0993 1.49236   4
  -5   2   2 27.2068 1.24070   1
  -5  -2  -2 25.5235 1.18448   2
   5   2  -2 26.7367 0.98132   3
   5   2  -2 26.7595 1.27330   1
   5  -2   2 26.4497 1.04936   3
  -5   2   2 27.7322 1.17000   2
   5  -2  -2 28.0366 1.16534   3
   5   2   2 28.4566 0.89263   3
   5  -2  -2 29.7730 1.36283   1
  -5   2  -2 31.5877 1.33288   1
   5   2   2 28.4509 1.33711   1
  -5   2  -2 29.3960 1.47082   4
  -5  -2   2 29.1671 1.27807   1
  -5   2  -2 31.8033 1.28994   2
  -5  -2   2 27.2015 1.38507   4
   6   2  -2 126.123 3.63651   1
  -6  -2  -2 131.066 3.52087   2
   6   2  -2 129.993 3.23341   3
  -6   2   2 135.516 3.60412   1
  -6  -2  -2 126.335 3.72577   4
  -6   2   2 129.987 3.47207   2
  -6   2   2 132.003 3.79607   4
   6  -2   2 126.399 3.71328   1
  -6  -2  -2 134.825 3.59117   1
   6  -2   2 124.381 3.34460   3
  -6   2  -2 136.370 3.70496   1
   6   2   2 140.199 3.80848   1
   6   2   2 135.726 3.19497   3
   6  -2  -2 135.569 3.51498   3
   6  -2  -2 129.307 3.70571   1
  -6   2  -2 130.236 3.57727   2
  -6  -2   2 130.499 3.79969   4
  -6  -2   2 132.311 3.64978   1
  -6   2  -2 134.115 3.82562   4
  -7  -2  -2 378.557 9.42671   4
  -7  -2  -2 378.140 8.95856   1
  -7   2   2 379.751 9.42866   4
  -7   2   2 380.828 8.98614   1
   7  -2   2 382.701 8.77168   3
   7   2  -2 386.031 8.89527   3
   7   2  -2 391.329 9.18333   1
   7  -2   2 390.552 9.45115   1
  -7  -2  -2 373.818 9.10574   2
  -7   2   2 375.266 8.93132   2
  -7   2  -2 383.158 9.35723   4
  -7  -2   2 374.259 9.34805   4
   7   2   2 390.094 8.79815   3
   7  -2  -2 383.524 9.33077   1
   7   2   2 388.768 9.17515   1
  -7   2  -2 367.758 8.96281   2
  -7  -2   2 367.946 8.91409   1
   7  -2  -2 379.300 8.75228   3
  -7   2  -2 377.172 8.97509   1
   8  -2   2 148.201 3.94813   3
   8  -2   2 154.287 4.51149   1
  -8  -2  -2 153.593 4.31274   1
  -8   2   2 153.203 4.31403   1
   8   2  -2 147.141 4.39683   1
  -8  -2  -2 150.724 4.22780   2
   8   2  -2 146.967 3.79730   3
  -8   2   2 152.422 4.59405   4
  -8   2   2 154.270 4.17139   2
  -8  -2  -2 144.807 4.49581   4
  -8   2  -2 143.760 4.17249   2
   8   2   2 141.445 4.35426   1
   8  -2  -2 150.446 4.44638   1
  -8  -2   2 149.902 4.25399   1
   8  -2  -2 149.653 3.99563   3
  -8  -2   2 150.821 4.49731   4
  -8   2  -2 157.724 4.33952   1
  -8   2  -2 148.416 4.47567   4
  -9   2   2 11.4924 1.39490   1
   9  -2   2 9.02489 1.02802   3
   9  -2   2 10.7610 1.55995   1
  -9   2   2 12.0798 1.30411   2
  -9  -2  -2 11.9313 1.42662   1
   9   2  -2 10.2104 1.49149   1
  -9  -2  -2 8.39313 1.28588   2
  -9  -2  -2 10.5648 1.54265   4
  -9   2   2 8.64446 1.59233   4
  -9   2  -2 14.0171 1.42361   2
   9  -2  -2 13.9123 1.17511   3
   9   2   2 13.0388 1.56161   1
  -9   2  -2 16.2088 1.53789   1
  -9   2  -2 12.4113 1.63990   4
   9  -2  -2 13.7504 1.59485   1
  -9  -2   2 14.8950 1.66401   4
  -9  -2   2 14.9974 1.48604   1
 -10  -2  -2 3.82135 1.30252   1
 -10  -2  -2 7.23656 1.57623   4
 -10  -2  -2 5.05790 1.28938   2
 -10   2   2 2.35496 1.49679   4
  10  -2   2 2.71633 1.45953   1
 -10   2   2 2.22801 1.18713   2
 -10   2   2 5.52700 1.37261   1
 -10  -2   2 2.66790 1.28516   1
 -10   2  -2 2.59026 1.18945   2
  10  -2  -2 3.22406 1.49692   1
 -10   2  -2 2.90013 1.24717   1
 -10   2  -2 5.18982 1.53564   4
 -10  -2   2 3.50973 1.45036   4
 -11   2   2 8.10854 1.63841   1
 -11  -2  -2 12.1637 1.88551   4
 -11   2   2 9.80332 1.88641   4
 -11  -2  -2 11.8448 1.71728   1
  11  -2   2 8.22310 1.83316   1
 -11  -2   2 6.54675 1.70678   4
 -11   2  -2 6.98457 1.74894   4
 -11  -2   2 8.10970 1.59002   1
 -11   2  -2 2.86359 1.34699   2
 -11   2  -2 7.03487 1.58166   1
  11  -2  -2 7.16899 1.84607   1
   0   3  -2 739.525 16.8757   3
   0  -3  -2 748.779 16.8283   1
   0   3   2 760.108 16.8456   3
   0  -3  -2 750.799 16.8463   3
   0   3  -2 731.927 16.8554   2
   0   3  -2 660.017 16.7791   4
   0  -3   2 765.016 16.8871   5
   0   3   2 747.860 16.8249   1
   0   3   2 755.089 16.9730   5
   0   3  -2 766.707 16.8769   5
   0   3  -2 759.096 16.8163   1
   0  -3   2 758.885 16.8910   3
   0  -3   2 760.896 16.8104   1
   0  -3  -2 774.963 16.9884   5
   0   3  -2 739.130 16.7999   1
   0   3   2 775.583 16.8219   1
  -1   3   2 8563.72 186.402   5
  -1  -3  -2 8429.25 186.253   1
  -1   3   2 8187.61 186.245   3
  -1  -3  -2 8472.83 186.421   5
  -1   3   2 8458.48 186.286   1
   1   3  -2 8430.81 186.245   1
   1  -3   2 8453.26 186.281   3
  -1   3   2 8404.49 186.268   1
   1   3  -2 8400.73 186.217   4
   1  -3   2 8071.89 186.193   4
   1  -3   2 8139.82 186.188   5
  -1  -3  -2 8525.68 186.146   3
  -1  -3  -2 8463.66 186.161   2
   1   3  -2 8248.30 186.216   1
  -1   3   2 8399.01 186.309   4
   1  -3   2 8605.60 186.297   1
   1  -3   2 8386.00 186.232   2
   1  -3   2 7822.34 186.272   1
   1  -3  -2 8409.44 190.104   1
  -1   3  -2 8382.28 190.068   2
   1   3   2 8710.18 190.272   5
  -1   3  -2 8279.45 190.106   1
   1   3   2 8877.62 190.019   2
   1  -3  -2 8713.08 189.994   2
   1  -3  -2 8604.37 190.111   3
  -1   3  -2 8342.87 190.049   4
   1   3   2 8272.29 190.076   1
   1  -3  -2 8298.15 190.128   4
   1   3   2 8879.94 190.116   1
   1  -3  -2 8506.23 190.234   5
   1  -3  -2 8672.67 190.137   1
  -1   3  -2 8477.47 190.108   3
  -1   3  -2 8349.84 190.101   1
  -1  -3   2 8537.79 190.071   1
   1   3   2 8727.41 189.995   3
   2   3  -2 2561.50 55.4572   1
   2  -3   2 2490.23 55.4524   3
  -2  -3  -2 2513.18 55.3893   2
   2  -3   2 2548.07 55.5214   1
   2  -3   2 2371.64 55.4804   1
  -2  -3  -2 2498.07 55.5946   5
   2  -3   2 2463.79 55.4457   4
  -2   3   2 2412.67 55.3561   2
  -2  -3  -2 2445.00 55.4472   1
  -2   3   2 2483.90 55.4786   1
   2   3  -2 2475.51 55.4481   4
  -2   3   2 2481.42 55.5051   4
  -2  -3  -2 2477.48 55.4411   1
   2  -3  -2 2547.57 56.2088   1
  -2  -3   2 2487.80 56.1496   4
   2   3   2 2493.88 56.0865   2
   2   3   2 2589.45 56.1741   1
   2  -3  -2 2542.80 56.2626   5
  -2   3  -2 2532.62 56.1584   4
  -2  -3   2 2475.15 56.1250   1
  -2   3  -2 2491.96 56.1394   2
  -2   3  -2 2491.57 56.1899   1
   2  -3  -2 2455.55 56.1717   1
   2  -3  -2 2508.66 56.0750   2
  -2  -3   2 2491.43 56.1368   1
   2  -3  -2 2524.18 56.1643   3
  -3   3   2 326.375 7.81816   1
  -3  -3  -2 325.250 7.72585   2
   3   3  -2 344.096 7.81707   1
  -3  -3  -2 339.492 7.81732   5
   3  -3   2 331.244 7.67012   3
   3   3  -2 337.111 7.61634   3
   3  -3   2 343.364 7.77267   1
  -3   3   2 327.761 7.64955   4
  -3  -3  -2 321.366 7.77001   1
  -3   3   2 326.760 7.70092   2
   3  -3   2 325.508 7.72038   1
  -3  -3  -2 336.803 7.80508   1
  -3   3  -2 332.625 7.82467   4
   3  -3  -2 346.522 7.86226   3
   3  -3  -2 340.754 7.97397   1
  -3  -3   2 334.999 7.93804   1
   3   3   2 349.767 7.98962   1
  -3  -3   2 339.431 7.93821   1
  -3   3  -2 330.445 7.88161   2
   3  -3  -2 333.045 7.96792   1
   3  -3  -2 344.987 7.90689   5
  -3  -3   2 343.659 7.84746   4
  -3   3  -2 335.982 7.99725   1
  -4   3   2 1480.22 34.1011   2
  -4  -3  -2 1478.06 34.2188   1
  -4   3   2 1498.10 34.2861   4
  -4  -3  -2 1523.40 34.2971   4
  -4  -3  -2 1496.34 34.1277   2
   4   3  -2 1549.46 33.9708   3
   4  -3   2 1556.01 34.1387   3
   4  -3   2 1543.22 34.3213   1
  -4  -3  -2 1494.88 34.2141   1
  -4   3   2 1477.38 34.2356   1
   4   3  -2 1567.32 34.2650   1
  -4   3  -2 1399.89 32.3148   1
  -4   3  -2 1424.69 32.3207   4
   4  -3  -2 1458.35 32.2128   3
  -4   3  -2 1403.90 32.2160   2
  -4  -3   2 1421.60 32.3055   4
   4   3   2 1483.13 32.3386   1
  -4  -3   2 1421.27 32.2658   1
  -4  -3   2 1389.55 32.2421   1
   4  -3  -2 1445.15 32.3639   1
   5  -3   2 71.1507 2.10686   3
   5   3  -2 72.4650 2.26611   1
  -5   3   2 70.1581 2.09633   2
  -5   3   2 76.0906 2.27090   1
   5   3  -2 70.4406 1.89915   3
  -5  -3  -2 74.8842 2.22516   1
   5  -3   2 74.5247 2.37454   1
  -5   3   2 71.6570 2.44811   4
  -5  -3  -2 73.0296 2.17212   2
  -5  -3  -2 70.8702 2.35852   4
  -5   3  -2 87.3888 2.44202   2
  -5   3  -2 85.8416 2.50072   1
   5  -3  -2 81.0463 2.57774   1
   5   3   2 83.1272 2.00033   3
  -5   3  -2 81.9564 2.61051   4
   5  -3  -2 81.8465 2.38496   3
   5   3   2 84.3920 2.53863   1
  -5  -3   2 85.0596 2.46262   1
  -5  -3   2 83.2295 2.58361   4
   6   3  -2 33.9243 1.55866   1
  -6  -3  -2 35.0564 1.68883   4
  -6   3   2 33.3871 1.41202   2
   6   3  -2 33.3739 1.16480   3
   6  -3   2 35.2532 1.37615   3
  -6  -3  -2 34.9527 1.49241   2
  -6   3   2 36.2664 1.85014   4
  -6  -3  -2 35.8583 1.54217   1
  -6   3   2 37.6706 1.59250   1
   6  -3   2 32.4479 1.64026   1
   6   3   2 31.2699 0.94875   3
   6  -3  -2 31.0178 1.34758   3
  -6   3  -2 31.0175 1.43006   2
  -6   3  -2 34.1784 1.51997   1
  -6  -3   2 33.7912 1.47143   1
   6   3   2 28.6809 1.49595   1
  -6  -3   2 35.0217 1.64428   4
  -6   3  -2 31.8221 1.65682   4
   6  -3  -2 30.7003 1.57079   1
  -7  -3  -2 15.0731 1.20898   1
   7  -3   2 14.6944 1.33642   1
   7  -3   2 12.5219 0.97186   3
   7   3  -2 13.2638 1.24236   1
  -7   3   2 14.7431 1.56376   4
  -7  -3  -2 13.3491 1.36105   4
  -7   3   2 14.0951 1.13211   2
  -7   3   2 15.9343 1.25590   1
   7   3  -2 12.5233 0.80417   3
  -7  -3  -2 10.3469 1.13596   2
  -7  -3   2 17.9997 1.42631   4
  -7   3  -2 14.0192 1.21057   2
   7   3   2 16.1041 0.71214   3
   7   3   2 14.9483 1.29588   1
  -7   3  -2 16.2818 1.26480   1
  -7   3  -2 15.3071 1.48050   4
   7  -3  -2 14.3894 1.34629   1
  -7  -3   2 16.0120 1.21800   1
   7  -3  -2 14.2106 1.06963   3
   8   3  -2 266.943 6.92679   1
  -8  -3  -2 268.315 6.77181   2
  -8   3   2 262.834 6.69733   2
  -8  -3  -2 268.629 7.08482   4
   8  -3   2 268.578 6.58469   3
   8  -3   2 264.609 7.01398   1
  -8   3   2 264.504 6.82248   1
  -8  -3  -2 268.885 6.83431   1
  -8   3   2 270.103 7.11601   4
  -8  -3   2 274.370 7.01537   1
   8  -3  -2 284.345 6.87084   3
  -8  -3   2 275.456 7.26634   4
  -8   3  -2 273.619 7.26376   4
  -8   3  -2 286.223 7.12046   1
  -8   3  -2 267.316 6.94995   2
   8  -3  -2 280.419 7.26438   1
   8   3   2 276.983 7.14520   1
  -9   3   2 2.59166 1.08091   2
   9  -3   2 3.86296 0.94438   3
  -9  -3  -2 3.98964 1.19324   1
  -9   3   2 3.66351 1.50601   4
  -9  -3  -2 2.43106 1.27923   4
  -9   3   2 4.56513 1.19507   1
   9  -3   2 3.74459 1.34133   1
  -9  -3  -2 5.09020 1.19877   2
  -9   3  -2 5.06785 1.20773   1
   9  -3  -2 2.62717 0.93657   3
  -9  -3   2 3.66634 1.32402   4
  -9   3  -2 2.63799 1.12413   2
   9  -3  -2 2.38712 1.27083   1
  -9  -3   2 5.40435 1.20666   1
  -9   3  -2 2.12525 1.35802   4
 -10   3   2 123.382 4.09397   1
  10  -3   2 123.141 4.25250   1
 -10   3   2 128.682 4.43308   4
 -10  -3  -2 126.301 4.13517   1
 -10  -3  -2 134.374 4.43480   4
 -10   3   2 131.072 3.99303   2
 -10   3  -2 119.869 3.96643   1
  10  -3  -2 115.930 4.10917   1
 -10  -3   2 118.147 4.12856   4
 -10   3  -2 118.412 4.16635   4
 -10  -3   2 118.502 3.95303   1
 -10   3  -2 116.738 3.77700   2
 -11  -3  -2 26.0883 2.23111   4
  11  -3   2 19.7238 2.21694   1
 -11  -3  -2 24.5125 2.06130   1
 -11   3   2 21.6850 2.00191   1
 -11   3   2 28.0577 2.36243   4
  11  -3  -2 22.5817 2.25945   1
 -11   3  -2 26.4652 2.09225   1
 -11  -3   2 25.9207 2.06224   1
 -11   3  -2 27.2780 1.97760   2
 -11   3  -2 28.2071 2.28607   4
 -11  -3   2 27.4259 2.24267   4
   0   4   2 959.232 22.8786   1
   0  -4  -2 982.287 22.8876   1
   0  -4  -2 1064.85 22.8846   1
   0   4   2 1023.69 22.9357   3
   0   4   2 1016.09 23.0261   4
   0  -4   2 1056.51 22.9949   5
   0   4  -2 1010.43 22.8674   1
   0  -4   2 934.376 22.8648   1
   0  -4  -2 1020.80 22.9364   3
   0   4  -2 1016.80 22.9712   3
   0   4  -2 1042.43 22.9891   5
   0   4   2 1077.52 22.8893   1
   0   4   2 1026.55 23.0836   5
   0  -4  -2 1026.47 23.0955   5
   0   4  -2 1019.52 22.8718   1
   0   4  -2 1023.94 22.8946   4
   0  -4   2 1018.19 22.9824   3
   0  -4   2 1087.47 22.8785   1
   0   4  -2 1005.30 22.9402   2
   1   4  -2 116.947 2.78399   1
  -1  -4  -2 117.250 2.97519   5
   1  -4   2 118.809 2.81447   5
  -1   4   2 120.683 2.96447   5
  -1   4   2 121.598 2.75238   1
  -1   4   2 118.208 2.75641   1
   1  -4   2 115.602 2.73353   4
  -1  -4  -2 122.384 2.81296   1
  -1  -4  -2 119.609 2.72447   3
   1  -4   2 118.342 2.76473   1
   1   4  -2 117.135 2.76176   3
   1  -4   2 115.879 2.76988   2
  -1   4   2 116.965 2.93324   4
  -1   4   2 124.102 2.76988   2
   1   4  -2 115.012 2.80403   1
  -1  -4  -2 119.378 2.83135   1
   1  -4   2 119.033 2.92940   3
   1   4  -2 115.444 2.93027   5
  -1   4  -2 113.890 2.71897   1
  -1   4  -2 112.304 2.78573   2
   1   4   2 117.701 2.70306   3
   1  -4  -2 116.385 2.86929   3
  -1   4  -2 113.200 2.76983   5
   1   4   2 118.839 2.73534   2
   1   4   2 115.571 2.76088   1
  -1   4  -2 113.456 2.70084   4
  -1  -4   2 111.272 2.74978   1
   1  -4  -2 116.721 2.93462   5
   1   4   2 124.958 2.77003   1
   1  -4  -2 118.237 2.73746   1
  -1  -4   2 118.718 2.75223   1
  -1   4  -2 118.441 2.69962   1
   1  -4  -2 115.437 2.71406   2
   2  -4   2 658.755 15.4024   1
  -2   4   2 682.736 15.4680   4
  -2   4   2 686.002 15.2852   2
  -2   4   2 685.461 15.3862   1
  -2  -4  -2 688.077 15.5728   5
   2  -4   2 621.115 15.2693   5
   2  -4   2 690.020 15.4197   3
   2  -4   2 698.893 15.4288   1
  -2  -4  -2 671.386 15.3444   1
  -2  -4  -2 656.351 15.3038   2
   2   4  -2 706.428 15.3495   1
  -2  -4   2 678.946 15.3076   1
  -2   4  -2 656.146 15.3557   2
   2   4   2 676.822 15.2857   2
   2   4   2 699.501 15.3450   1
   2  -4  -2 686.352 15.4029   1
   2  -4  -2 688.388 15.4938   5
   2  -4  -2 665.707 15.3924   3
   2  -4  -2 686.111 15.2766   2
  -2   4  -2 674.578 15.3721   4
  -2   4  -2 653.933 15.3733   1
   2  -4  -2 670.549 15.3673   1
  -3  -4  -2 1014.51 22.7135   1
  -3   4   2 1020.28 22.8370   4
  -3   4   2 1003.40 22.6308   2
   3  -4   2 1005.96 22.7381   3
  -3  -4  -2 987.966 22.7079   1
   3  -4   2 1034.57 22.8205   1
  -3   4   2 1005.26 22.7543   1
   3   4  -2 1019.34 22.5466   3
   3   4  -2 1058.16 22.7379   1
   3  -4   2 904.039 22.6069   5
   3  -4   2 977.209 22.7707   1
  -3  -4  -2 996.823 22.6527   2
  -3  -4  -2 1017.05 22.9308   5
   3  -4  -2 1043.84 23.3013   3
  -3   4  -2 1005.94 23.3192   1
  -3  -4   2 1010.02 23.2405   1
  -3  -4   2 1022.91 23.3093   4
   3   4   2 1060.69 23.3035   1
   3  -4  -2 1023.96 23.4115   5
   3  -4  -2 1004.78 23.3042   1
   3  -4  -2 1045.84 23.3581   1
  -3   4  -2 1040.48 23.2798   2
  -3  -4   2 1036.92 23.2583   1
  -3   4  -2 1016.31 23.3220   4
   4  -4   2 58.4139 1.95282   1
  -4  -4  -2 58.6977 1.77660   2
  -4   4   2 58.1281 2.10494   4
  -4   4   2 57.4665 1.72827   2
  -4   4   2 59.3363 1.87696   1
   4   4  -2 57.3176 1.56516   3
  -4  -4  -2 61.0670 1.77544   1
   4  -4   2 54.3925 1.78359   3
   4   4  -2 57.1340 1.82169   1
  -4  -4  -2 61.5613 1.84067   1
   4  -4  -2 50.6460 1.71363   3
  -4   4  -2 55.9712 1.74816   2
  -4   4  -2 54.5160 1.76249   1
   4  -4  -2 50.7774 1.79824   1
   4  -4  -2 49.4449 2.01348   5
  -4  -4   2 54.9842 1.71074   1
   4   4   2 51.5763 1.71736   1
  -4  -4   2 55.3560 1.84690   4
  -4   4  -2 52.4092 1.93363   4
  -4  -4   2 56.4644 1.67034   1
  -5   4   2 288.784 6.75908   1
  -5  -4  -2 280.545 6.71944   2
  -5  -4  -2 284.234 7.06270   4
   5   4  -2 293.689 6.75316   1
  -5  -4  -2 288.488 6.70510   1
  -5   4   2 286.125 6.64654   2
  -5  -4  -2 278.217 6.67191   1
   5   4  -2 298.709 6.70132   3
  -5   4   2 279.364 7.08703   4
   5  -4   2 293.141 6.74868   3
   5  -4   2 286.604 7.06167   1
   5   4   2 276.510 6.47175   1
   5  -4  -2 269.327 6.63914   1
   5  -4  -2 273.339 6.44535   3
  -5   4  -2 268.213 6.64110   4
  -5  -4   2 267.201 6.64585   4
  -5   4  -2 267.921 6.40897   1
  -5   4  -2 255.798 6.43344   2
  -5  -4   2 269.904 6.30448   1
  -5  -4   2 266.415 6.26256   1
   6  -4   2 127.957 3.76006   1
  -6   4   2 130.835 3.46699   2
  -6   4   2 129.065 3.61389   1
  -6  -4  -2 132.552 3.79318   4
   6  -4   2 126.620 3.47730   3
  -6  -4  -2 129.467 3.56914   1
   6   4  -2 130.607 3.64358   1
  -6  -4  -2 130.920 3.53752   2
   6   4  -2 130.472 3.16415   3
  -6   4   2 132.195 3.86097   4
  -6   4  -2 132.305 3.55453   2
  -6   4  -2 130.693 3.79921   4
   6   4   2 131.222 3.67197   1
  -6   4  -2 134.162 3.64689   1
   6  -4  -2 128.919 3.53546   3
  -6  -4   2 128.635 3.56287   1
  -6  -4   2 132.171 3.77033   4
   6  -4  -2 128.229 3.75934   1
  -7  -4  -2 86.5730 2.69567   2
   7  -4   2 84.3639 2.92285   1
  -7   4   2 86.9256 3.09805   4
   7  -4   2 81.7270 2.54944   3
   7   4  -2 78.1760 2.19960   3
  -7   4   2 84.9020 2.74887   1
   7   4  -2 82.8779 2.76656   1
  -7   4   2 83.4711 2.59103   2
  -7  -4  -2 84.6394 2.94576   4
  -7  -4  -2 84.0679 2.69285   1
  -7  -4   2 84.8361 2.90637   4
  -7   4  -2 86.1129 2.74850   1
  -7  -4   2 83.0834 2.68380   1
   7   4   2 79.5579 2.75647   1
   7  -4  -2 81.1474 2.58363   3
  -7   4  -2 82.3871 2.63249   2
  -7   4  -2 83.9217 2.94820   4
   7  -4  -2 80.1953 2.86357   1
  -8   4   2 44.3745 1.89145   2
  -8  -4  -2 46.4471 2.02904   1
   8  -4   2 40.7779 2.14008   1
  -8  -4  -2 42.9803 2.20462   4
   8  -4   2 40.9648 1.76944   3
   8   4  -2 43.5624 2.08687   1
  -8   4   2 41.7169 2.31451   4
  -8   4   2 47.7833 2.07990   1
  -8  -4  -2 43.6615 1.96450   2
  -8   4  -2 47.1489 2.09566   1
  -8   4  -2 39.1572 1.86746   2
   8   4   2 41.7355 2.04575   1
  -8  -4   2 44.0377 2.17787   4
   8  -4  -2 40.8182 1.79137   3
  -8  -4   2 42.3205 1.97386   1
  -8   4  -2 44.7749 2.28479   4
   8  -4  -2 40.5002 2.11641   1
   9  -4   2 46.2440 1.96271   3
  -9   4   2 50.3579 2.28113   1
  -9  -4  -2 51.6792 2.51907   4
   9  -4   2 45.6371 2.44899   1
  -9  -4  -2 47.9724 2.21798   1
  -9   4   2 50.3829 2.15411   2
  -9   4   2 52.9041 2.63602   4
   9  -4  -2 49.5603 2.05970   3
  -9  -4   2 54.6965 2.52738   4
  -9   4  -2 50.6286 2.20603   2
  -9  -4   2 50.9607 2.30469   1
  -9   4  -2 51.7179 2.56480   4
  -9   4  -2 50.1823 2.32985   1
   9  -4  -2 48.5154 2.48225   1
 -10  -4  -2 23.3481 2.03933   4
 -10   4   2 21.6270 1.67891   2
 -10   4   2 23.5946 1.90393   1
  10  -4   2 21.6370 2.04234   1
 -10  -4  -2 26.0699 1.91674   1
 -10   4   2 22.8415 2.14610   4
  10  -4  -2 20.0013 1.53083   3
 -10  -4   2 25.5367 2.03390   4
 -10   4  -2 23.5559 1.76251   2
 -10  -4   2 19.8752 1.78186   1
 -10   4  -2 21.0579 1.83217   1
  10  -4  -2 19.6125 1.98591   1
 -10   4  -2 21.9738 2.05476   4
 -11   4   2 25.1630 2.10057   1
 -11   4   2 24.3441 1.86029   2
  11  -4   2 23.0307 2.30471   1
 -11   4   2 23.1073 2.31028   4
 -11  -4  -2 25.0404 2.06051   1
  11  -4  -2 22.3750 2.23821   1
 -11  -4   2 22.0776 2.00801   1
 -11   4  -2 22.3188 1.90360   2
 -11   4  -2 23.4594 2.25942   4
 -11  -4   2 24.6211 2.19757   4
 -11   4  -2 21.5482 2.05006   1
   0  -5  -2 211.891 4.87859   3
   0  -5  -2 212.684 4.88605   1
   0  -5  -2 213.715 4.95303   5
   0  -5   2 211.342 4.88360   3
   0  -5   2 220.121 5.04989   5
   0   5  -2 211.193 5.03841   5
   0   5  -2 202.412 4.94694   2
   0  -5   2 230.705 4.87918   1
   0   5  -2 204.334 4.94470   4
   0   5  -2 208.697 4.86431   1
   0   5   2 208.337 4.91439   4
  -1  -5  -2 445.342 10.2539   5
  -1  -5  -2 455.718 9.93879   1
  -1  -5  -2 437.323 9.94451   3
  -1   5   2 451.170 9.90749   2
  -1  -5  -2 450.334 9.94268   1
  -1   5   2 447.448 9.97937   1
   1  -5   2 444.385 10.1172   3
  -1   5   2 442.971 10.1509   4
   1  -5   2 414.019 9.99301   4
   1   5  -2 443.991 9.91180   1
   1   5  -2 371.030 10.0138   3
   1  -5   2 450.147 9.99193   1
   1  -5   2 447.255 10.0080   5
  -1   5  -2 429.276 9.78404   4
   1   5   2 435.108 9.71668   3
   1   5   2 449.307 9.71146   1
   1   5   2 434.360 9.69231   2
   1  -5  -2 417.385 9.67121   2
   1  -5  -2 421.382 9.77366   1
  -1  -5   2 394.523 9.67684   1
  -1   5  -2 430.782 9.75048   1
  -1   5  -2 423.804 9.80323   2
   1  -5  -2 437.517 9.86525   3
   1  -5  -2 430.162 9.96203   5
  -1   5  -2 428.953 9.77012   5
  -1  -5   2 437.193 9.97183   5
  -2   5   2 726.647 16.9085   4
  -2  -5  -2 734.490 16.7421   1
  -2   5   2 733.010 16.7988   1
  -2  -5  -2 750.063 16.6068   3
   2   5  -2 738.124 16.7174   3
  -2  -5  -2 761.692 17.0584   5
  -2   5   2 741.783 16.7036   2
   2  -5   2 726.675 16.8650   3
   2  -5   2 768.016 16.8461   1
   2   5  -2 773.081 16.7477   1
   2  -5   2 707.808 16.8066   1
   2  -5   2 726.750 16.7189   5
   2  -5  -2 745.980 16.8023   5
   2   5   2 762.907 16.6164   1
  -2  -5   2 851.371 16.7066   1
   2   5   2 736.617 16.5740   2
  -2   5  -2 723.099 16.6600   2
   2   5   2 696.427 16.4531   3
   2  -5  -2 733.984 16.6550   1
  -2  -5   2 735.280 16.5749   1
  -2   5  -2 726.618 16.6775   4
  -2   5  -2 717.779 16.6534   1
   2  -5  -2 742.807 16.5611   2
   2  -5  -2 733.011 16.7265   3
  -2   5  -2 620.348 16.5510   5
   2  -5  -2 753.380 16.6953   1
   3   5  -2 226.751 5.20984   1
  -3   5   2 227.252 5.51934   4
   3  -5   2 227.063 5.44405   3
   3  -5   2 225.509 5.32140   1
  -3   5   2 229.461 5.21400   1
  -3  -5  -2 226.884 5.54257   5
  -3  -5  -2 225.586 5.20857   1
   3  -5   2 210.726 5.19744   5
  -3   5   2 227.712 5.15632   2
  -3  -5  -2 224.334 5.18568   1
   3  -5   2 214.767 5.26687   1
  -3   5  -2 245.853 5.72671   1
  -3   5  -2 243.232 5.89954   4
  -3  -5   2 245.134 5.77932   1
   3  -5  -2 244.871 5.74494   1
   3  -5  -2 264.046 5.87266   5
   3  -5  -2 236.008 5.72495   1
  -3   5  -2 244.489 5.74903   2
  -3  -5   2 250.745 5.78821   1
   3  -5  -2 248.502 5.88992   3
   3   5   2 250.564 5.73007   1
  -4  -5  -2 917.107 20.6201   1
  -4   5   2 896.813 20.7773   4
   4  -5   2 872.570 20.7270   1
  -4   5   2 896.814 20.6813   1
   4  -5   2 952.176 20.7993   1
   4   5  -2 914.186 20.3858   3
  -4   5   2 909.022 20.5410   2
   4  -5   2 853.817 20.5412   5
   4  -5   2 938.285 20.6731   3
  -4  -5  -2 869.796 20.5704   2
   4   5  -2 933.383 20.6654   1
  -4  -5  -2 903.078 20.6351   1
  -4  -5   2 928.137 21.2263   4
  -4   5  -2 904.316 21.2309   4
  -4  -5   2 929.719 21.1345   1
   4  -5  -2 952.939 21.3308   5
   4  -5  -2 940.021 21.1977   3
   4  -5  -2 942.754 21.2806   1
   4   5   2 943.189 21.1913   1
  -4  -5   2 938.960 21.1415   1
  -4   5  -2 897.448 21.2054   1
  -4   5  -2 904.001 21.1325   2
   5  -5   2 252.071 6.19613   3
   5  -5   2 260.359 5.95433   5
  -5   5   2 248.812 6.20134   1
  -5  -5  -2 251.959 6.09437   2
  -5   5   2 253.853 6.38664   4
   5   5  -2 256.120 5.94479   3
   5   5  -2 253.990 6.06027   1
   5  -5   2 263.860 6.36370   1
  -5  -5  -2 247.607 5.93704   1
  -5  -5  -2 250.839 6.02696   1
  -5   5   2 256.726 5.97054   2
  -5   5  -2 247.719 6.16126   4
  -5   5  -2 240.060 5.93580   2
   5  -5  -2 245.808 6.24343   5
   5  -5  -2 249.843 6.03387   3
   5  -5  -2 250.988 6.14085   1
  -5   5  -2 238.544 6.01670   1
  -5  -5   2 244.023 6.13981   4
  -5  -5   2 240.505 5.84147   1
  -5  -5   2 242.169 5.75448   1
   5   5   2 251.316 5.95901   1
  -6   5   2 377.499 8.84258   1
  -6   5   2 379.270 9.30887   4
   6   5  -2 384.624 8.77724   3
   6   5  -2 385.730 8.83987   1
  -6  -5  -2 366.324 8.84655   2
   6  -5   2 389.673 8.83545   3
   6  -5   2 393.033 9.06282   1
   6  -5   2 383.010 8.81930   5
  -6  -5  -2 366.866 8.80081   1
  -6   5   2 376.093 8.75403   2
  -6   5  -2 435.480 10.2891   2
  -6  -5   2 440.314 10.5534   4
  -6  -5   2 445.466 10.4189   1
   6  -5  -2 457.908 10.5113   5
   6  -5  -2 450.599 10.4473   1
   6  -5  -2 453.572 10.3262   3
  -6   5  -2 442.879 10.5176   4
   6   5   2 462.334 10.4053   1
  -6   5  -2 447.217 10.3975   1
   7   5  -2 76.2472 2.10061   3
  -7   5   2 83.7265 2.71281   1
  -7   5   2 86.2785 3.09970   4
   7  -5   2 79.1996 2.85369   1
  -7   5   2 82.0370 2.52609   2
  -7  -5  -2 82.0423 2.63454   1
   7   5  -2 77.0624 2.68975   1
   7  -5   2 75.8463 2.52895   3
   7  -5  -2 73.9545 2.67206   1
  -7   5  -2 72.9029 2.50160   1
   7   5   2 69.0350 2.47726   1
  -7  -5   2 70.5767 2.42011   1
  -7   5  -2 69.9672 2.39102   2
   7  -5  -2 69.1779 2.36997   3
  -7   5  -2 68.7631 2.70050   4
  -7  -5   2 71.2936 2.63369   4
   7  -5  -2 66.7137 2.85627   5
  -8  -5  -2 260.799 6.86113   1
   8  -5   2 278.006 6.79783   3
  -8   5   2 265.237 6.75454   2
  -8   5   2 270.435 6.96620   1
  -8   5   2 276.067 7.28006   4
   8  -5   2 276.697 7.16565   1
  -8   5  -2 266.412 6.76148   2
  -8  -5   2 262.985 7.09395   4
  -8   5  -2 271.554 7.13919   4
   8  -5  -2 270.741 6.78481   3
   8  -5  -2 278.890 7.33940   5
   8  -5  -2 268.003 7.07725   1
  -8  -5   2 263.650 6.80956   1
  -8   5  -2 263.473 6.87179   1
  -9  -5  -2 12.3982 1.41640   1
  -9   5   2 12.7907 1.81837   4
  -9   5   2 13.0631 1.43886   1
   9  -5   2 9.06424 1.19286   3
   9  -5   2 10.7305 1.59605   1
  -9   5   2 12.0236 1.31691   2
  -9  -5   2 15.3903 1.66496   4
   9  -5  -2 14.7595 1.35194   3
   9  -5  -2 15.6461 1.69822   1
   9  -5  -2 15.0065 2.04890   5
  -9   5  -2 14.3108 1.76390   4
  -9  -5   2 16.5811 1.53759   1
  -9   5  -2 15.4085 1.45268   2
  -9   5  -2 15.3358 1.51577   1
  10  -5   2 113.685 3.64586   3
  10  -5   2 115.057 4.10179   1
 -10   5   2 108.994 3.83953   1
 -10  -5  -2 114.887 3.85989   1
 -10   5   2 119.771 3.70729   2
 -10   5   2 114.932 4.21777   4
  10  -5  -2 109.040 3.45645   3
  10  -5  -2 104.735 3.95599   1
 -10  -5   2 109.526 3.93245   4
 -10   5  -2 106.635 3.78127   1
 -10   5  -2 112.649 4.01064   4
  10  -5  -2 100.425 4.16622   5
 -10   5  -2 109.160 3.59029   2
 -10  -5   2 108.801 3.67875   1
   0   6   2 262.348 6.11448   4
   0  -6   2 280.924 6.00702   1
   0   6  -2 262.440 6.14233   4
   0   6  -2 251.667 6.14926   2
   0   6  -2 259.234 5.99589   1
   0  -6  -2 261.479 6.06339   3
   0  -6  -2 258.697 6.12996   5
   0  -6   2 268.374 6.07543   3
   0  -6   2 271.137 6.27819   5
   0   6  -2 260.473 6.23426   5
   1  -6   2 315.900 7.29099   3
   1  -6   2 303.606 7.29379   1
  -1  -6  -2 323.488 7.44726   5
   1  -6   2 322.228 7.39779   5
  -1  -6  -2 311.490 7.30183   3
  -1  -6  -2 322.170 7.24177   1
  -1   6   2 323.635 7.29906   1
   1  -6   2 324.222 7.30793   1
  -1   6   2 322.204 7.24124   2
  -1   6   2 305.539 7.38809   4
   1   6   2 333.684 7.11829   1
   1  -6  -2 315.528 7.35614   5
   1  -6  -2 306.849 7.16001   1
  -1   6  -2 312.480 7.16061   1
   1   6   2 307.311 7.16380   3
   1  -6  -2 314.086 7.16797   3
  -1  -6   2 315.839 7.31377   5
  -1   6  -2 297.368 7.24162   2
   1  -6  -2 310.661 7.20725   1
  -1   6  -2 316.167 7.25172   5
  -1   6  -2 302.501 7.24850   4
   1  -6  -2 305.281 7.10706   2
  -1  -6   2 313.953 7.26376   3
   2  -6   2 241.222 5.49016   1
   2   6  -2 232.690 5.51970   1
  -2   6   2 235.564 5.58261   1
  -2   6   2 232.816 5.60107   4
  -2  -6  -2 240.251 5.52050   1
   2  -6   2 241.057 5.56921   5
  -2   6   2 238.429 5.52596   2
  -2  -6  -2 243.525 5.68308   5
  -2  -6  -2 241.041 5.43666   3
   2  -6   2 214.936 5.43416   1
  -2  -6  -2 239.648 5.53134   1
   2  -6   2 234.402 5.64471   3
  -2   6  -2 239.163 5.60088   1
   2   6   2 251.289 5.62440   1
   2  -6  -2 236.044 5.70186   3
  -2  -6   2 244.472 5.58820   1
   2  -6  -2 244.986 5.63057   1
   2  -6  -2 241.708 5.62155   5
  -2   6  -2 240.659 5.53030   2
   2  -6  -2 235.833 5.58978   2
   2  -6  -2 242.995 5.58590   1
  -2   6  -2 220.524 5.64485   5
  -2  -6   2 239.415 5.58938   1
  -2   6  -2 244.995 5.54901   4
   2   6   2 238.867 5.50982   3
   3  -6   2 0.94471 0.45265   1
   3   6  -2 0.26998 0.40677   3
  -3  -6  -2 1.53007 0.78211   5
  -3   6   2 1.47761 0.54882   1
   3  -6   2 0.48224 0.53627   3
   3  -6   2 0.77657 0.55631   1
  -3   6   2 -1.0180 0.95145   4
   3   6  -2 -0.1617 0.50233   1
   3  -6   2 0.49533 0.50148   5
  -3   6   2 0.93594 0.47587   2
  -3  -6  -2 0.15171 0.40351   1
  -3   6  -2 0.07518 0.64921   2
  -3   6  -2 0.80183 0.47671   1
   3  -6  -2 2.10183 0.63043   3
   3  -6  -2 0.86054 0.80357   5
   3   6   2 0.30857 0.41549   1
   3  -6  -2 0.70616 0.46921   1
   3  -6  -2 0.43615 0.63205   1
  -3  -6   2 0.06150 0.48263   1
  -3   6  -2 2.24344 0.94825   4
  -4  -6  -2 106.688 2.78540   1
   4  -6   2 103.807 2.98038   1
  -4   6   2 105.139 2.75470   2
   4  -6   2 108.488 2.79917   5
   4  -6   2 104.622 2.94074   3
  -4  -6  -2 112.750 2.85622   1
   4  -6   2 103.133 2.91525   1
  -4   6   2 107.424 2.89526   1
  -4   6   2 105.778 3.11600   4
   4   6  -2 104.563 2.60208   3
   4   6  -2 108.582 2.84321   1
   4  -6  -2 105.569 3.04111   5
   4  -6  -2 97.1819 2.82973   1
  -4   6  -2 101.102 2.82434   1
  -4  -6   2 108.937 2.73244   1
   4   6   2 104.440 2.78734   1
  -4   6  -2 101.404 2.79708   2
  -4   6  -2 100.788 2.97492   4
  -4  -6   2 104.663 2.75496   1
   4  -6  -2 105.427 2.90868   3
   4  -6  -2 103.038 2.87752   1
  -5  -6  -2 174.836 4.44804   1
  -5  -6  -2 182.376 4.52506   1
   5   6  -2 170.202 4.11567   3
   5  -6   2 178.764 4.60659   3
  -5   6   2 177.297 4.42812   2
   5  -6   2 177.914 4.49277   5
  -5   6   2 183.548 4.58822   1
   5   6  -2 180.613 4.53210   1
   5  -6   2 179.465 4.70618   1
  -5   6   2 183.268 4.81592   4
   5  -6  -2 182.488 4.70247   1
  -5  -6   2 174.587 4.50307   1
  -5   6  -2 180.281 4.76548   4
   5   6   2 173.934 4.55654   1
  -5   6  -2 179.948 4.61236   1
  -5  -6   2 178.962 4.48219   1
  -5  -6   2 179.424 4.71484   4
   5  -6  -2 178.420 4.63420   3
  -5   6  -2 184.794 4.56158   2
   5  -6  -2 184.722 4.84895   5
  -6   6   2 50.1277 1.75236   2
   6   6  -2 47.4958 1.36539   3
  -6   6   2 50.7249 2.23437   4
   6  -6   2 51.8336 1.94885   5
   6  -6   2 46.3762 1.96184   1
  -6   6   2 46.8049 1.85650   1
   6  -6   2 47.7587 1.82210   3
  -6  -6  -2 46.8468 1.80964   1
   6   6  -2 44.6197 1.82375   1
   6  -6  -2 54.1252 1.96115   3
  -6   6  -2 54.6892 1.93655   2
  -6   6  -2 55.2421 2.26223   4
  -6   6  -2 52.6237 1.95799   1
  -6  -6   2 48.0105 2.05859   4
   6  -6  -2 52.4486 2.27287   5
  -6  -6   2 52.2324 1.89411   1
   6  -6  -2 47.1842 2.00589   1
   6   6   2 49.0083 1.92820   1
   7  -6   2 107.960 3.52878   1
  -7   6   2 110.638 3.18324   2
   7  -6   2 109.699 3.42932   5
  -7  -6  -2 113.037 3.33309   1
   7  -6   2 114.320 3.29555   3
  -7   6   2 110.323 3.37794   1
  -7   6   2 113.198 3.72863   4
   7  -6  -2 112.775 3.32123   3
   7  -6  -2 114.060 3.55336   1
  -7  -6   2 106.665 3.28958   1
  -7   6  -2 112.256 3.28836   2
  -7  -6   2 114.900 3.56818   4
  -7   6  -2 112.370 3.63480   4
   7  -6  -2 107.581 3.69926   5
  -7   6  -2 114.486 3.41750   1
  -8   6   2 94.7544 2.94519   2
   8  -6   2 93.8194 3.31913   1
   8  -6   2 91.7183 2.97131   3
  -8   6   2 92.1326 3.49353   4
  -8   6   2 95.7664 3.15819   1
  -8  -6  -2 94.0934 3.07788   1
   8  -6   2 93.5846 3.29046   5
   8  -6  -2 95.7415 3.63428   5
  -8  -6   2 99.7181 3.17821   1
  -8   6  -2 97.4219 3.23754   1
  -8   6  -2 99.6733 3.52694   4
   8  -6  -2 99.8279 3.15766   3
  -8  -6   2 98.6733 3.42426   4
  -8   6  -2 100.801 3.14887   2
   8  -6  -2 99.0397 3.42237   1
   9  -6   2 145.421 4.65584   1
   9  -6   2 147.258 4.23699   3
  -9   6   2 143.728 4.22065   2
  -9  -6  -2 150.177 4.41254   1
  -9   6   2 145.856 4.40625   1
  -9   6   2 155.680 4.82388   4
  -9  -6   2 144.162 4.60946   4
  -9   6  -2 145.692 4.38861   1
  -9   6  -2 145.100 4.29443   2
   9  -6  -2 152.119 4.87573   5
   9  -6  -2 147.515 4.65116   1
  -9  -6   2 145.511 4.35156   1
  -9   6  -2 153.052 4.72470   4
   9  -6  -2 147.154 4.27749   3
 -10   6   2 33.4247 1.92903   2
 -10   6   2 32.3667 2.44561   4
 -10  -6  -2 30.4903 2.04542   1
  10  -6   2 31.4715 2.34749   1
  10  -6   2 30.0912 1.86727   3
 -10   6  -2 30.7584 1.92308   2
 -10   6  -2 33.8852 2.40806   4
  10  -6  -2 29.6337 1.87685   3
  10  -6  -2 25.5350 2.17216   1
 -10  -6   2 31.1358 2.04099   1
 -10  -6   2 30.1433 2.18651   4
   0   7  -2 333.372 7.69644   2
   0  -7   2 335.887 7.84596   5
   0   7  -2 330.715 7.69715   4
   0   7   2 327.479 7.67027   4
   0   7   2 318.381 7.53623   2
   0  -7  -2 336.464 7.67045   3
   0  -7  -2 334.414 7.76236   5
   0  -7   2 328.622 7.63080   3
  -1  -7  -2 375.505 8.75280   3
  -1   7   2 388.835 8.71791   1
  -1  -7  -2 385.483 8.63476   1
   1  -7   2 396.348 8.71440   1
  -1  -7  -2 380.365 8.99438   5
   1  -7   2 359.844 8.69692   1
   1  -7   2 384.282 8.76470   3
   1  -7   2 382.768 8.86673   5
  -1   7   2 372.916 8.89181   4
  -1   7   2 380.101 8.66930   2
  -1   7  -2 414.887 9.76868   2
  -1  -7   2 430.924 9.80174   3
  -1   7  -2 429.091 9.80612   5
   1  -7  -2 430.476 10.0085   5
   1   7   2 446.613 9.59578   1
   1  -7  -2 417.572 9.69602   1
   1  -7  -2 423.822 9.66136   1
  -1   7  -2 417.694 9.64432   1
   1  -7  -2 426.734 9.84024   3
   1  -7  -2 399.403 9.60973   2
  -1   7  -2 412.604 9.78377   4
  -1  -7   2 435.958 10.0129   5
  -2   7   2 1590.18 34.9315   2
  -2  -7  -2 1593.01 34.9190   1
   2  -7   2 1579.47 35.1779   3
   2  -7   2 1580.94 35.0333   1
  -2   7   2 1553.33 35.2026   4
  -2  -7  -2 1566.17 35.3823   5
   2  -7   2 1555.18 35.0164   5
  -2  -7  -2 1553.85 34.8806   3
  -2  -7  -2 1588.09 34.9152   1
  -2   7   2 1567.51 35.0048   1
   2   7  -2 1409.88 34.9053   1
  -2   7  -2 1543.86 35.5703   5
   2   7   2 1536.98 35.4234   3
   2   7   2 1649.06 35.4909   1
   2  -7  -2 1619.29 35.6117   1
   2  -7  -2 1543.83 35.4666   2
   2  -7  -2 1608.35 35.7961   5
  -2   7  -2 1568.12 35.6023   2
  -2   7  -2 1571.11 35.6370   4
  -2  -7   2 1609.66 35.4592   1
  -2   7  -2 1569.35 35.5647   1
  -2  -7   2 1596.87 35.4708   1
   2  -7  -2 1580.91 35.7048   3
   3   7  -2 253.351 5.80674   1
  -3  -7  -2 244.820 6.10072   5
   3  -7   2 245.328 5.97112   3
  -3   7   2 243.514 5.97819   4
  -3   7   2 240.564 5.59045   2
  -3  -7  -2 245.263 5.67452   1
   3  -7   2 247.937 5.69422   1
   3  -7   2 232.060 5.64735   1
  -3  -7  -2 239.902 5.64883   1
  -3   7   2 240.337 5.63201   1
   3  -7   2 245.781 5.80565   5
   3  -7  -2 252.037 5.96953   5
  -3   7  -2 248.139 5.77305   1
  -3  -7   2 245.958 5.89421   1
   3  -7  -2 248.173 5.78882   1
   3   7   2 255.552 5.83625   1
   3  -7  -2 253.582 6.10425   3
   3  -7  -2 253.462 5.80253   1
  -3   7  -2 237.586 6.01843   4
  -3  -7   2 255.047 5.90706   1
  -3   7  -2 246.102 5.83226   2
   4  -7   2 249.745 6.02769   1
   4  -7   2 244.158 5.69342   5
  -4  -7  -2 243.104 5.66043   1
  -4   7   2 249.175 6.12121   4
   4   7  -2 246.504 5.67429   1
  -4  -7  -2 239.668 5.67344   1
  -4   7   2 243.494 5.79685   1
  -4   7   2 249.534 5.65534   2
   4  -7   2 231.985 5.88707   1
   4  -7   2 247.768 6.05181   3
  -4  -7  -2 246.476 6.20524   5
  -4   7  -2 242.459 5.80779   2
   4  -7  -2 237.795 6.07608   5
   4  -7  -2 246.633 6.01348   3
  -4   7  -2 237.773 5.99525   4
   4  -7  -2 240.320 5.82988   1
  -4  -7   2 244.605 5.61969   1
   4  -7  -2 245.476 5.88286   1
   4   7   2 251.748 5.64585   1
  -4   7  -2 235.853 5.75762   1
   5  -7   2 162.350 4.03805   5
  -5  -7  -2 156.478 4.04885   1
  -5   7   2 156.332 3.98236   2
   5   7  -2 159.281 4.04705   1
   5  -7   2 162.177 4.26173   1
   5   7  -2 150.357 3.63732   3
  -5   7   2 161.736 4.39269   4
   5  -7   2 155.389 4.18054   3
  -5  -7  -2 157.241 3.98510   1
  -5   7   2 154.330 4.12422   1
   5   7   2 150.268 3.93559   1
   5  -7  -2 146.568 4.04364   3
  -5   7  -2 147.768 3.97700   1
  -5   7  -2 155.517 4.19265   4
  -5   7  -2 149.595 3.93721   2
   5  -7  -2 153.800 4.18519   5
  -5  -7   2 150.294 3.89068   1
  -5  -7   2 153.219 3.86266   1
   5  -7  -2 151.386 4.09702   1
   6   7  -2 40.7531 1.27361   3
  -6  -7  -2 44.9486 1.73271   1
   6  -7   2 40.1175 1.90540   1
  -6   7   2 42.1572 1.78873   1
  -6   7   2 44.9360 1.66139   2
   6   7  -2 42.6897 1.75757   1
   6  -7   2 44.6898 1.78675   5
  -6   7   2 42.3155 2.18613   4
   6  -7   2 47.7773 1.83594   3
  -6   7  -2 49.5388 2.20142   4
  -6   7  -2 46.4376 1.84368   1
   6  -7  -2 46.8651 1.90427   3
   6  -7  -2 50.3315 2.18545   5
  -6   7  -2 44.7209 1.81804   2
  -6  -7   2 47.8364 1.81841   1
   6  -7  -2 46.7235 2.00893   1
   6   7   2 45.0397 1.81725   1
  -7   7   2 63.3057 2.13056   2
  -7   7   2 64.9207 2.72831   4
   7  -7   2 56.4735 2.42138   1
  -7  -7  -2 60.2687 2.21315   1
   7  -7   2 60.6611 2.32292   5
  -7   7   2 57.5552 2.26164   1
   7  -7   2 56.4111 2.18046   3
  -7   7  -2 70.2382 2.79063   4
  -7  -7   2 72.8996 2.45824   1
   7  -7  -2 67.6805 2.46081   3
  -7   7  -2 69.6722 2.40590   2
   7  -7  -2 74.3319 2.85344   5
  -7   7  -2 69.3747 2.49549   1
   7  -7  -2 69.8108 2.67478   1
   8  -7   2 255.625 6.53055   3
  -8   7   2 247.665 6.60183   1
  -8  -7  -2 254.263 6.54489   1
   8  -7   2 259.484 6.86997   1
  -8   7   2 247.562 6.39785   2
  -8   7   2 264.236 7.02886   4
  -8   7  -2 261.218 6.63712   2
  -8  -7   2 257.122 6.65380   1
  -8   7  -2 248.665 6.69689   1
   8  -7  -2 264.598 6.92183   1
   8  -7  -2 261.793 7.04633   5
   8  -7  -2 259.529 6.67628   3
  -8   7  -2 265.412 7.01776   4
  -9   7   2 25.5280 1.62184   2
   9  -7   2 23.6038 1.64058   3
  -9  -7  -2 23.1037 1.70878   1
   9  -7   2 22.6665 1.96957   1
  -9   7   2 22.7832 2.14000   4
  -9   7  -2 23.5082 1.67536   2
   9  -7  -2 26.3576 1.71475   3
   9  -7  -2 22.0008 1.93629   1
  -9  -7   2 23.7005 1.69907   1
   9  -7  -2 24.2739 2.16936   5
  -9   7  -2 24.1346 2.09901   4
 -10  -7  -2 126.418 4.14776   1
  10  -7   2 130.317 4.03372   3
  10  -7   2 132.243 4.51777   1
 -10   7   2 131.174 4.61527   4
 -10   7   2 124.647 3.97077   2
  10  -7  -2 129.666 4.44430   1
  10  -7  -2 123.258 3.96603   3
 -10   7  -2 124.556 3.97799   2
 -10   7  -2 126.305 4.41777   4
 -10  -7   2 125.412 4.10147   1
   0   8   2 3.95469 0.82943   4
   0  -8   2 2.33405 0.60696   3
   0  -8  -2 4.53416 0.58157   3
   0  -8   2 3.60617 0.65593   5
   0  -8  -2 4.69131 0.83163   5
   0   8  -2 4.36241 0.69032   4
   0   8  -2 2.76225 0.62679   2
   1  -8   2 732.938 16.8205   5
  -1   8   2 737.480 16.9082   4
  -1  -8  -2 742.208 16.6911   3
  -1   8   2 753.585 16.6164   1
   1  -8   2 760.166 16.6049   1
   1  -8   2 698.181 16.5893   1
  -1  -8  -2 720.461 17.0547   5
  -1   8   2 741.233 16.5893   2
   1  -8   2 730.183 16.8685   3
  -1   8  -2 725.234 16.4594   4
  -1   8  -2 709.674 16.4132   2
  -1   8  -2 735.518 16.2759   1
   1  -8  -2 675.978 16.2532   2
  -1  -8   2 725.513 16.6768   5
   1  -8  -2 729.879 16.6862   5
  -1  -8   2 735.816 16.4659   3
   1  -8  -2 724.300 16.5230   3
   1  -8  -2 730.712 16.2896   1
  -2  -8  -2 374.110 8.50479   3
   2  -8   2 354.851 8.60946   1
  -2   8   2 360.603 8.52382   4
  -2  -8  -2 364.803 8.59503   5
  -2   8   2 376.460 8.52930   2
   2  -8   2 372.953 8.52381   3
   2  -8   2 378.491 8.62138   1
   2  -8   2 358.176 8.64170   5
  -2  -8  -2 380.590 8.46006   1
  -2   8   2 378.353 8.58346   1
  -2   8  -2 369.968 8.76609   2
   2  -8  -2 383.172 8.81683   5
   2  -8  -2 372.329 8.62255   3
   2  -8  -2 374.086 8.73993   1
  -2   8  -2 362.931 8.71874   4
   2   8   2 387.467 8.58696   1
  -2  -8   2 376.048 8.54965   1
  -2   8  -2 375.400 8.69071   1
  -3  -8  -2 77.1625 2.04277   1
  -3  -8  -2 78.4708 2.05817   1
  -3  -8  -2 76.9748 2.53083   5
  -3   8   2 78.1720 2.08185   2
   3   8  -2 78.5838 2.03437   1
  -3   8   2 77.6298 2.15546   1
   3  -8   2 75.2099 2.22532   1
   3  -8   2 74.8854 2.17330   1
   3  -8   2 77.8279 2.09762   5
   3  -8   2 77.4785 2.35735   3
  -3   8   2 77.8251 2.44371   4
  -3  -8   2 72.8416 1.92866   1
   3   8   2 66.5979 1.76237   3
   3  -8  -2 71.4019 2.29532   5
  -3   8  -2 72.6367 2.26881   4
   3  -8  -2 74.4447 2.14282   1
   3  -8  -2 73.3135 2.10899   1
   3  -8  -2 74.0684 2.26727   3
  -3   8  -2 76.7083 2.14025   2
  -3  -8   2 75.7728 1.94308   1
  -3   8  -2 72.8011 2.06253   1
   3   8   2 72.9854 1.96226   1
  -4   8   2 17.8971 1.00485   1
   4  -8   2 16.3743 1.08344   3
   4  -8   2 15.6207 1.04695   1
   4   8  -2 18.1187 0.92941   1
   4  -8   2 18.4036 0.93979   5
  -4   8   2 17.1169 0.88797   2
  -4   8   2 17.1161 1.36867   4
   4  -8   2 16.6780 0.96931   1
  -4  -8  -2 17.6674 1.32583   5
  -4  -8  -2 17.0563 0.88506   1
   4  -8  -2 22.6485 1.21210   3
  -4   8  -2 19.7845 1.31959   4
  -4   8  -2 19.8380 1.03218   1
   4  -8  -2 18.7602 1.01599   1
  -4  -8   2 18.9229 0.94880   1
   4  -8  -2 18.1922 1.12767   1
   4  -8  -2 19.2467 1.23685   5
  -4   8  -2 19.8640 1.10348   2
   4   8   2 18.9642 0.94178   1
   5  -8   2 118.873 3.15967   5
  -5   8   2 114.306 3.11528   2
   5  -8   2 116.335 3.38866   3
   5  -8   2 120.577 3.42429   1
  -5  -8  -2 117.391 3.17328   1
  -5   8   2 118.910 3.27970   1
   5   8  -2 118.125 3.17012   1
  -5   8   2 118.574 3.58133   4
   5  -8  -2 127.396 3.56224   1
   5   8   2 122.981 3.36377   1
   5  -8  -2 127.464 3.66708   5
  -5   8  -2 127.244 3.42763   2
  -5  -8   2 125.905 3.33666   1
  -5   8  -2 120.866 3.40893   1
  -5   8  -2 124.316 3.67342   4
   5  -8  -2 128.003 3.58182   3
  -6   8   2 16.9749 1.70164   4
   6  -8   2 13.4375 1.12062   5
  -6   8   2 13.7482 1.02299   2
   6  -8   2 13.6929 1.20150   3
  -6  -8  -2 13.3946 1.07312   1
   6  -8   2 12.0099 1.25448   1
  -6   8   2 13.6320 1.14399   1
  -6   8  -2 12.4558 1.11162   1
  -6  -8   2 13.4924 1.06750   1
  -6   8  -2 15.6381 1.18285   2
   6  -8  -2 14.2538 1.28427   1
   6  -8  -2 10.8490 1.34954   5
   6  -8  -2 13.3635 1.20736   3
  -6   8  -2 11.1171 1.50834   4
   7  -8   2 91.0596 2.97848   3
   7  -8   2 94.3862 2.98654   5
   7  -8   2 96.1905 3.16977   1
  -7   8   2 85.5155 2.93992   1
  -7   8   2 90.3046 2.77160   2
  -7  -8  -2 90.0726 2.88734   1
  -7   8   2 90.1355 3.34710   4
  -7   8  -2 84.8117 3.10848   4
   7  -8  -2 79.0010 2.90616   1
  -7   8  -2 80.7555 2.68534   2
  -7   8  -2 84.2723 2.79571   1
  -7  -8   2 78.7843 2.64732   1
   7  -8  -2 84.0885 2.81186   3
   7  -8  -2 83.5542 3.04228   5
   8  -8   2 22.7185 1.58493   3
  -8   8   2 23.2455 1.47731   2
  -8  -8  -2 26.1276 1.61212   1
   8  -8   2 21.6955 1.78452   1
  -8   8   2 25.3619 2.18160   4
  -8  -8   2 24.0583 1.59128   1
   8  -8  -2 26.8506 2.01221   5
   8  -8  -2 23.3367 1.64161   3
  -8   8  -2 24.0238 1.58621   2
  -8   8  -2 25.1283 2.01353   4
   8  -8  -2 20.0717 1.77421   1
   9  -8   2 28.9768 2.11910   1
  -9  -8  -2 25.1279 1.76514   1
  -9   8   2 21.9354 2.22878   4
  -9   8   2 27.1577 1.66475   2
   9  -8   2 26.0352 1.77135   3
  -9  -8   2 26.7598 1.79586   1
  -9   8  -2 27.4200 2.17528   4
   9  -8  -2 24.4636 1.78837   3
   9  -8  -2 29.7054 2.15482   1
  -9   8  -2 27.2132 1.76628   2
  10  -8   2 19.4666 1.76842   3
 -10   8   2 24.1568 1.74421   2
  10  -8   2 19.5709 2.08796   1
 -10   8   2 24.0631 2.33779   4
 -10  -8  -2 20.4538 1.80404   1
  10  -8  -2 22.2271 1.82942   3
 -10   8  -2 21.0801 2.17479   4
 -10  -8   2 23.5743 1.85703   1
  10  -8  -2 19.1765 2.10158   1
 -10   8  -2 19.1463 1.75074   2
   0   9   2 1422.06 32.9626   2
   0  -9  -2 1485.99 33.4575   5
   0  -9  -2 1455.87 33.1648   3
   0   9  -2 1448.24 33.1090   2
   0  -9   2 1505.23 33.3529   5
   0   9   2 1479.25 33.3090   4
   0   9  -2 1475.80 33.1697   4
   0  -9   2 1495.45 33.2342   3
   1   9  -2 321.472 7.47798   2
  -1  -9  -2 324.547 7.48996   3
  -1   9   2 319.068 7.45675   4
   1  -9   2 316.708 7.41382   1
   1  -9   2 327.456 7.48293   3
   1  -9   2 322.164 7.59618   5
  -1  -9  -2 324.005 7.54805   5
  -1   9   2 323.839 7.44080   2
   1  -9  -2 352.804 8.14312   3
  -1   9  -2 347.205 8.29120   2
  -1   9  -2 361.764 8.10948   1
   1  -9  -2 354.503 8.12541   1
   1  -9  -2 350.882 8.22946   5
  -1  -9   2 366.081 8.22019   3
  -1  -9   2 359.440 8.23796   5
  -1   9  -2 343.136 8.25029   4
   2  -9   2 206.714 4.99099   1
   2  -9   2 223.007 5.00167   1
  -2   9   2 218.162 4.95735   2
  -2   9   2 215.797 5.06105   1
   2  -9   2 213.138 5.01642   5
  -2  -9  -2 219.107 5.01044   1
  -2   9   2 207.337 5.35833   4
   2  -9   2 213.864 5.37537   3
  -2  -9  -2 220.664 5.55179   5
  -2  -9  -2 218.330 4.97769   3
  -2   9  -2 177.000 4.23949   1
  -2   9  -2 181.131 4.47426   2
   2   9   2 180.489 4.29545   1
   2  -9  -2 190.208 4.27990   1
   2  -9  -2 187.090 4.70884   5
  -2  -9   2 189.182 4.26521   1
  -2  -9   2 185.665 4.80486   5
   2  -9  -2 179.652 4.65315   3
   2  -9  -2 183.216 4.28954   1
  -2   9  -2 179.780 4.52675   4
   3  -9   2 388.735 9.24332   5
  -3   9   2 376.830 9.11027   4
  -3  -9  -2 403.913 9.24505   5
  -3   9   2 393.642 9.16155   2
   3  -9   2 397.652 9.17038   3
  -3  -9  -2 403.341 9.11606   1
   3  -9   2 404.027 9.31778   1
  -3  -9  -2 395.271 9.09690   1
  -3   9   2 385.150 9.23373   1
   3  -9  -2 403.258 9.27926   5
   3  -9  -2 405.378 9.26769   3
   3  -9  -2 392.791 9.37710   1
   3   9   2 379.258 9.10765   3
  -3  -9   2 409.355 9.20810   1
  -3   9  -2 391.612 9.19338   4
   3  -9  -2 416.027 9.44892   1
   3   9   2 411.740 9.24891   1
  -3   9  -2 390.933 9.35131   1
  -3  -9   2 402.239 9.20774   1
  -3   9  -2 393.966 9.20519   2
  -4   9   2 397.750 9.38423   1
  -4  -9  -2 390.311 9.34348   1
   4  -9   2 413.465 9.29601   1
  -4   9   2 397.982 9.31455   2
   4  -9   2 392.215 9.27759   1
   4  -9   2 393.353 9.42023   3
   4   9  -2 407.886 9.39000   1
   4  -9   2 409.949 9.43879   5
  -4  -9  -2 405.673 9.51751   5
  -4   9   2 398.427 9.39090   4
  -4  -9  -2 397.307 9.36046   1
  -4  -9   2 385.589 9.06546   1
  -4  -9   2 389.086 9.06051   1
   4  -9  -2 397.473 9.16570   3
   4  -9  -2 394.032 9.01106   5
   4  -9  -2 394.845 9.01141   1
   4   9   2 397.786 9.12791   1
  -4   9  -2 383.483 8.90456   2
  -4   9  -2 391.665 9.00430   4
  -4   9  -2 370.019 8.97562   1
   4  -9  -2 373.334 8.94042   1
  -5  -9  -2 41.3153 1.56272   1
   5  -9   2 45.2893 1.60614   5
  -5   9   2 45.4910 1.58100   2
   5  -9   2 41.9849 1.82015   3
  -5   9   2 40.8795 1.66648   1
  -5   9   2 40.7824 2.08070   4
   5  -9   2 43.7364 1.81854   1
  -5   9  -2 31.5103 1.43486   1
   5  -9  -2 32.6255 1.59607   1
  -5   9  -2 27.6946 1.42703   2
  -5   9  -2 31.3193 1.78297   4
   5  -9  -2 31.4002 1.63913   5
   5  -9  -2 30.1721 1.55978   3
  -5  -9   2 32.8027 1.33929   1
   6  -9   2 26.5462 1.36968   5
   6  -9   2 25.6160 1.53135   3
  -6  -9  -2 25.7004 1.34087   1
  -6   9   2 24.2340 1.47065   1
   6  -9   2 26.8249 1.61574   1
  -6   9   2 27.6415 1.98325   4
  -6   9   2 26.7498 1.32238   2
   6  -9  -2 26.3142 1.66712   5
   6  -9  -2 23.7489 1.50394   3
  -6   9  -2 27.3010 1.58965   1
   6  -9  -2 26.4593 1.60867   1
  -6   9  -2 25.6325 1.43196   2
  -6   9  -2 23.4120 1.80870   4
  -6  -9   2 24.9065 1.32881   1
  -7   9   2 209.049 5.82089   4
  -7   9   2 200.197 5.20460   2
   7  -9   2 200.854 5.57464   1
   7  -9   2 204.095 5.47637   3
  -7  -9  -2 203.877 5.30450   1
   7  -9  -2 210.263 5.76652   5
  -7  -9   2 205.930 5.40139   1
  -7   9  -2 202.432 5.43242   2
   7  -9  -2 208.891 5.72744   1
   7  -9  -2 214.831 5.66959   3
  -7   9  -2 212.778 5.83688   4
   8  -9   2 229.834 6.32948   1
  -8  -9  -2 224.698 5.95709   1
  -8   9   2 224.499 5.86655   2
  -8   9   2 233.164 6.52192   4
   8  -9   2 231.485 6.13470   3
  -8  -9   2 211.290 5.72122   1
  -8   9  -2 218.743 5.72330   2
   8  -9  -2 218.339 5.91378   3
  -8   9  -2 219.181 6.16861   4
   8  -9  -2 224.539 6.09054   1
   8  -9  -2 214.670 6.10210   5
  -9   9   2 105.487 3.34565   2
  -9  -9  -2 104.880 3.44660   1
   9  -9   2 103.252 3.79418   1
  -9   9   2 104.261 4.03430   4
   9  -9   2 104.717 3.51232   3
  -9  -9   2 97.0206 3.31052   1
  -9   9  -2 99.8102 3.29591   2
   9  -9  -2 94.5287 3.38023   3
  -9   9  -2 100.556 3.75100   4
   9  -9  -2 95.2188 3.61741   1
  10  -9   2 47.7463 2.78872   1
 -10   9   2 45.5639 2.24703   2
 -10  -9  -2 45.7107 2.39281   1
 -10   9   2 48.6577 2.92911   4
  10  -9   2 45.6943 2.40163   3
  10  -9  -2 58.0533 2.96999   1
 -10  -9   2 51.7506 2.54990   1
 -10   9  -2 62.7700 3.09508   4
 -10   9  -2 54.1255 2.54872   2
  10  -9  -2 52.4477 2.60545   3
   0  10  -2 147.943 3.69787   4
   0  10   2 146.408 3.44545   2
   0  10  -2 146.157 3.64908   2
   0 -10   2 148.551 3.78399   3
   0 -10   2 141.946 3.85893   5
   0 -10  -2 148.436 3.74655   3
   0 -10  -2 144.235 3.96768   5
   0  10   2 149.087 3.84730   4
   1  10  -2 94.8668 2.48934   2
  -1 -10  -2 93.6362 2.49661   3
  -1 -10  -2 96.5675 2.90470   5
   1 -10   2 90.1673 2.61297   5
   1 -10   2 87.9652 2.31018   1
   1 -10   2 97.6342 2.71303   3
  -1  10   2 94.8169 2.76010   4
  -1  10   2 94.8878 2.36758   2
   1 -10  -2 96.2700 2.34531   1
   1  10   2 95.1798 2.41474   2
   1 -10  -2 97.4012 2.71670   3
  -1  10  -2 93.2102 2.63183   4
  -1 -10   2 98.0077 2.61769   3
  -1  10  -2 95.8747 2.55487   2
   1 -10  -2 94.6810 2.83358   5
  -1 -10   2 97.1209 2.84643   5
  -1  10  -2 95.2790 2.24770   1
   2 -10   2 6.50299 0.56935   1
  -2  10   2 6.74135 0.56669   1
  -2  10   2 7.24308 0.60462   2
   2 -10   2 5.98871 0.70763   5
  -2 -10  -2 6.76366 0.99195   5
   2 -10   2 6.53252 0.60661   1
  -2 -10  -2 6.02018 0.57253   3
  -2  10   2 6.82089 1.00768   4
   2 -10   2 4.78589 0.77201   3
   2 -10  -2 7.21902 0.55186   1
  -2  10  -2 5.12918 0.73135   2
  -2 -10   2 6.07827 0.92347   5
   2 -10  -2 7.52736 0.83561   3
   2 -10  -2 7.22967 0.94100   5
  -2  10  -2 5.72932 0.86155   4
  -2  10  -2 6.23120 0.52359   1
  -3 -10  -2 110.882 2.83471   3
   3 -10   2 116.015 3.05618   1
   3 -10   2 115.822 3.30399   3
  -3  10   2 109.973 2.95580   1
  -3 -10  -2 115.376 2.82350   1
  -3 -10  -2 117.657 2.85191   1
  -3  10   2 113.728 3.30460   4
  -3  10   2 117.762 2.93906   2
  -3 -10  -2 112.262 3.48661   5
   3 -10   2 117.364 3.02825   5
  -3  10  -2 111.465 2.99731   1
   3 -10  -2 114.226 3.29559   3
   3 -10  -2 119.991 3.10616   1
  -3 -10   2 119.919 2.81470   1
  -3  10  -2 118.847 3.25482   4
   3 -10  -2 116.425 3.33726   5
  -3  10  -2 113.011 3.10441   2
   3  10   2 113.956 2.85077   1
  -4 -10  -2 14.2677 0.81565   1
  -4 -10  -2 14.6931 1.39189   5
  -4  10   2 15.4124 0.91488   2
   4 -10   2 16.5919 1.08451   1
   4 -10   2 14.2637 1.13856   3
   4 -10   2 15.1521 0.96274   5
  -4  10   2 10.6252 1.29390   4
  -4  10   2 15.1284 0.97195   1
  -4 -10  -2 14.0907 0.81977   1
  -4  10  -2 15.6165 1.09225   2
   4 -10  -2 15.3923 1.24546   5
  -4 -10   2 16.3963 0.81634   1
   4 -10  -2 14.6736 1.15745   3
   4 -10  -2 17.0743 1.15383   1
  -4 -10   2 14.3145 0.84447   1
  -4  10  -2 15.3228 0.96558   1
  -4  10  -2 15.8240 1.37933   4
   5 -10   2 68.7854 2.15746   5
  -5  10   2 68.5231 2.11630   2
   5 -10   2 66.3411 2.42677   3
  -5  10   2 64.4006 2.62577   4
  -5 -10  -2 68.7834 2.10066   1
   5 -10   2 70.5082 2.38087   1
   5 -10  -2 73.5523 2.59057   3
  -5  10  -2 78.0928 2.43954   2
   5 -10  -2 75.2960 2.54100   1
  -5 -10   2 72.8903 2.21543   1
   5 -10  -2 76.3199 2.61989   5
  -5  10  -2 74.5171 2.71174   4
  -6 -10  -2 34.8748 1.51307   1
   6 -10   2 33.9371 1.83062   1
  -6  10   2 34.6097 1.52045   2
  -6  10   2 35.7505 2.18365   4
   6 -10   2 35.3880 1.81264   3
  -6 -10   2 32.2527 1.49494   1
   6 -10  -2 35.1114 1.84664   5
   6 -10  -2 30.9124 1.77136   3
  -6  10  -2 34.7076 1.65373   2
   6 -10  -2 32.5609 1.77894   1
  -6  10  -2 34.3980 2.08602   4
  -7 -10  -2 14.8767 1.24850   1
   7 -10   2 14.8321 1.53005   1
  -7  10   2 16.9383 1.23123   2
   7 -10   2 13.0125 1.40219   3
  -7  10   2 16.5384 1.94908   4
   7 -10  -2 11.1102 1.39988   3
   7 -10  -2 13.5141 1.51101   1
  -7  10  -2 14.7209 1.81969   4
   7 -10  -2 15.6694 1.57752   5
  -7 -10   2 14.0078 1.23658   1
  -7  10  -2 13.6538 1.30545   2
  -8  10   2 35.4225 2.44981   4
   8 -10   2 36.7291 2.03578   3
  -8 -10  -2 34.9913 1.81278   1
  -8  10   2 36.1885 1.77105   2
   8 -10   2 35.2768 2.18544   1
  -8 -10   2 35.1482 1.80881   1
  -8  10  -2 31.6533 1.80682   2
   8 -10  -2 35.0124 2.00085   3
  -8  10  -2 36.4554 2.32773   4
   8 -10  -2 36.0895 2.13401   1
  -9  10   2 24.5852 2.36930   4
  -9 -10  -2 25.8886 1.75771   1
  -9  10   2 25.2278 1.65545   2
   9 -10   2 24.4294 1.89104   3
   9 -10   2 26.9878 2.13898   1
  -9 -10   2 26.7210 1.77536   1
  -9  10  -2 23.6485 2.21074   4
   9 -10  -2 24.2412 2.09046   1
  -9  10  -2 26.7189 1.78756   2
   9 -10  -2 22.6878 1.87490   3
   0  11   2 1161.99 26.6758   2
   0  11  -2 1191.64 26.8297   2
   0  11   2 1191.07 27.0895   4
   0 -11  -2 1177.92 26.9329   3
   0  11  -2 1189.62 26.9358   4
   0 -11  -2 1197.34 27.2557   5
   0 -11   2 1208.99 26.9985   3
   0 -11   2 1165.48 27.1188   5
   1  11  -2 685.593 15.7355   4
  -1  11   2 679.154 15.8964   4
   1 -11   2 662.889 15.8352   5
   1 -11   2 688.523 15.8581   3
  -1  11   2 692.722 15.4928   2
   1  11  -2 682.310 15.6466   2
  -1 -11  -2 685.895 16.1184   5
  -1 -11  -2 676.340 15.6540   3
   1 -11  -2 631.149 14.7435   3
   1 -11  -2 627.944 14.3468   1
  -1 -11   2 641.818 14.6838   3
   1  11   2 637.486 14.8561   4
  -1  11  -2 625.117 14.6676   4
  -1 -11   2 646.600 14.9648   5
  -1  11  -2 635.631 14.5869   2
   1  11   2 621.454 14.4442   2
   1 -11  -2 640.676 14.9681   5
  -2 -11  -2 64.3420 1.84748   3
   2 -11   2 63.8816 2.03958   5
   2 -11   2 65.1031 2.20992   3
  -2  11   2 66.4684 1.83065   2
  -2  11   2 66.1635 1.79526   1
   2 -11   2 61.2041 1.79019   1
  -2 -11  -2 68.5389 2.44735   5
   2 -11   2 64.3296 1.83690   1
  -2  11   2 64.9334 2.29715   4
   2 -11  -2 69.1422 2.28894   3
   2 -11  -2 70.3475 2.00979   1
  -2  11  -2 67.7985 1.87998   1
   2 -11  -2 70.6008 2.38699   5
  -2  11  -2 72.0616 2.13613   2
   2 -11  -2 71.5650 1.94987   1
  -2 -11   2 73.4345 2.49630   5
  -2  11  -2 69.4058 2.23041   4
   3 -11   2 158.998 4.30185   3
   3 -11   2 154.092 3.95483   1
  -3 -11  -2 159.651 3.78669   3
  -3  11   2 152.487 4.29071   4
  -3 -11  -2 158.746 3.65164   1
   3 -11   2 161.428 4.01208   1
  -3  11   2 153.016 3.94633   1
   3 -11   2 155.816 4.00362   5
  -3  11   2 161.351 3.89741   2
  -3 -11  -2 161.740 4.51824   5
  -3  11  -2 188.683 4.69585   2
  -3  11  -2 180.360 4.65609   1
   3 -11  -2 191.361 4.95896   5
  -3  11  -2 190.710 4.85465   4
  -3 -11   2 197.331 4.38138   1
   3 -11  -2 185.723 4.93340   3
   3 -11  -2 177.121 4.65482   1
   3 -11  -2 189.563 4.66361   1
   4 -11   2 21.6084 1.24427   1
  -4  11   2 23.1099 1.66627   4
   4 -11   2 22.6866 1.16334   5
  -4 -11  -2 20.3274 0.95570   1
   4 -11   2 18.4562 1.37704   3
  -4 -11  -2 21.4261 1.63120   5
  -4  11   2 24.0699 1.09975   2
   4 -11  -2 33.9282 1.69228   5
   4 -11  -2 31.9927 1.50735   1
  -4  11  -2 33.8386 1.76554   4
  -4 -11   2 32.7943 1.20772   1
  -4  11  -2 33.8423 1.49182   2
  -4 -11   2 32.9615 1.19216   1
   4 -11  -2 33.9972 1.68759   3
  -5  11   2 181.960 4.59243   2
  -5  11   2 179.306 5.09485   4
  -5 -11  -2 181.680 4.52378   1
   5 -11   2 177.363 4.60362   5
   5 -11   2 187.132 4.87302   1
   5 -11   2 181.165 4.98754   3
  -5  11  -2 204.262 5.31775   2
   5 -11  -2 206.208 5.58833   3
   5 -11  -2 218.062 5.47688   1
  -5 -11   2 204.609 5.00692   1
  -5  11  -2 206.641 5.61533   4
   5 -11  -2 214.075 5.55197   5
  -6 -11  -2 336.162 7.96767   1
  -6  11   2 354.235 8.78354   4
   6 -11   2 344.570 8.56004   1
   6 -11   2 343.288 8.61847   3
  -6  11   2 338.770 8.10752   2
   6 -11  -2 338.744 8.40531   1
   6 -11  -2 344.644 8.50891   5
  -6 -11   2 330.492 7.81937   1
  -6  11  -2 334.645 8.21058   2
   6 -11  -2 345.871 8.51410   3
  -6  11  -2 332.759 8.53533   4
  -7  11   2 247.518 6.40070   2
  -7 -11  -2 255.313 6.42604   1
   7 -11   2 250.571 6.77747   1
  -7  11   2 265.777 7.04563   4
   7 -11   2 264.993 6.81360   3
  -7 -11   2 227.679 6.02083   1
   7 -11  -2 250.450 6.46624   3
  -7  11  -2 237.340 6.15334   2
   7 -11  -2 246.543 6.47629   5
  -7  11  -2 242.071 6.58667   4
   7 -11  -2 235.980 6.42233   1
  -8  11   2 50.7247 2.07184   2
  -8  11   2 50.2075 2.77920   4
  -8 -11  -2 47.7638 2.05955   1
   8 -11   2 45.4987 2.40361   1
   8 -11   2 47.5230 2.31424   3
  -8  11  -2 60.2187 2.87866   4
   8 -11  -2 58.8893 2.67416   1
  -8  11  -2 53.7057 2.31201   2
  -8 -11   2 57.4983 2.28016   1
   8 -11  -2 57.1073 2.57961   3
  -9 -11  -2 36.0298 1.99816   1
  -9  11   2 41.3321 2.79299   4
   9 -11   2 37.2617 2.40884   1
   9 -11   2 34.7965 2.22138   3
  -9  11   2 37.5113 1.92245   2
  -9  11  -2 43.8626 2.16139   2
   9 -11  -2 38.8446 2.33800   3
  -9  11  -2 42.4807 2.64655   4
  -9 -11   2 41.5744 2.11356   1
   9 -11  -2 40.0563 2.51026   1
   0  12   2 6.39380 1.10675   4
   0  12   2 5.17127 0.61254   2
   0 -12   2 4.29273 0.88510   5
   0 -12   2 5.61444 0.86506   3
   0  12  -2 5.90051 0.94209   4
   0 -12  -2 8.33819 0.84927   3
   0  12  -2 6.62052 0.81753   2
   0 -12  -2 5.18593 1.05068   5
   1 -12   2 92.3146 2.75999   5
  -1 -12  -2 93.5583 3.04945   5
  -1  12   2 91.8686 2.88919   4
   1  12  -2 89.1996 2.56568   2
  -1  12   2 92.4288 2.41425   2
   1 -12   2 91.5448 2.81049   3
   1  12  -2 95.7382 2.72397   4
  -1 -12  -2 95.6603 2.60844   3
   1 -12  -2 89.4222 2.83445   5
   1 -12  -2 84.5144 2.64052   3
   1  12   2 86.7354 2.73802   4
  -1 -12   2 88.9723 2.81824   5
   1  12   2 87.4996 2.30628   2
  -1  12  -2 84.6208 2.44284   2
  -1  12  -2 85.4321 2.57326   4
  -1 -12   2 87.9815 2.53690   3
   2 -12   2 45.6918 1.43462   1
  -2  12   2 48.7620 1.49352   2
  -2 -12  -2 47.6069 2.12110   5
  -2 -12  -2 50.0834 1.56060   3
   2 -12   2 44.1141 1.46925   1
   2 -12   2 46.4372 1.88153   3
  -2  12   2 47.2253 2.00345   4
   2 -12   2 46.3488 1.74556   5
   2 -12  -2 42.3641 1.89150   5
   2 -12  -2 43.3398 1.78268   3
  -2  12  -2 43.4926 1.61957   2
  -2 -12   2 43.6012 1.97796   5
   2 -12  -2 44.6029 1.37108   1
  -2  12  -2 45.0903 1.78541   4
  -3 -12  -2 43.0985 1.40765   3
   3 -12   2 42.4480 1.64178   5
  -3 -12  -2 43.7156 2.13533   5
  -3  12   2 46.8502 2.05661   4
   3 -12   2 44.0106 1.57218   1
  -3  12   2 44.0656 1.49039   2
   3 -12   2 44.6831 1.93710   3
   3 -12  -2 36.9969 1.74508   3
   3 -12  -2 40.0243 1.83538   5
   3 -12  -2 41.5829 1.52674   1
  -3  12  -2 37.8421 1.58823   2
  -3  12  -2 41.2198 1.81900   4
  -4  12   2 113.591 3.02534   2
  -4 -12  -2 107.983 2.84924   1
  -4  12   2 110.658 3.54690   4
  -4 -12  -2 116.897 3.76639   5
   4 -12   2 114.000 3.20738   1
   4 -12   2 115.076 3.50176   3
   4 -12   2 109.692 3.09893   5
   4 -12  -2 117.044 3.30456   1
   4 -12  -2 115.312 3.50741   5
  -4  12  -2 116.778 3.28432   2
  -4  12  -2 114.147 3.53514   4
   4 -12  -2 120.581 3.57469   3
   5 -12   2 113.007 3.61048   3
  -5 -12  -2 113.153 3.06383   1
  -5  12   2 120.663 3.79731   4
  -5  12   2 115.111 3.18385   2
   5 -12   2 118.226 3.43244   1
  -5 -12   2 114.650 3.10133   1
  -5  12  -2 122.533 3.73741   4
   5 -12  -2 123.798 3.70832   3
   5 -12  -2 118.408 3.65108   5
  -5  12  -2 117.206 3.39107   2
   5 -12  -2 121.271 3.51809   1
  -6  12   2 -0.0123 0.76485   2
  -6  12   2 -0.0544 1.44501   4
  -6 -12  -2 1.57130 0.78925   1
   6 -12   2 0.56907 1.13244   3
   6 -12   2 0.67298 1.03419   1
  -6 -12   2 1.45941 0.79843   1
  -6  12  -2 0.68943 0.95751   2
   6 -12  -2 0.81618 1.08269   3
   6 -12  -2 0.18615 1.07547   1
   6 -12  -2 0.45371 1.08764   5
  -6  12  -2 0.46249 1.41265   4
  -7  12   2 46.1037 2.55037   4
  -7 -12  -2 40.9911 1.78640   1
   7 -12   2 38.8484 2.14331   1
  -7  12   2 41.9835 1.80492   2
   7 -12   2 42.2400 2.21158   3
  -7  12  -2 37.6688 1.87033   2
   7 -12  -2 37.5961 2.11763   1
   7 -12  -2 42.3229 2.19203   3
  -7  12  -2 39.3961 2.36404   4
  -7 -12   2 34.9632 1.67540   1
  -8  12   2 31.8174 1.70967   2
  -8 -12  -2 32.2578 1.73727   1
   8 -12   2 35.1514 2.14366   3
   8 -12   2 31.7675 2.14472   1
  -8  12   2 30.5685 2.45610   4
   8 -12  -2 29.0829 2.09046   1
  -8 -12   2 27.7853 1.62655   1
  -8  12  -2 31.7464 2.32259   4
   8 -12  -2 24.2699 1.92179   3
  -8  12  -2 28.3913 1.74938   2
  -9  12   2 4.86464 2.04010   4
  -9 -12  -2 6.50188 1.30196   1
   9 -12   2 2.53731 1.46611   3
  -9  12   2 6.53977 1.22780   2
   9 -12   2 4.53607 1.60128   1
  -9  12  -2 4.45130 1.30276   2
   9 -12  -2 2.62214 1.50238   3
  -9  12  -2 1.61678 1.69315   4
   9 -12  -2 3.61341 1.61514   1
  -9 -12   2 2.60416 1.16989   1
   0 -13   2 640.103 15.1338   5
   0 -13   2 635.070 14.8441   3
   0 -13  -2 638.525 14.9145   5
   0  13   2 654.575 14.9994   4
   0  13  -2 638.354 14.7582   2
   0  13  -2 632.383 14.8788   4
   0  13   2 633.714 14.5832   2
   0 -13  -2 637.453 14.8942   3
   1  13  -2 417.017 9.41442   2
   1 -13   2 406.387 9.65000   3
  -1 -13  -2 416.620 9.90325   5
   1 -13   2 409.387 9.51101   5
  -1  13   2 408.574 9.50115   2
   1  13  -2 410.408 9.43729   4
  -1 -13  -2 395.195 9.39293   3
  -1  13   2 411.112 9.60829   4
  -1 -13   2 395.350 9.33071   3
  -1  13  -2 418.254 9.36925   4
   1 -13  -2 407.337 9.60023   5
   1  13   2 394.862 9.42823   2
  -1 -13   2 406.792 9.58342   5
   1 -13  -2 412.044 9.48442   3
   1  13   2 413.043 9.53930   4
  -1  13  -2 397.339 9.30157   2
   2  13  -2 85.9063 2.56689   2
   2 -13   2 87.9879 2.83948   3
  -2 -13  -2 88.3314 3.09913   5
  -2  13   2 85.1832 2.88210   4
   2 -13   2 83.8613 2.63808   5
  -2  13   2 86.6533 2.34240   2
  -2 -13  -2 83.7772 2.40969   3
  -2  13  -2 107.555 3.11370   4
   2 -13  -2 101.411 2.66649   1
   2  13   2 104.447 2.78629   2
  -2  13  -2 108.580 2.96993   2
   2 -13  -2 105.763 3.19734   3
  -2 -13   2 100.448 3.34332   5
   2 -13  -2 102.168 3.24913   5
   3 -13   2 34.0440 1.52460   5
  -3 -13  -2 34.6745 1.30026   3
  -3  13   2 33.1777 1.89812   4
   3 -13   2 35.2787 1.78906   3
  -3  13   2 37.0075 1.36206   2
   3 -13   2 36.9011 1.42057   1
  -3 -13  -2 35.7069 2.04351   5
   3 -13  -2 54.9077 1.86443   1
   3 -13  -2 52.8239 2.17031   5
  -3  13  -2 50.2184 1.89828   2
  -3  13  -2 52.9187 2.13277   4
   3 -13  -2 53.3150 2.15060   3
   4 -13   2 103.963 3.03339   1
   4 -13   2 102.851 3.37822   3
  -4  13   2 104.084 3.45165   4
  -4 -13  -2 107.758 3.65791   5
  -4  13   2 104.990 2.87639   2
   4 -13   2 104.097 3.02357   5
   4 -13  -2 99.3030 2.92874   1
   4 -13  -2 99.7735 3.24224   3
  -4  13  -2 97.3635 2.94916   2
   4 -13  -2 100.703 3.22397   5
  -4  13  -2 99.7924 3.23404   4
  -5 -13  -2 265.146 6.30106   1
  -5  13   2 268.275 6.60997   2
  -5  13   2 275.004 7.18813   4
   5 -13   2 273.884 7.13067   3
   5 -13   2 282.309 6.87377   1
  -5  13  -2 249.951 6.29780   2
  -5  13  -2 245.508 6.59170   4
   5 -13  -2 257.404 6.68140   3
   5 -13  -2 253.140 6.61620   5
   5 -13  -2 254.782 6.41294   1
  -6 -13  -2 42.5205 1.66704   1
  -6  13   2 45.5618 2.54155   4
   6 -13   2 44.1329 2.06957   1
   6 -13   2 43.9526 2.25553   3
  -6  13   2 45.4632 1.78384   2
  -6  13  -2 49.9510 2.47770   4
  -6 -13   2 47.1278 1.74787   1
   6 -13  -2 49.8870 2.30903   5
  -6  13  -2 50.2830 2.06903   2
   6 -13  -2 53.9539 2.26638   1
   6 -13  -2 50.3257 2.34646   3
  -7  13   2 39.3327 1.75086   2
   7 -13   2 34.7997 2.08374   1
  -7 -13  -2 38.4830 1.71661   1
   7 -13   2 37.1462 2.21231   3
  -7  13   2 39.3299 2.48159   4
  -7  13  -2 42.2624 1.98343   2
  -7 -13   2 42.8483 1.75756   1
   7 -13  -2 38.9768 2.17486   1
   7 -13  -2 41.0776 2.27072   3
  -7  13  -2 41.6634 2.45215   4
   8 -13   2 13.7651 1.72503   1
  -8 -13  -2 12.7084 1.30771   1
  -8  13   2 14.8476 1.40763   2
  -8  13   2 14.5152 2.17996   4
   8 -13   2 12.0765 1.72572   3
  -8 -13   2 14.3897 1.32069   1
  -8  13  -2 14.6775 1.48843   2
   8 -13  -2 14.3922 1.74325   1
  -8  13  -2 14.8912 1.99972   4
   8 -13  -2 16.2534 1.76188   3
   0  14  -2 42.8554 1.61108   2
   0 -14   2 38.0388 1.85565   5
   0  14  -2 42.9903 1.80377   4
   0  14   2 42.1138 1.40877   2
   0 -14   2 41.8373 1.76724   3
   0 -14  -2 42.3281 1.70750   3
   0 -14  -2 37.1563 2.00745   5
   0  14   2 42.3419 1.98598   4
   1  14  -2 65.0507 2.10162   2
  -1  14   2 64.6187 2.47652   4
   1  14  -2 65.7106 2.28187   4
   1 -14   2 65.2470 2.34054   3
   1 -14   2 65.2961 2.33536   5
  -1 -14  -2 62.7289 2.11700   3
  -1  14   2 62.0805 1.88388   2
  -1 -14  -2 65.3308 2.60880   5
   1  14   2 60.6753 1.84599   2
   1 -14  -2 61.8667 2.22764   3
   1  14   2 61.1559 2.38651   4
  -1 -14   2 61.6229 2.42914   5
  -1 -14   2 61.5537 2.13513   3
  -1  14  -2 63.2384 2.03621   2
   1 -14  -2 59.1796 2.41761   5
  -1  14  -2 63.4056 2.23753   4
  -2 -14  -2 145.196 4.43862   5
  -2  14   2 146.076 4.27203   4
   2 -14   2 145.822 4.05119   5
   2  14  -2 148.060 4.09049   4
   2 -14   2 145.410 4.19914   3
  -2  14   2 151.174 3.72971   2
   2  14  -2 149.701 3.93353   2
  -2 -14  -2 152.431 3.85576   3
  -2 -14   2 149.013 4.48410   5
   2 -14  -2 154.643 4.29009   3
   2 -14  -2 153.315 4.37540   5
  -2  14  -2 150.645 4.16445   4
   2  14   2 152.167 3.85489   2
  -2  14  -2 156.499 4.01911   2
   2  14   2 148.816 4.45248   4
  -3 -14  -2 149.750 3.93317   3
   3 -14   2 152.611 4.18095   5
  -3  14   2 157.788 3.89335   2
  -3  14   2 157.992 4.46699   4
  -3 -14  -2 149.768 4.63889   5
   3 -14   2 153.658 3.91533   1
   3 -14   2 155.477 4.45526   3
   3 -14  -2 157.036 4.41323   3
  -3  14  -2 153.288 4.10969   2
   3 -14  -2 157.117 4.44797   5
   3 -14  -2 147.300 3.97478   1
  -3  14  -2 155.627 4.31611   4
   4 -14   2 88.9301 3.17234   3
  -4  14   2 91.4067 2.62616   2
   4 -14   2 98.7258 2.79053   1
  -4  14   2 88.8572 3.26323   4
  -4 -14  -2 92.2028 3.44820   5
   4 -14  -2 92.7826 2.81879   1
  -4  14  -2 91.2661 3.13853   4
   4 -14  -2 93.5726 3.19725   3
  -4  14  -2 96.4831 2.88202   2
   4 -14  -2 89.7195 3.12238   5
   5 -14   2 0.68891 1.17924   3
  -5  14   2 -0.1670 0.71859   2
  -5  14   2 -0.8129 1.35923   4
   5 -14   2 1.66196 0.96476   1
   5 -14  -2 1.47573 0.98722   1
  -5  14  -2 -0.5909 0.88128   2
   5 -14  -2 1.05885 1.08123   5
  -5  14  -2 0.43294 1.36120   4
   5 -14  -2 0.06224 1.14238   3
   6 -14   2 82.4664 3.14368   3
  -6 -14  -2 80.2773 2.43281   1
   6 -14   2 86.0046 2.92742   1
  -6  14   2 83.1549 3.32455   4
  -6  14  -2 89.2273 2.93765   2
  -6  14  -2 87.8112 3.33407   4
   6 -14  -2 91.6649 3.32724   3
   6 -14  -2 95.1344 3.09578   1
  -6 -14   2 87.2808 2.59791   1
  -7 -14  -2 75.0857 2.45398   1
   7 -14   2 72.6044 3.07210   3
  -7  14   2 76.5814 3.34648   4
   7 -14   2 77.6957 2.97449   1
  -7  14  -2 75.3157 3.14440   4
  -7  14  -2 70.3765 2.61769   2
   7 -14  -2 68.7789 2.80554   1
  -7 -14   2 69.9127 2.32065   1
   7 -14  -2 68.2252 2.92634   3
   8 -14   2 39.7945 2.43690   3
  -8  14   2 40.7937 2.77926   4
  -8 -14  -2 39.7296 1.89033   1
   8 -14   2 38.3163 2.35028   1
   8 -14  -2 32.1835 2.25418   3
  -8  14  -2 29.3258 1.85442   2
   8 -14  -2 35.3169 2.31175   1
  -8  14  -2 36.7236 2.57145   4
  -8 -14   2 34.8520 1.72846   1
   0 -15   2 23.0922 1.55091   5
   0 -15   2 23.8080 1.45234   3
   0  15   2 25.3256 1.70502   4
   0 -15  -2 25.2082 1.41721   3
   0 -15  -2 22.8814 1.68769   5
   0  15   2 24.1898 1.09548   2
   0  15  -2 22.6870 1.48730   4
   0  15  -2 24.6945 1.30691   2
   1 -15   2 113.894 3.49849   5
  -1 -15  -2 114.654 3.27466   3
  -1  15   2 116.042 3.62328   4
   1  15  -2 119.998 3.43161   4
   1  15  -2 112.252 3.19709   2
  -1 -15  -2 115.118 3.80878   5
   1 -15   2 114.066 3.46211   3
   1 -15  -2 115.563 3.57354   3
   1  15   2 128.163 3.78900   4
  -1  15  -2 126.552 3.59948   4
   1 -15  -2 128.764 3.89704   5
  -1 -15   2 120.607 3.50581   3
  -1  15  -2 127.535 3.38582   2
   1  15   2 118.267 3.19385   2
  -1 -15   2 121.741 3.83386   5
  -2  15   2 26.2590 1.83001   4
   2  15  -2 27.9190 1.41814   2
  -2 -15  -2 23.7539 1.84672   5
   2 -15   2 23.5874 1.48803   5
  -2 -15  -2 25.1339 1.28945   3
   2  15  -2 26.1911 1.58317   4
   2 -15   2 25.9635 1.65558   3
  -2  15  -2 28.3284 1.67708   4
  -2  15  -2 28.8142 1.45305   2
   2  15   2 26.4414 1.24311   2
  -2 -15   2 31.1846 1.91178   5
   2  15   2 29.8575 1.80725   4
   2 -15  -2 27.5349 1.65791   3
   2 -15  -2 29.6021 1.78692   5
   3 -15   2 408.018 9.63077   5
   3 -15   2 417.388 10.2253   3
  -3  15   2 413.614 10.1821   4
   3  15  -2 417.916 9.64196   2
  -3 -15  -2 413.056 10.4666   5
   3 -15  -2 430.581 10.5574   3
  -3  15  -2 434.932 9.94703   2
   3 -15  -2 425.439 10.3702   5
  -3  15  -2 432.786 10.1967   4
   4 -15   2 55.8425 1.99541   1
   4 -15   2 56.9049 2.47306   3
  -4  15   2 52.3643 2.55728   4
  -4 -15  -2 53.6100 2.70757   5
   4 -15  -2 48.5867 2.26929   5
   4 -15  -2 50.3696 1.96184   1
  -4  15  -2 48.4889 1.98561   2
   4 -15  -2 53.2295 2.36080   3
  -4  15  -2 48.3833 2.31305   4
   5 -15   2 42.7937 1.91198   1
  -5  15   2 41.5317 2.38899   4
   5 -15   2 42.1210 2.21309   3
  -5  15  -2 35.4890 2.17246   4
   5 -15  -2 37.5164 1.80385   1
  -5  15  -2 39.4596 1.79268   2
   5 -15  -2 36.5010 2.05366   5
   5 -15  -2 38.2406 2.15320   3
   6 -15   2 46.0827 2.17249   1
  -6  15   2 50.8743 2.68896   4
   6 -15   2 47.5642 2.47168   3
  -6  15  -2 52.1076 2.61315   4
  -6  15  -2 50.0150 2.13598   2
   6 -15  -2 53.3265 2.27717   1
   6 -15  -2 51.8459 2.51824   3
   7 -15   2 14.5702 1.80825   3
   7 -15   2 16.3978 1.67653   1
  -7  15   2 13.6973 2.11761   4
  -7 -15  -2 14.7651 1.14961   1
  -7 -15   2 12.0321 1.08712   1
   7 -15  -2 12.4052 1.59488   1
  -7  15  -2 9.75107 1.88314   4
   7 -15  -2 9.97275 1.67915   3
  -7  15  -2 10.1172 1.33322   2
   0 -16  -2 27.6235 1.85829   5
   0  16  -2 25.4180 1.59829   4
   0 -16   2 23.4143 1.55220   3
   0  16   2 27.5922 1.80324   4
   0 -16   2 26.8153 1.69226   5
   0 -16  -2 25.7233 1.50100   3
   0  16  -2 26.1167 1.37303   2
  -1  16   2 17.7995 1.65715   4
  -1 -16  -2 17.2620 1.67586   5
   1  16  -2 17.6988 1.20637   2
   1  16  -2 17.1611 1.44469   4
  -1 -16  -2 16.5546 1.22157   3
   1 -16   2 18.1683 1.44644   5
   1 -16   2 17.1418 1.44550   3
   1 -16  -2 18.0837 1.61976   5
  -1  16  -2 17.7592 1.21772   2
  -1  16  -2 15.8104 1.44020   4
  -1 -16   2 18.2313 1.34998   3
   1 -16  -2 18.4340 1.40720   3
  -1 -16   2 16.0816 1.55428   5
   1  16   2 18.2634 1.64387   4
   2 -16   2 9.97656 1.31192   3
  -2  16   2 8.65813 1.52544   4
  -2 -16  -2 8.15391 1.48208   5
   2  16  -2 9.06054 1.28509   4
   2  16  -2 9.04772 1.06830   2
   2 -16   2 8.80148 1.18132   5
  -2 -16  -2 8.30146 0.98384   3
  -2  16  -2 10.7325 1.38624   4
   2 -16  -2 10.0960 1.25432   3
   2 -16  -2 13.7241 1.47887   5
   2  16   2 11.6313 1.47905   4
  -2  16  -2 10.0740 1.10577   2
   3 -16   2 39.9648 2.10701   3
   3  16  -2 38.2443 1.73835   2
  -3  16   2 36.0371 2.13630   4
  -3 -16  -2 34.5862 2.21418   5
   3 -16  -2 38.6069 2.03965   3
  -3  16  -2 38.7941 1.74147   2
   3 -16  -2 38.6589 2.09119   5
  -3  16  -2 40.0412 2.05344   4
  -4  16   2 43.7378 2.39297   4
  -4 -16  -2 41.0486 2.46752   5
   4 -16   2 40.2003 2.21506   3
   4 -16   2 43.2707 1.71709   1
  -4  16  -2 42.6239 1.86003   2
   4 -16  -2 40.4496 1.76346   1
   4 -16  -2 45.2434 2.24846   3
   4 -16  -2 40.5623 2.14497   5
  -4  16  -2 44.0632 2.24682   4
  -5  16   2 7.26256 1.71064   4
   5 -16   2 9.07843 1.19052   1
   5 -16   2 5.36883 1.45525   3
  -5  16  -2 8.25343 1.17187   2
   5 -16  -2 7.76558 1.22145   1
   5 -16  -2 7.00471 1.43975   3
  -5  16  -2 7.53938 1.61704   4
  -6  16   2 26.7704 2.32853   4
   6 -16   2 32.4227 2.19242   3
   6 -16   2 28.7583 1.79973   1
  -6  16  -2 30.0547 1.73575   2
   6 -16  -2 27.9435 2.07249   3
  -6  16  -2 25.9166 2.14480   4
   6 -16  -2 26.3758 1.76174   1
   7 -16   2 -0.2898 1.40313   3
  -7  16   2 0.56651 1.84441   4
   7 -16   2 1.31243 1.29071   1
  -7  16  -2 3.78741 1.76778   4
   7 -16  -2 1.89069 1.49277   3
   7 -16  -2 4.48531 1.40165   1
   0  17  -2 28.7943 1.44811   2
   0  17  -2 25.5183 1.71022   4
   0 -17   2 26.4603 1.78880   5
   0 -17   2 28.0174 1.70370   3
   0  17   2 27.2800 1.90380   4
   0 -17  -2 26.2286 1.58519   3
   0 -17  -2 24.8636 1.91139   5
  -1  17   2 159.360 4.64405   4
   1  17  -2 155.078 4.17694   2
   1 -17   2 157.851 4.51778   3
   1 -17   2 150.878 4.54625   5
  -1 -17  -2 151.529 4.82484   5
  -1 -17  -2 155.803 4.26873   3
   1  17  -2 159.060 4.43524   4
   1 -17  -2 158.253 4.49575   3
  -1 -17   2 151.978 4.69341   5
  -1 -17   2 159.064 4.37082   3
  -1  17  -2 151.263 4.17561   2
   1  17   2 159.146 4.67880   4
  -1  17  -2 160.436 4.47178   4
   1 -17  -2 156.900 4.75767   5
   2 -17   2 6.76445 1.27899   3
   2  17  -2 8.17703 1.07985   2
  -2  17   2 8.64026 1.55860   4
  -2 -17  -2 8.36116 1.56168   5
   2 -17   2 8.34766 1.27006   5
   2  17  -2 10.7163 1.35592   4
   2 -17  -2 7.41006 1.24644   3
  -2  17  -2 8.91073 1.09943   2
  -2  17  -2 7.64936 1.34682   4
   2 -17  -2 9.01138 1.43456   5
   2  17   2 4.05791 1.34790   4
   3  17  -2 47.0174 1.95519   2
  -3 -17  -2 47.1393 2.60454   5
   3 -17   2 43.5030 2.24917   3
   3  17  -2 49.5157 2.22832   4
  -3  17   2 46.4889 2.42433   4
   3 -17  -2 50.9389 2.44568   5
   3  17   2 59.7033 2.61931   4
  -3  17  -2 53.6076 2.09543   2
   3 -17  -2 55.0443 2.46316   3
  -3  17  -2 53.3697 2.40025   4
   4 -17   2 47.6599 2.44279   3
   4 -17   2 46.1163 1.83101   1
  -4 -17  -2 48.9323 2.73208   5
   4  17  -2 52.1399 2.10610   2
  -4  17   2 48.5825 2.58266   4
  -4  17  -2 43.0929 2.31787   4
   4 -17  -2 43.5730 2.28500   3
   5 -17   2 193.241 5.15885   1
  -5  17   2 192.532 5.72488   4
   5 -17   2 196.079 5.72956   3
  -5  17  -2 187.342 5.37751   4
   5 -17  -2 179.006 4.97521   1
   5 -17  -2 186.916 5.48261   3
  -6  17   2 42.7892 2.70736   4
   6 -17   2 41.2422 2.07204   1
   6 -17   2 42.0415 2.52202   3
  -6  17  -2 45.7545 2.62262   4
   6 -17  -2 45.1201 2.55265   3
   6 -17  -2 49.9807 2.31365   1
   0 -18   2 28.7747 1.92040   5
   0  18  -2 29.8326 1.83176   4
   0  18   2 28.2017 2.01655   4
   0 -18   2 29.4313 1.78244   3
   0 -18  -2 29.4846 1.73345   3
   0 -18  -2 26.9922 2.02523   5
   1  18  -2 19.7219 1.62628   4
  -1 -18  -2 15.0601 1.79177   5
  -1 -18  -2 20.8444 1.45983   3
   1 -18   2 20.1114 1.66416   3
   1 -18   2 19.9401 1.65832   5
  -1  18   2 21.7158 1.87260   4
   1 -18  -2 20.2521 1.61350   3
  -1  18  -2 21.8416 1.72577   4
   1 -18  -2 20.3626 1.85527   5
  -1 -18   2 20.2272 1.80459   5
   1  18   2 21.2039 1.87552   4
  -1 -18   2 21.6974 1.55209   3
  -2 -18  -2 3.24420 1.47212   5
   2  18  -2 -0.2647 1.16249   4
   2 -18   2 0.69985 1.16478   3
  -2  18   2 3.58362 1.51801   4
   2 -18  -2 -0.4339 1.20212   5
  -2  18  -2 1.15058 1.23116   4
   2  18   2 2.76615 1.38253   4
   2 -18  -2 1.76728 1.16119   3
   3 -18   2 26.6725 1.90849   3
   3  18  -2 29.8003 1.90372   4
  -3  18   2 26.6406 2.08439   4
  -3 -18  -2 24.2132 2.18802   5
   3 -18  -2 27.4711 2.01808   5
   3  18   2 31.2033 2.11567   4
  -3  18  -2 27.5088 1.94863   4
   3 -18  -2 33.0295 2.01567   3
   4 -18   2 1.38911 1.33070   3
  -4  18   2 2.87180 1.59480   4
  -4 -18  -2 1.16632 1.53727   5
  -4  18  -2 1.52201 1.45576   4
   4 -18  -2 -0.1065 1.28150   3
  -5  18   2 5.42565 1.82833   4
   5 -18   2 9.27633 1.18872   1
   5 -18   2 5.45203 1.60135   3
  -5  18  -2 6.42216 1.71826   4
   5 -18  -2 7.79764 1.22103   1
   5 -18  -2 7.78475 1.64031   3
   0 -19  -2 57.1953 2.85260   5
   0 -19   2 61.3314 2.56391   3
   0 -19   2 59.6865 2.75179   5
   0 -19  -2 58.8923 2.44766   3
   0  19   2 59.9380 2.78383   4
  -1  19   2 216.683 5.97167   4
  -1 -19  -2 200.381 5.63519   3
   1 -19   2 207.998 5.79498   3
  -1 -19  -2 205.176 6.18035   5
   1  19   2 246.823 6.60486   4
   1 -19  -2 231.505 6.67990   5
  -1 -19   2 227.239 6.63718   5
   1 -19  -2 244.419 6.44772   3
  -2 -19  -2 50.2870 2.82236   5
  -2  19   2 56.7103 2.69161   4
   2 -19   2 53.2355 2.57385   3
   2  19   2 60.4712 2.75907   4
   2 -19  -2 50.3002 2.67981   5
   2 -19  -2 57.6008 2.59713   3
   3 -19   2 94.7815 3.53747   3
  -3 -19  -2 94.0761 3.85847   5
  -3  19   2 96.4901 3.64240   4
   3 -19  -2 93.7308 3.47002   3
   3  19   2 89.9954 3.52857   4
   4 -19   2 4.62465 1.54034   3
  -4  19   2 6.06576 1.78612   4
   4 -19  -2 3.99008 1.48879   3
   4  19   2 3.38318 1.56331   4
   0 -20  -2 33.5544 2.00174   3
   0 -20   2 31.2893 2.26477   5
   0 -20  -2 35.0399 2.39949   5
   0  20   2 35.6918 2.34639   4
   0 -20   2 33.7921 2.05429   3
  -1  20   2 5.34952 1.66332   4
   1 -20   2 2.31047 1.32986   3
  -1 -20  -2 5.13669 1.66667   5
   1  20   2 3.47839 1.57893   4
   1 -20  -2 3.25905 1.28147   3
   1 -20  -2 1.97873 1.45734   5
   2 -20   2 18.0080 1.82039   3
  -2 -20  -2 14.6071 2.01451   5
  -2  20   2 13.9973 1.92468   4
   2  20   2 16.0266 1.88882   4
   2 -20  -2 16.5823 1.75788   3
   2 -20  -2 14.8856 2.04291   5
   3 -20   2 8.52908 1.67111   3
  -3 -20  -2 9.93961 1.92475   5
  -3  20   2 10.9875 1.90364   4
   3  20   2 11.7268 1.84468   4
   3 -20  -2 9.37976 1.64768   3
   0  21   2 5.73242 1.72601   4
   0 -21   2 7.97174 1.50391   3
   0 -21  -2 5.04091 1.69491   5
   0   0  -3 1.15992 0.29456   5
   0   0   3 0.64578 0.24342   1
   0   0  -3 -0.2353 0.22735   1
   0   0   3 0.24035 0.17229   2
   0   0   3 0.98656 0.31268   5
   0   0   3 -0.3472 0.23510   1
   0   0  -3 0.33914 0.27675   1
   0   0  -3 0.87007 0.20091   2
   1   0   3 35.2151 0.98396   5
  -1   0  -3 35.8786 1.01434   2
   1   0   3 36.0302 1.00903   4
   1   0   3 34.9021 0.99393   2
   1   0  -3 37.0765 1.04579   1
  -1   0   3 36.8645 1.02423   4
  -1   0   3 37.6375 1.06017   1
   1   0  -3 38.4015 1.09385   1
   1   0  -3 36.3577 1.03808   3
  -1   0  -3 37.0037 1.08098   1
  -1   0  -3 36.6925 1.05238   1
   1   0   3 34.8821 1.06097   1
   1   0   3 36.3239 1.07173   1
  -1   0  -3 38.1536 0.98676   5
   1   0  -3 37.2574 1.00919   4
  -2   0  -3 455.154 10.6037   4
  -2   0   3 450.925 10.5371   3
  -2   0  -3 463.907 10.5482   5
  -2   0   3 456.602 10.6107   1
   2   0   3 475.606 10.5602   5
  -2   0  -3 461.625 10.5676   2
  -2   0   3 458.160 10.6014   4
  -2   0  -3 471.188 10.4833   3
   2   0  -3 468.598 10.6501   1
   2   0   3 453.235 10.6042   4
   2   0   3 473.855 10.6629   1
   2   0  -3 462.103 10.5496   3
  -2   0   3 470.789 10.6292   1
  -2   0  -3 461.409 10.6263   1
   2   0   3 472.107 10.4934   3
   2   0  -3 458.090 10.6076   1
   2   0  -3 458.260 10.5284   2
   2   0   3 467.535 10.5694   2
   2   0   3 461.365 10.6450   1
  -2   0  -3 461.175 10.6501   1
   2   0  -3 466.214 10.5943   4
  -3   0   3 721.341 16.2208   1
  -3   0  -3 699.228 16.0885   2
  -3   0   3 714.922 16.1707   4
   3   0  -3 726.441 16.1977   1
   3   0   3 720.272 15.9630   3
  -3   0   3 693.742 16.1398   1
  -3   0  -3 704.263 16.1566   4
  -3   0  -3 691.615 16.1772   1
   3   0   3 697.659 16.0874   5
   3   0   3 724.157 16.2188   1
   3   0  -3 708.360 16.0348   3
  -3   0  -3 691.550 15.9386   3
   4   0  -3 427.841 9.82018   3
  -4   0  -3 431.280 9.79952   4
  -4   0   3 411.151 9.97705   1
  -4   0  -3 420.614 9.89039   2
   4   0   3 425.290 9.72211   3
   4   0   3 446.616 9.96946   1
  -4   0   3 424.196 9.76639   4
  -4   0   3 414.164 9.86125   2
   4   0  -3 430.664 9.88819   1
  -4   0  -3 411.805 9.99284   1
  -5   0  -3 1.42656 0.66918   2
  -5   0   3 0.78630 0.58371   2
   5   0  -3 1.16040 0.56129   3
   5   0   3 0.35587 0.65549   1
  -5   0  -3 1.39164 0.77472   4
  -5   0  -3 -0.1918 0.55518   1
   5   0   3 -0.0370 0.38274   3
  -5   0   3 0.06918 0.56723   1
   5   0  -3 -0.0237 0.61346   1
  -5   0   3 2.91599 0.92732   4
  -6   0  -3 37.2111 1.72343   4
  -6   0   3 40.9446 1.64599   1
  -6   0  -3 39.3680 1.63182   1
  -6   0   3 35.9841 1.48824   2
  -6   0  -3 38.1245 1.55845   2
   6   0  -3 38.9767 1.70489   1
  -6   0   3 38.6558 1.78729   4
   6   0  -3 36.4590 1.36468   3
   6   0   3 36.6866 1.69844   1
   6   0   3 34.9156 1.23925   3
   7   0   3 226.109 6.09233   1
  -7   0  -3 233.780 5.88002   2
   7   0  -3 233.169 6.09334   1
   7   0   3 231.728 5.45772   3
  -7   0  -3 233.948 5.95385   1
   7   0  -3 233.617 5.66522   3
  -7   0   3 227.725 6.11974   4
  -7   0  -3 226.939 6.07924   4
  -7   0   3 231.355 5.83385   2
  -7   0   3 235.532 5.97651   1
   8   0  -3 1.43137 0.75734   3
   8   0  -3 0.45507 1.02580   1
   8   0   3 1.40172 0.65693   3
   8   0   3 3.07858 1.14873   1
  -8   0   3 1.23259 0.94032   1
  -8   0  -3 1.59212 0.94478   1
  -8   0  -3 2.00945 1.19689   4
  -8   0   3 2.59873 1.25750   4
  -8   0  -3 3.23886 1.01861   2
  -9   0  -3 98.6017 3.20528   2
   9   0  -3 94.5246 3.42214   1
   9   0  -3 91.0482 2.82656   3
  -9   0   3 98.6602 3.52955   4
  -9   0  -3 101.537 3.36277   1
   9   0   3 95.3217 3.44259   1
  -9   0   3 98.9402 3.33591   1
  -9   0  -3 95.7395 3.49404   4
 -10   0  -3 26.2621 2.07806   4
 -10   0  -3 27.1581 1.83113   2
 -10   0   3 28.1789 1.93595   1
  10   0  -3 21.2983 1.96025   1
  10   0   3 22.5478 2.00011   1
 -10   0   3 25.6361 2.09960   4
 -10   0  -3 26.6621 1.94209   1
 -11   0  -3 0.31863 1.28093   2
 -11   0  -3 0.53388 1.53128   4
 -11   0   3 1.99691 1.38536   1
 -11   0   3 0.97174 1.56464   4
 -11   0  -3 1.31047 1.40085   1
   0  -1  -3 847.801 18.5504   2
   0   1  -3 824.874 18.6088   2
   0   1  -3 820.018 18.6530   1
   0   1   3 833.403 18.6552   1
   0  -1   3 782.251 18.5300   4
   0  -1  -3 836.385 18.6395   1
   0   1  -3 827.940 18.6345   1
   0   1   3 842.085 18.5498   2
   0  -1   3 813.286 18.6458   1
   0  -1  -3 837.449 18.6126   3
   0  -1  -3 821.927 18.6561   1
   0   1   3 858.669 18.6977   5
   0  -1  -3 847.376 18.6893   5
   0   1   3 842.077 18.6465   1
   0  -1   3 823.749 18.6060   2
   0  -1   3 825.611 18.6415   1
   1  -1   3 1874.95 43.6886   1
  -1  -1  -3 2003.29 43.6102   2
   1   1  -3 1933.18 43.6594   1
   1  -1   3 1878.62 43.5647   5
  -1   1   3 1938.62 43.6782   1
  -1   1   3 1957.41 43.6896   1
  -1  -1  -3 2016.45 43.7010   5
  -1   1   3 1946.44 43.6580   4
   1   1  -3 1954.51 43.6884   1
  -1  -1  -3 1978.29 43.6820   1
   1  -1   3 1963.18 43.6977   1
   1  -1   3 1949.28 43.6374   2
  -1  -1  -3 1978.15 43.7004   1
   1   1  -3 1966.63 43.6031   4
   1  -1   3 1975.43 43.6164   4
  -1   1   3 1936.26 43.6467   3
  -1   1  -3 2068.51 45.8422   2
   1  -1  -3 2012.00 45.8446   3
  -1   1  -3 1996.53 45.8793   1
  -1   1  -3 2105.00 45.7723   5
  -1   1  -3 2072.44 45.8363   3
   1  -1  -3 2041.37 45.8992   1
  -1   1  -3 2026.90 45.8973   1
   1  -1  -3 2034.20 45.8737   1
  -1   1  -3 2027.84 45.8069   4
  -1  -1   3 2032.61 45.8875   1
  -1  -1   3 2028.04 45.7994   4
  -1  -1   3 2059.50 45.8706   1
   1   1   3 2117.00 45.9010   5
   1  -1  -3 2042.84 45.8571   4
   1   1   3 2015.97 45.8875   1
   1   1   3 2080.62 45.8887   1
   1  -1  -3 2110.00 45.9665   5
   1   1   3 2064.10 45.8031   2
   2  -1   3 693.379 15.7836   2
   2  -1   3 683.741 15.7877   4
  -2  -1  -3 679.198 15.8091   4
   2   1  -3 723.362 15.8411   1
  -2  -1  -3 680.977 15.8342   1
  -2  -1  -3 711.554 15.6410   3
   2   1  -3 685.721 15.7946   1
   2  -1   3 712.209 15.6946   5
  -2   1   3 694.669 15.8316   1
  -2  -1  -3 692.155 15.7493   2
  -2  -1  -3 700.316 15.8162   5
   2   1  -3 700.962 15.7361   3
  -2   1   3 688.602 15.8129   1
  -2  -1  -3 680.690 15.8098   1
   2  -1   3 684.541 15.8459   1
   2   1  -3 691.019 15.7764   4
   2  -1   3 720.095 15.8691   1
  -2   1   3 702.147 15.8213   4
   2  -1   3 721.812 15.7410   3
   2  -1  -3 710.126 15.7452   1
  -2   1  -3 679.321 15.7254   1
  -2   1  -3 689.160 15.6740   4
   2  -1  -3 698.979 15.6025   2
  -2  -1   3 690.633 15.6984   1
   2   1   3 707.953 15.6444   2
   2   1   3 702.974 15.7355   1
  -2  -1   3 695.354 15.6783   4
  -2   1  -3 670.776 15.7076   1
   2  -1  -3 692.047 15.7048   1
  -2   1  -3 701.259 15.6753   2
  -2   1  -3 675.788 15.5966   3
   2  -1  -3 691.813 15.6530   3
  -2  -1   3 691.304 15.6900   1
   2   1   3 668.395 15.7098   1
   2   1   3 708.476 15.7070   5
   3  -1   3 668.212 14.7854   3
  -3  -1  -3 632.876 14.9347   1
   3   1  -3 662.278 14.7874   3
   3  -1   3 661.852 14.9904   1
   3   1  -3 672.584 14.9567   1
  -3  -1  -3 646.100 14.8493   2
  -3   1   3 635.145 14.8019   2
  -3  -1  -3 645.004 14.9409   4
  -3   1   3 634.298 14.9139   1
  -3  -1  -3 647.362 14.9206   1
   3  -1   3 677.218 14.8150   5
  -3  -1  -3 647.641 14.6643   3
  -3   1   3 649.744 14.9471   4
   3   1   3 754.113 16.3997   3
  -3  -1   3 721.754 16.6313   1
  -3  -1   3 707.273 16.6130   1
   3  -1  -3 729.756 16.6766   1
  -3  -1   3 733.573 16.6399   4
  -3   1  -3 733.842 16.5928   2
  -3   1  -3 705.721 16.6556   1
   3   1   3 746.301 16.6873   1
   3  -1  -3 730.046 16.5421   3
  -3   1  -3 731.040 16.6304   4
  -4  -1  -3 59.8066 1.84491   1
   4  -1   3 55.9289 1.89771   1
   4   1  -3 56.9577 1.65646   3
  -4  -1  -3 54.4985 1.47324   3
  -4   1   3 57.9891 1.73032   2
   4   1  -3 57.6116 1.87277   1
   4  -1   3 56.3404 1.62631   3
  -4   1   3 61.1025 1.85795   1
  -4  -1  -3 55.1973 1.77001   2
  -4  -1  -3 57.0297 1.91953   4
  -4   1   3 59.5295 2.04313   4
  -4   1  -3 64.5301 1.94146   2
   4   1   3 64.9414 2.04821   1
  -4  -1   3 64.3844 2.10285   4
   4   1   3 63.2033 1.65540   3
  -4  -1   3 64.8124 1.96302   1
   4  -1  -3 63.6214 2.03955   1
   4  -1  -3 64.6116 1.86071   3
  -4   1  -3 61.3119 2.04828   4
  -4   1  -3 66.0246 1.99280   1
   5   1  -3 1177.40 25.7746   3
  -5   1   3 1121.15 26.0229   1
   5  -1   3 1184.74 26.1577   1
  -5  -1  -3 1105.87 26.0190   1
  -5  -1  -3 1128.66 25.9020   2
   5   1  -3 1152.48 26.0854   1
  -5  -1  -3 1128.71 26.0437   4
  -5   1   3 1124.12 26.0554   4
  -5   1   3 1119.13 25.8643   2
   5  -1   3 1159.40 25.7595   3
  -5   1  -3 1101.52 25.6817   2
   5  -1  -3 1145.29 25.6109   3
  -5  -1   3 1099.11 25.7807   1
  -5   1  -3 1125.71 25.8098   4
   5  -1  -3 1151.56 25.8884   1
  -5   1  -3 1103.00 25.8267   1
  -5  -1   3 1118.74 25.8070   4
   5   1   3 1153.33 25.4290   3
   5   1   3 1173.90 25.9116   1
  -6  -1  -3 235.728 5.89296   2
   6  -1   3 241.631 6.14855   1
  -6  -1  -3 245.934 6.00057   1
  -6   1   3 234.264 5.85100   2
   6   1  -3 238.861 5.58763   3
  -6   1   3 240.197 6.15108   4
   6   1  -3 239.679 6.09439   1
  -6  -1  -3 237.411 6.10306   4
  -6   1   3 233.853 5.97435   1
   6  -1   3 243.920 5.59086   3
   6  -1  -3 251.723 5.96557   3
  -6  -1   3 252.771 6.18797   1
   6   1   3 250.590 6.29848   1
  -6   1  -3 246.027 6.17937   1
  -6  -1   3 245.141 6.29944   4
  -6   1  -3 241.037 6.27530   4
   6   1   3 254.383 5.72371   3
  -6   1  -3 246.717 6.09670   2
   6  -1  -3 240.227 6.28417   1
  -7   1   3 469.794 11.2429   1
  -7   1   3 473.439 11.1539   2
   7   1  -3 501.382 11.3840   3
   7   1  -3 502.893 11.3338   1
  -7  -1  -3 481.945 11.1782   2
  -7   1   3 477.968 11.5419   4
   7  -1   3 492.477 11.3512   3
   7  -1   3 495.075 11.3995   1
  -7  -1  -3 481.893 11.5123   4
  -7  -1  -3 483.691 11.2671   1
  -7   1  -3 497.773 11.6628   4
  -7   1  -3 490.878 11.5438   1
  -7  -1   3 494.558 11.7571   4
   7   1   3 494.594 11.4857   3
   7   1   3 504.275 11.6081   1
   7  -1  -3 495.453 11.6248   1
  -7   1  -3 498.985 11.4460   2
   7  -1  -3 510.311 11.5306   3
  -7  -1   3 494.588 11.5446   1
  -8   1   3 262.758 6.64451   2
  -8   1   3 256.174 6.98776   4
  -8  -1  -3 263.272 6.72366   2
   8  -1   3 270.958 7.01180   1
  -8  -1  -3 268.893 7.02919   4
   8   1  -3 265.961 6.91812   1
   8   1  -3 263.408 6.36047   3
  -8   1   3 268.384 6.78118   1
  -8  -1  -3 262.482 6.76121   1
   8  -1   3 267.702 6.36003   3
   8   1   3 255.149 6.76080   1
  -8  -1   3 254.769 6.79364   4
   8  -1  -3 262.677 6.33995   3
  -8  -1   3 253.977 6.59099   1
  -8   1  -3 249.865 6.59813   1
  -8   1  -3 256.918 6.81598   4
   8  -1  -3 253.984 6.75394   1
  -8   1  -3 265.027 6.55602   2
   9  -1   3 8.78167 1.46110   1
  -9   1   3 10.6904 1.63936   4
   9   1  -3 8.36379 1.44022   1
  -9  -1  -3 11.8065 1.58754   4
  -9   1   3 10.3542 1.38387   1
  -9  -1  -3 9.48832 1.34659   1
  -9  -1  -3 10.1189 1.32631   2
   9  -1  -3 14.5279 1.63279   1
  -9   1  -3 18.0967 1.73583   4
   9  -1  -3 12.9272 1.14827   3
   9   1   3 15.7868 1.63612   1
  -9   1  -3 16.3242 1.42235   2
  -9  -1   3 17.6425 1.73005   4
  -9  -1   3 15.0804 1.49228   1
  -9   1  -3 16.3552 1.53425   1
 -10  -1  -3 35.5999 2.00932   2
 -10   1   3 31.4762 2.02703   1
 -10  -1  -3 33.9348 2.26018   4
  10  -1   3 32.6115 2.25759   1
 -10  -1  -3 34.1328 2.11279   1
 -10   1   3 38.7404 2.39151   4
 -10   1  -3 37.1209 2.16641   1
 -10  -1   3 35.7873 2.28522   4
  10  -1  -3 30.7278 2.16024   1
  10   1   3 30.4564 2.30999   1
 -10   1  -3 33.5652 2.27283   4
 -10   1  -3 34.7844 2.01685   2
 -10  -1   3 34.7812 2.07371   1
 -11  -1  -3 62.2168 2.89762   1
 -11  -1  -3 57.3035 2.71316   2
 -11   1   3 61.2671 2.88624   1
 -11  -1  -3 62.8338 3.08689   4
 -11   1   3 60.8268 3.07665   4
  11  -1   3 56.7386 3.05521   1
  11  -1  -3 57.1044 3.16143   1
 -11  -1   3 63.7458 3.06497   4
 -11   1  -3 63.6860 2.93912   1
 -11   1  -3 55.9048 2.98998   4
 -11   1  -3 55.6842 2.67749   2
 -11  -1   3 60.0685 2.82957   1
   0  -2  -3 154.471 3.51503   3
   0  -2  -3 154.577 3.54498   5
   0  -2   3 153.498 3.58512   1
   0   2   3 156.663 3.56355   5
   0   2  -3 152.377 3.56633   1
   0  -2   3 144.488 3.58024   1
   0  -2  -3 150.067 3.57773   1
   0   2   3 154.678 3.51883   3
   0  -2  -3 150.082 3.60958   1
   0   2  -3 152.374 3.59627   1
   0   2  -3 152.042 3.53279   2
   0   2   3 153.074 3.59978   1
   0   2   3 156.097 3.59200   1
   0  -2   3 147.212 3.55593   2
  -1   2   3 1079.76 24.3148   1
   1   2  -3 1067.06 24.2814   1
  -1  -2  -3 1078.11 24.3204   1
   1  -2   3 1049.84 24.3254   1
   1   2  -3 1109.66 24.2343   4
   1  -2   3 1089.53 24.3343   1
  -1   2   3 1088.16 24.4164   5
   1  -2   3 1068.23 24.2907   2
  -1  -2  -3 1090.62 24.3859   5
  -1   2   3 1066.00 24.2976   3
   1   2  -3 1074.71 24.3104   1
  -1  -2  -3 1101.29 24.2251   2
  -1  -2  -3 1091.40 24.2076   3
  -1  -2  -3 1084.45 24.3027   1
   1  -2   3 1092.70 24.2391   4
   1  -2   3 1079.97 24.3153   3
  -1   2   3 1087.51 24.3413   4
  -1   2   3 1093.31 24.3314   1
   1   2   3 1016.90 22.2051   1
   1  -2  -3 983.563 22.1936   3
  -1  -2   3 974.903 22.1710   1
   1  -2  -3 988.476 22.2176   4
  -1   2  -3 974.081 22.1803   2
  -1   2  -3 972.126 22.2158   1
  -1   2  -3 966.962 22.1963   1
   1  -2  -3 995.623 22.0776   2
   1  -2  -3 1017.78 22.3189   5
   1  -2  -3 999.417 22.2289   1
  -1   2  -3 965.480 22.1822   3
   1  -2  -3 969.609 22.1919   1
   1   2   3 998.849 22.1102   2
   1   2   3 981.866 22.2013   1
  -1  -2   3 1012.50 22.1190   4
  -1  -2   3 964.276 22.1925   1
  -1   2  -3 990.251 22.1199   4
   1   2   3 1008.09 22.2776   5
   2  -2   3 642.833 14.6171   3
   2  -2   3 653.892 14.7164   1
  -2   2   3 644.911 14.5466   2
  -2  -2  -3 638.692 14.6529   1
   2  -2   3 630.802 14.6278   4
  -2  -2  -3 629.552 14.6710   1
   2   2  -3 654.142 14.6232   4
   2  -2   3 679.434 14.4897   5
   2  -2   3 622.920 14.6909   1
  -2  -2  -3 640.638 14.5795   2
  -2  -2  -3 656.156 14.7314   5
  -2   2   3 648.901 14.6916   4
  -2   2   3 626.521 14.6577   1
   2   2  -3 660.221 14.6736   1
  -2   2  -3 661.175 15.2031   2
  -2   2  -3 653.618 15.2585   1
   2  -2  -3 664.386 15.2286   1
  -2   2  -3 666.768 15.1926   4
   2  -2  -3 690.792 15.2797   1
   2   2   3 677.075 15.1543   2
   2   2   3 691.124 15.2548   1
   2   2   3 698.985 15.3010   5
   2  -2  -3 658.698 15.1993   3
  -2  -2   3 676.760 15.1959   4
   2  -2  -3 672.174 15.3506   5
  -2  -2   3 653.817 15.1987   1
   2  -2  -3 660.056 15.1129   2
  -2  -2   3 661.640 15.2147   1
  -3   2   3 1161.60 26.4604   2
   3   2  -3 1182.90 26.4338   3
  -3   2   3 1185.15 26.6243   4
   3  -2   3 1201.78 26.4999   3
   3  -2   3 1133.24 26.6206   1
  -3  -2  -3 1154.97 26.6064   4
  -3  -2  -3 1198.68 26.6435   5
   3  -2   3 1206.12 26.6687   1
  -3   2   3 1169.19 26.5900   1
  -3  -2  -3 1155.83 26.5754   1
  -3  -2  -3 1168.57 26.5004   2
  -3  -2  -3 1145.00 26.5896   1
   3   2  -3 1208.55 26.6097   1
  -3  -2  -3 1198.79 26.2852   3
   3  -2  -3 1183.30 28.1352   1
  -3   2  -3 1250.83 28.0698   2
  -3  -2   3 1249.75 28.1037   1
  -3  -2   3 1251.87 28.0965   1
  -3  -2   3 1275.62 28.1070   4
  -3   2  -3 1213.26 28.1384   1
   3   2   3 1266.14 28.1487   1
   3  -2  -3 1264.80 28.0524   3
  -3   2  -3 1240.86 28.0958   4
   3  -2  -3 1253.09 28.1609   1
   4  -2   3 128.065 3.51309   1
  -4  -2  -3 129.689 3.35258   2
  -4  -2  -3 132.204 3.51565   4
  -4  -2  -3 125.308 3.00312   3
  -4  -2  -3 136.020 3.44121   1
  -4   2   3 127.497 3.58404   4
  -4   2   3 136.978 3.45234   1
  -4   2   3 130.922 3.29776   2
   4   2  -3 130.775 3.46047   1
   4  -2   3 131.155 3.28624   3
   4   2  -3 132.261 3.21104   3
   4  -2  -3 129.293 3.47386   1
   4  -2  -3 126.118 3.32089   3
  -4  -2   3 134.804 3.40940   1
  -4  -2   3 133.589 3.39976   1
  -4   2  -3 126.351 3.45773   4
  -4   2  -3 130.024 3.36533   2
  -4  -2   3 130.274 3.47131   4
   4   2   3 130.725 2.98544   3
  -4   2  -3 129.315 3.41862   1
   4   2   3 127.559 3.44974   1
   5   2  -3 278.172 6.56860   1
   5  -2   3 282.261 6.71167   1
  -5  -2  -3 273.349 6.74442   4
   5   2  -3 282.682 6.36096   3
  -5   2   3 274.325 6.79445   4
  -5  -2  -3 273.896 6.45570   1
  -5   2   3 277.406 6.35573   2
  -5  -2  -3 255.256 6.29675   3
  -5   2   3 266.195 6.47837   1
   5  -2   3 278.320 6.30217   3
  -5  -2  -3 269.576 6.46685   2
  -5  -2   3 264.631 6.29953   1
   5   2   3 268.684 6.53141   1
  -5  -2   3 265.429 6.55100   4
   5   2   3 269.224 6.12370   3
   5  -2  -3 263.521 6.24710   3
   5  -2  -3 261.941 6.54573   1
  -5   2  -3 264.910 6.39627   2
  -5   2  -3 266.172 6.53082   4
  -5   2  -3 260.038 6.36303   1
  -6   2   3 46.2683 2.00210   4
   6  -2   3 43.5533 1.88496   1
   6  -2   3 40.2000 1.44423   3
  -6   2   3 46.4520 1.64790   2
   6   2  -3 39.0155 1.73628   1
  -6  -2  -3 46.2506 1.75238   1
  -6   2   3 41.4297 1.72836   1
  -6  -2  -3 44.9877 1.69138   2
   6   2  -3 42.4797 1.43291   3
  -6  -2  -3 43.5819 1.88339   4
  -6  -2   3 53.9474 1.91020   1
  -6   2  -3 51.4982 2.04627   4
   6   2   3 50.5936 1.40551   3
  -6   2  -3 48.7439 1.82733   2
   6  -2  -3 49.1588 1.71389   3
   6  -2  -3 48.1135 1.97888   1
  -6   2  -3 53.2306 1.92904   1
   6   2   3 48.9938 1.93528   1
  -6  -2   3 48.8906 2.00391   4
   7   2  -3 125.035 3.31160   3
  -7  -2  -3 128.057 3.88385   4
  -7  -2  -3 125.794 3.61506   2
  -7   2   3 132.723 3.95637   4
  -7  -2  -3 131.044 3.71972   1
   7  -2   3 126.008 3.85666   1
   7   2  -3 132.715 3.83066   1
   7  -2   3 129.738 3.40661   3
  -7   2   3 128.898 3.58166   2
  -7   2   3 129.120 3.72990   1
  -7  -2   3 130.431 3.71178   1
  -7  -2   3 132.379 3.89387   4
  -7   2  -3 130.441 3.89281   4
   7  -2  -3 125.521 3.51862   3
  -7   2  -3 128.207 3.64504   2
  -7   2  -3 130.466 3.73318   1
   7   2   3 131.664 3.82558   1
   7  -2  -3 126.586 3.85044   1
   7   2   3 127.310 3.16878   3
   8   2  -3 311.704 7.24938   3
   8   2  -3 311.533 7.98393   1
  -8   2   3 320.778 7.86857   1
  -8   2   3 302.524 7.69938   2
  -8  -2  -3 320.355 8.10701   4
  -8  -2  -3 312.320 7.78715   2
  -8   2   3 306.366 8.11521   4
   8  -2   3 323.470 8.10576   1
   8  -2   3 317.511 7.39253   3
  -8  -2  -3 312.876 7.84912   1
  -8   2  -3 295.311 7.52464   2
  -8   2  -3 301.238 7.81961   4
   8   2   3 294.131 7.73766   1
  -8  -2   3 306.493 7.83664   4
  -8   2  -3 301.307 7.60810   1
   8  -2  -3 303.998 7.38221   3
   8  -2  -3 308.491 7.80158   1
  -8  -2   3 305.933 7.61321   1
   9  -2   3 36.7220 2.19390   1
   9   2  -3 36.0349 2.11458   1
  -9   2   3 43.9036 2.16134   1
  -9   2   3 38.3006 2.30590   4
  -9  -2  -3 41.4832 2.12691   1
  -9   2   3 42.3964 1.96738   2
  -9  -2  -3 41.0312 2.02256   2
  -9  -2  -3 43.5865 2.31246   4
   9  -2  -3 38.2443 2.22013   1
  -9  -2   3 38.7324 2.19763   4
   9   2   3 37.2145 2.16275   1
  -9  -2   3 40.9872 2.07036   1
   9  -2  -3 38.2998 1.73607   3
  -9   2  -3 39.0042 1.97747   2
  -9   2  -3 41.0646 2.10052   1
  -9   2  -3 39.4637 2.27255   4
 -10  -2  -3 3.81236 1.27326   2
 -10  -2  -3 1.46762 1.41725   4
  10  -2   3 2.89799 1.46081   1
 -10  -2  -3 1.69107 1.25937   1
 -10   2   3 3.00554 1.57091   4
 -10   2   3 2.40037 1.26260   1
 -10  -2   3 0.96102 1.20881   1
 -10  -2   3 3.51974 1.44202   4
  10  -2  -3 1.01352 1.39363   1
 -10   2  -3 1.14809 1.39143   4
 -10   2  -3 2.34426 1.22046   2
 -10   2  -3 0.86463 1.15776   1
 -11  -2  -3 28.5794 2.03600   2
 -11  -2  -3 30.5694 2.18451   1
  11  -2   3 22.5927 2.30945   1
 -11   2   3 29.2267 2.18606   1
 -11   2   3 29.3407 2.38153   4
 -11  -2  -3 29.5265 2.31746   4
  11  -2  -3 27.2264 2.31921   1
 -11  -2   3 23.5358 2.18332   4
 -11   2  -3 23.3081 1.89343   2
 -11   2  -3 22.1994 2.02149   1
 -11  -2   3 24.2016 2.01721   1
 -11   2  -3 25.6080 2.26801   4
   0   3   3 179.636 4.11253   5
   0  -3  -3 177.652 4.05964   3
   0   3  -3 168.119 4.02673   3
   0  -3   3 176.223 4.10241   1
   0   3   3 175.244 4.10576   1
   0   3   3 175.384 4.06846   3
   0   3  -3 169.790 4.07851   1
   0  -3  -3 175.942 4.08896   5
   0   3   3 171.198 4.11507   1
   0   3   3 178.975 4.07073   4
   0   3  -3 176.564 4.11233   1
   0   3  -3 166.617 4.06747   2
   0  -3  -3 174.665 4.13150   1
   1   3  -3 565.897 12.6552   1
  -1   3   3 568.166 12.7502   4
  -1   3   3 566.098 12.6753   1
  -1  -3  -3 557.007 12.6678   1
  -1   3   3 563.204 12.6900   1
   1   3  -3 572.179 12.5937   4
   1  -3   3 531.157 12.6756   1
   1  -3   3 579.763 12.6991   1
  -1  -3  -3 564.037 12.5651   2
  -1  -3  -3 557.319 12.8059   5
   1  -3   3 560.697 12.7144   3
  -1   3   3 559.898 12.8131   5
   1  -3   3 529.136 12.5822   4
  -1   3   3 583.830 12.5361   2
   1   3  -3 548.365 12.6241   1
  -1  -3  -3 554.195 12.5649   3
   1  -3   3 543.879 12.6641   2
   1  -3  -3 483.895 11.0706   3
  -1   3  -3 473.120 11.0611   1
  -1  -3   3 486.984 10.9651   4
   1   3   3 478.646 11.0392   1
   1  -3  -3 495.225 11.0855   1
   1  -3  -3 469.056 11.0413   1
   1  -3  -3 491.993 10.9163   2
   1   3   3 504.157 11.0486   1
   1  -3  -3 492.341 11.2036   5
   1   3   3 493.101 11.1895   5
  -1  -3   3 484.822 11.0136   1
   1   3   3 493.508 10.9488   3
  -1   3  -3 479.266 11.0454   1
   1   3   3 502.877 10.9507   2
  -1   3  -3 474.071 11.0575   2
  -1   3  -3 477.159 10.9731   4
  -2  -3  -3 8.08702 0.66824   5
  -2   3   3 6.55058 0.38146   2
   2   3  -3 6.78771 0.52553   1
  -2   3   3 4.65263 0.48937   1
   2  -3   3 5.56515 0.51585   4
  -2  -3  -3 7.40520 0.50694   1
   2  -3   3 5.51777 0.50993   1
  -2   3   3 5.60856 0.68135   4
   2  -3   3 4.43578 0.45438   1
   2  -3   3 6.26599 0.49768   3
  -2  -3  -3 6.25033 0.47573   1
  -2  -3  -3 6.57227 0.46462   2
   2   3  -3 5.26183 0.46456   4
   2  -3  -3 4.61085 0.47181   3
  -2   3  -3 4.27533 0.51532   2
  -2   3  -3 4.02590 0.54508   4
   2   3   3 3.39118 0.37004   2
   2  -3  -3 4.68702 0.46449   1
  -2  -3   3 4.29253 0.43290   1
  -2   3  -3 4.61162 0.45531   1
   2  -3  -3 4.36937 0.53852   1
  -2  -3   3 4.63548 0.47112   1
   2  -3  -3 3.00392 0.71504   5
  -2  -3   3 3.59284 0.45037   4
   2   3   3 3.35354 0.43371   1
   2  -3  -3 4.25487 0.34866   2
  -3   3   3 334.445 7.84763   1
   3  -3   3 335.918 7.69219   3
  -3   3   3 334.845 7.66066   4
  -3  -3  -3 323.739 7.82769   1
  -3  -3  -3 338.903 7.89347   5
   3  -3   3 316.718 7.69975   1
   3   3  -3 336.376 7.66836   3
   3   3  -3 344.481 7.84798   1
  -3  -3  -3 320.664 7.78656   1
  -3   3   3 327.723 7.68828   2
   3  -3   3 339.876 7.71472   1
  -3  -3  -3 332.330 7.74799   2
   3   3   3 290.066 6.57083   1
  -3  -3   3 281.419 6.52214   4
  -3   3  -3 282.874 6.51224   2
  -3  -3   3 281.365 6.67213   1
  -3  -3   3 279.091 6.68637   1
  -3   3  -3 280.746 6.52851   4
   3  -3  -3 293.991 6.67839   5
   3  -3  -3 285.051 6.57656   1
   3  -3  -3 280.010 6.54754   1
  -3   3  -3 272.740 6.53905   1
   3  -3  -3 288.453 6.51485   3
  -4   3   3 25.3149 1.14628   1
  -4   3   3 23.7962 1.44242   4
  -4  -3  -3 24.2245 1.04999   1
   4   3  -3 23.7233 1.13805   1
   4  -3   3 24.4175 1.01962   3
  -4  -3  -3 23.0518 1.23151   4
   4   3  -3 23.7213 0.93660   3
  -4  -3  -3 23.0264 1.06648   2
  -4   3   3 24.7843 0.99686   2
  -4  -3  -3 23.5776 1.09332   1
   4  -3   3 23.4175 1.20076   1
  -4  -3   3 27.4769 1.14610   1
  -4  -3   3 25.3304 1.08210   1
  -4  -3   3 24.9803 1.21121   4
   4  -3  -3 23.4899 1.08100   3
   4   3   3 21.1929 1.12041   1
   4  -3  -3 23.6621 1.20310   1
  -4   3  -3 25.2406 1.17884   2
  -4   3  -3 25.7628 1.15929   1
  -4   3  -3 21.0986 1.24833   4
   5   3  -3 477.549 10.8231   1
   5  -3   3 464.288 10.7121   3
  -5  -3  -3 449.600 10.8635   1
  -5   3   3 462.332 10.5856   4
  -5  -3  -3 454.031 10.5630   4
  -5  -3  -3 452.587 10.5917   2
   5   3  -3 469.245 10.5730   3
  -5   3   3 446.126 10.6928   2
   5  -3   3 468.979 10.6361   1
  -5   3   3 445.241 10.7555   1
  -5   3  -3 438.502 10.6675   1
  -5  -3   3 447.738 10.4345   4
   5   3   3 476.999 10.6328   1
   5  -3  -3 473.668 10.5025   3
  -5  -3   3 448.753 10.7106   1
  -5   3  -3 443.979 10.4362   4
   5  -3  -3 454.679 10.4943   1
  -5   3  -3 448.942 10.4645   2
   6   3  -3 398.930 9.09866   1
  -6  -3  -3 393.487 9.40889   4
  -6   3   3 380.495 9.05424   1
  -6  -3  -3 385.790 9.05042   1
   6   3  -3 400.683 9.11301   3
  -6  -3  -3 381.984 9.02384   2
   6  -3   3 396.624 9.26985   1
  -6   3   3 386.676 8.96837   2
  -6   3   3 389.742 9.50818   4
   6  -3   3 390.413 8.96739   3
   6  -3  -3 394.778 8.88955   3
  -6   3  -3 379.292 8.95167   1
  -6  -3   3 386.791 9.23341   4
  -6   3  -3 374.027 9.21650   4
   6   3   3 397.301 9.04603   1
  -6   3  -3 388.537 8.92864   2
   6  -3  -3 385.776 9.14038   1
  -6  -3   3 378.927 8.93305   1
   7  -3   3 104.447 2.94895   3
   7  -3   3 103.165 3.38182   1
  -7  -3  -3 106.526 3.40305   4
   7   3  -3 101.409 3.24933   1
  -7  -3  -3 107.638 3.14955   2
   7   3  -3 102.349 2.76038   3
  -7   3   3 105.115 3.49616   4
  -7  -3  -3 106.102 3.18511   1
  -7   3   3 105.743 3.23220   1
  -7   3   3 104.858 3.03623   2
   7   3   3 81.0135 2.82065   1
  -7   3  -3 83.7199 2.67260   2
  -7   3  -3 81.3958 2.92688   4
  -7   3  -3 85.2440 2.77417   1
   7  -3  -3 81.6212 2.56989   3
  -7  -3   3 85.8908 2.73109   1
   7  -3  -3 83.6714 2.89782   1
  -7  -3   3 84.8664 2.89698   4
  -8   3   3 2.64336 0.94956   2
  -8   3   3 1.41483 0.97480   1
  -8   3   3 3.35174 1.39942   4
  -8  -3  -3 1.94033 1.01182   1
   8  -3   3 4.10022 1.22702   1
   8   3  -3 0.61283 1.07133   1
   8   3  -3 2.59451 0.69377   3
   8  -3   3 1.98023 0.81400   3
  -8  -3  -3 4.71512 1.10269   2
  -8  -3  -3 2.58643 1.19165   4
  -8  -3   3 2.40055 1.13432   4
  -8   3  -3 0.92264 0.93215   1
   8  -3  -3 2.84608 1.12467   1
   8  -3  -3 2.29768 0.88134   3
  -8   3  -3 -0.1384 0.96605   2
   8   3   3 1.54609 1.11919   1
  -8  -3   3 0.89416 0.98022   1
  -8   3  -3 2.13164 1.26549   4
  -9   3   3 289.587 7.54318   1
   9  -3   3 302.317 7.77356   1
  -9   3   3 299.152 7.84921   4
  -9  -3  -3 288.052 7.49877   1
  -9   3   3 286.261 7.36096   2
  -9  -3  -3 292.054 7.80952   4
   9  -3   3 289.982 7.17267   3
  -9  -3  -3 289.149 7.42107   2
   9  -3  -3 296.067 7.23537   3
  -9  -3   3 289.035 7.45297   1
  -9  -3   3 287.099 7.69004   4
  -9   3  -3 275.851 7.43413   1
  -9   3  -3 290.337 7.37375   2
  -9   3  -3 294.317 7.73436   4
   9  -3  -3 294.744 7.72267   1
 -10  -3  -3 16.1962 1.82614   4
 -10   3   3 17.3866 1.95311   4
  10  -3   3 17.4815 1.94125   1
 -10  -3  -3 13.8645 1.60507   1
 -10  -3  -3 18.6370 1.65947   2
 -10   3   3 18.0198 1.57872   2
 -10   3   3 17.8279 1.70541   1
 -10  -3   3 19.3101 1.74954   1
  10  -3  -3 18.2192 1.45598   3
  10  -3  -3 19.3398 1.92319   1
 -10   3  -3 17.9820 1.64212   2
 -10   3  -3 17.6791 1.90864   4
 -10   3  -3 19.3888 1.74419   1
 -10  -3   3 15.2807 1.80216   4
 -11   3   3 4.47749 1.54554   1
 -11  -3  -3 4.39576 1.64164   4
 -11  -3  -3 3.30028 1.44434   1
  11  -3   3 2.17839 1.69422   1
 -11   3   3 2.62562 1.67399   4
 -11   3  -3 3.46991 1.39688   2
 -11  -3   3 6.14758 1.55704   1
 -11   3  -3 2.24375 1.46631   1
  11  -3  -3 4.42050 1.73321   1
 -11  -3   3 5.26726 1.65740   4
 -11   3  -3 4.79133 1.69248   4
   0   4   3 333.830 7.64993   3
   0  -4  -3 335.587 7.85331   5
   0   4  -3 320.007 7.59195   1
   0   4  -3 329.798 7.68430   2
   0   4   3 340.760 7.62558   1
   0  -4  -3 331.234 7.63920   1
   0  -4   3 341.019 7.61507   1
   0   4   3 335.384 7.63592   1
   0  -4   3 339.298 7.72835   3
   0   4  -3 331.160 7.61650   1
   0  -4  -3 338.180 7.66023   3
   0   4  -3 335.972 7.67527   5
   0   4   3 331.697 7.77619   4
   1  -4   3 105.047 2.39679   5
  -1  -4  -3 104.800 2.66895   5
   1  -4   3 92.8689 2.34169   4
  -1  -4  -3 100.630 2.34475   3
   1   4  -3 100.586 2.36120   4
   1   4  -3 103.073 2.36491   1
  -1   4   3 105.739 2.35973   2
  -1   4   3 98.3010 2.58974   4
   1  -4   3 104.574 2.47415   1
   1   4  -3 100.642 2.57723   5
   1  -4   3 103.760 2.59290   3
  -1  -4  -3 101.234 2.38541   1
  -1   4   3 99.8745 2.41010   1
   1   4   3 73.5298 1.79690   1
  -1   4  -3 74.4137 1.84795   1
   1  -4  -3 72.8700 1.66142   2
   1  -4  -3 75.6485 2.04288   5
   1   4   3 72.5187 1.68740   2
   1  -4  -3 72.4713 1.82512   1
   1  -4  -3 72.8960 1.86324   1
  -1   4  -3 69.0824 1.78019   4
  -1   4  -3 70.2872 1.68076   5
   1   4   3 70.5950 1.73102   3
   1  -4  -3 73.4749 1.92062   3
  -1  -4   3 71.6077 1.77369   1
  -1   4  -3 69.8381 1.86977   2
   2   4  -3 736.651 16.9176   4
  -2   4   3 753.514 17.0485   4
  -2   4   3 743.125 16.8186   2
   2   4  -3 767.129 16.9312   1
  -2  -4  -3 748.317 16.7226   3
  -2  -4  -3 741.001 16.9400   1
  -2  -4  -3 732.760 16.9161   1
  -2   4   3 749.141 16.9619   1
  -2  -4  -3 744.572 16.8519   2
  -2  -4  -3 765.404 17.1540   5
   2  -4   3 762.376 17.0111   1
   2  -4   3 749.253 16.9993   3
   2  -4   3 724.186 16.9824   1
   2   4   3 775.432 17.4589   2
   2  -4  -3 770.174 17.5850   3
   2  -4  -3 771.099 17.5642   1
  -2   4  -3 769.679 17.5774   1
   2  -4  -3 781.712 17.7169   5
  -2   4  -3 774.308 17.5638   2
   2  -4  -3 783.120 17.6020   1
  -2  -4   3 772.700 17.5160   4
   2   4   3 785.092 17.5451   1
  -2  -4   3 765.450 17.4996   1
   2  -4  -3 779.404 17.4347   2
  -2   4  -3 765.943 17.5268   4
   3   4  -3 223.641 5.10139   1
   3  -4   3 222.816 5.23859   3
  -3   4   3 220.402 5.04579   2
  -3  -4  -3 220.210 5.09006   1
   3  -4   3 226.145 5.26094   1
  -3  -4  -3 218.883 5.05546   2
  -3   4   3 216.731 5.40812   4
  -3   4   3 219.098 5.12952   1
   3  -4   3 205.082 5.18462   1
  -3  -4  -3 219.503 5.10131   1
  -3  -4  -3 224.476 5.34612   5
   3  -4  -3 228.277 5.38486   3
  -3  -4   3 226.722 5.21590   1
   3  -4  -3 228.744 5.62440   5
  -3  -4   3 224.080 5.21442   1
   3  -4  -3 217.002 5.27904   1
  -3   4  -3 220.669 5.26951   1
   3   4   3 226.335 5.24707   1
  -3   4  -3 225.664 5.30249   2
  -3   4  -3 227.914 5.38194   4
  -3  -4   3 220.826 5.32822   4
   3  -4  -3 231.502 5.30784   1
   4  -4   3 230.025 5.54210   3
  -4   4   3 223.542 5.72251   4
  -4   4   3 228.685 5.51676   1
   4  -4   3 238.969 5.69882   1
  -4  -4  -3 222.127 5.34362   1
  -4   4   3 227.346 5.30629   2
  -4  -4  -3 226.806 5.43013   1
  -4  -4  -3 225.348 5.39299   2
   4   4  -3 234.240 5.41971   1
   4   4  -3 232.656 5.32853   3
   4  -4  -3 220.644 5.43141   1
  -4  -4   3 213.872 5.38394   4
  -4  -4   3 214.226 5.13342   1
  -4   4  -3 213.497 5.28640   1
   4  -4  -3 221.598 5.34449   3
   4  -4  -3 224.019 5.56439   5
  -4  -4   3 212.282 5.12547   1
  -4   4  -3 215.723 5.28376   2
   4   4   3 219.594 5.33267   1
  -4   4  -3 220.425 5.41643   4
   5   4  -3 535.648 11.8488   3
   5   4  -3 527.770 12.2119   1
   5  -4   3 524.188 12.0561   3
  -5  -4  -3 515.509 12.0270   2
  -5   4   3 507.306 12.1727   1
  -5   4   3 499.185 11.9826   2
  -5  -4  -3 504.707 12.1668   1
   5  -4   3 521.368 11.9994   1
  -5   4   3 516.772 11.9063   4
  -5  -4   3 543.298 12.9542   1
  -5   4  -3 542.666 13.0357   1
  -5   4  -3 547.787 12.8164   4
  -5   4  -3 530.656 12.8902   2
   5  -4  -3 563.244 12.8964   5
   5   4   3 567.555 13.0512   1
   5  -4  -3 562.073 12.8660   3
  -5  -4   3 550.788 12.7588   4
  -5  -4   3 570.106 13.0298   1
   5  -4  -3 560.210 12.9746   1
  -6  -4  -3 17.2270 1.12504   2
  -6   4   3 17.1104 1.53185   4
   6   4  -3 14.4239 0.81514   3
  -6   4   3 15.9792 1.14734   1
  -6   4   3 16.6500 1.02785   2
  -6  -4  -3 14.3598 1.07677   1
   6   4  -3 13.8217 1.14026   1
  -6  -4  -3 14.3762 1.25593   4
   6  -4   3 13.9104 1.21604   1
   6  -4   3 14.5520 0.97943   3
  -6  -4   3 15.7444 1.12114   1
   6  -4  -3 12.7603 1.01464   3
  -6   4  -3 14.0955 1.12540   2
  -6  -4   3 15.7201 1.23368   4
   6  -4  -3 14.1145 1.21241   1
  -6   4  -3 15.1647 1.13116   1
  -6   4  -3 17.7755 1.38478   4
   6   4   3 13.8082 1.11654   1
   7  -4   3 94.8118 3.16127   1
  -7  -4  -3 95.4443 2.92710   2
   7   4  -3 91.4559 3.01665   1
  -7  -4  -3 94.7233 2.96170   1
   7   4  -3 91.6211 2.50043   3
  -7   4   3 90.1931 3.27083   4
  -7   4   3 97.6752 2.83329   2
   7  -4   3 95.8239 2.80251   3
  -7   4   3 101.795 3.05420   1
  -7  -4  -3 91.3600 3.16150   4
   7  -4  -3 84.5684 2.93935   1
  -7   4  -3 86.0247 2.72507   2
  -7   4  -3 89.5800 3.01493   4
  -7  -4   3 84.2384 2.92900   4
   7  -4  -3 86.1424 2.68003   3
  -7   4  -3 87.3102 2.81598   1
   7   4   3 81.1378 2.82271   1
  -7  -4   3 88.0166 2.79543   1
  -8   4   3 31.9289 1.59082   2
  -8  -4  -3 30.5456 1.69784   1
  -8  -4  -3 23.5893 1.55954   2
  -8   4   3 31.7924 1.76912   1
   8  -4   3 26.3794 1.82755   1
   8   4  -3 27.8922 1.76276   1
  -8   4   3 28.1748 2.03647   4
  -8  -4  -3 28.5781 1.86709   4
   8  -4   3 26.6368 1.45142   3
   8  -4  -3 27.4053 1.52356   3
  -8   4  -3 26.9585 1.68512   1
  -8  -4   3 27.8643 1.83707   4
  -8   4  -3 29.7423 1.66343   2
   8  -4  -3 28.0991 1.86826   1
  -8   4  -3 30.7361 1.97409   4
  -8  -4   3 31.2514 1.73320   1
   8   4   3 29.8030 1.78705   1
  -9   4   3 72.0039 2.59090   2
  -9   4   3 72.0168 3.08196   4
  -9  -4  -3 72.5565 2.69941   2
   9  -4   3 70.6550 2.95177   1
   9  -4   3 68.7866 2.43401   3
  -9   4   3 72.7350 2.79570   1
  -9  -4  -3 70.3764 2.97429   4
  -9  -4  -3 75.7734 2.78203   1
  -9   4  -3 78.3815 2.80764   2
   9  -4  -3 71.6216 2.59775   3
  -9  -4   3 74.8455 2.80969   1
  -9   4  -3 77.0405 3.09941   4
  -9  -4   3 74.5616 3.02804   4
  -9   4  -3 76.7027 2.84265   1
   9  -4  -3 76.1977 3.05679   1
 -10   4   3 20.3410 1.81078   1
 -10  -4  -3 19.6082 1.74126   1
  10  -4   3 20.4302 2.04730   1
 -10   4   3 21.3482 2.12101   4
 -10   4   3 20.5861 1.62767   2
  10  -4  -3 21.2237 2.00124   1
  10  -4  -3 19.2131 2.42013   5
 -10   4  -3 25.5277 2.10347   4
 -10   4  -3 23.1085 1.88143   1
 -10  -4   3 25.6462 2.03399   4
 -10   4  -3 21.4008 1.71496   2
 -10  -4   3 22.0362 1.84275   1
  10  -4  -3 23.2133 1.59712   3
   0  -5  -3 2.43602 0.59504   5
   0   5   3 4.73412 0.63173   4
   0   5   3 2.94675 0.35139   1
   0  -5   3 2.52634 0.44253   3
   0   5  -3 2.57286 0.37946   5
   0   5  -3 2.26719 0.36202   4
   0  -5   3 2.47583 0.34621   1
   0  -5  -3 2.88650 0.38452   3
   0  -5  -3 3.40416 0.41077   1
   0  -5   3 2.76766 0.34514   1
   0   5  -3 3.00876 0.33328   1
   0  -5  -3 2.73903 0.36548   1
   0   5  -3 2.96297 0.49612   2
  -1  -5  -3 1996.92 44.9344   5
   1   5  -3 1943.70 44.6327   1
  -1   5   3 1971.36 44.8144   4
  -1  -5  -3 2026.59 44.6493   1
   1  -5   3 2086.31 44.6640   5
  -1   5   3 1970.43 44.6709   1
   1  -5   3 2024.92 44.7927   3
   1  -5   3 1877.81 44.6268   4
  -1  -5  -3 1965.25 44.6167   3
   1  -5   3 2027.88 44.7006   1
  -1   5   3 2048.03 44.5465   2
  -1  -5  -3 2022.32 44.6644   1
  -1  -5   3 1940.77 42.0935   1
   1   5   3 1961.88 42.0396   2
   1  -5  -3 1863.58 42.1608   1
  -1  -5   3 1712.22 42.0742   1
  -1   5  -3 1878.74 42.1505   1
   1   5   3 1946.25 42.1208   1
   1   5   3 1904.40 42.0832   3
   1  -5  -3 1889.87 42.2107   3
  -1   5  -3 1842.28 42.0993   4
  -1   5  -3 1838.87 42.1699   2
  -1   5  -3 1902.57 42.1071   5
   1  -5  -3 1910.15 42.3606   5
  -2  -5  -3 187.248 4.46263   5
  -2  -5  -3 175.984 4.08431   1
   2  -5   3 176.370 4.34029   3
  -2  -5  -3 182.095 4.05057   3
   2  -5   3 184.032 4.18460   1
   2  -5   3 158.447 4.09858   5
  -2   5   3 176.952 4.09371   1
   2   5  -3 182.324 4.12130   1
  -2   5   3 177.255 4.07497   2
  -2   5   3 170.000 4.34498   4
   2  -5   3 170.241 4.11008   1
  -2   5  -3 197.693 4.58665   4
   2   5   3 196.697 4.57921   2
  -2   5  -3 195.697 4.63640   2
   2  -5  -3 196.673 4.59030   2
   2  -5  -3 209.760 4.85707   5
  -2   5  -3 196.507 4.57611   1
   2  -5  -3 202.079 4.59583   1
   2  -5  -3 193.348 4.56953   1
   2  -5  -3 197.769 4.80489   3
   2   5   3 199.313 4.57752   1
  -2  -5   3 191.059 4.67422   1
  -3  -5  -3 593.184 13.7495   5
   3  -5   3 601.911 13.5590   3
   3   5  -3 596.468 13.4854   1
  -3  -5  -3 578.834 13.3970   2
   3  -5   3 598.531 13.5939   1
  -3   5   3 580.732 13.3624   2
  -3   5   3 592.553 13.5297   1
  -3  -5  -3 580.530 13.4488   1
   3  -5   3 574.574 13.5495   1
  -3  -5  -3 578.836 13.4748   1
  -3   5   3 583.183 13.6503   4
  -3   5  -3 570.173 13.2979   4
  -3  -5   3 582.963 13.2109   1
   3  -5  -3 583.376 13.3404   1
  -3   5  -3 570.923 13.2734   2
   3  -5  -3 580.438 13.4640   5
   3   5   3 595.193 13.2621   1
  -3  -5   3 561.201 13.1855   1
  -3  -5   3 574.255 13.2534   4
  -3   5  -3 571.637 13.2849   1
   3  -5  -3 576.402 13.2731   1
   3  -5  -3 570.656 13.2967   3
  -4  -5  -3 230.070 5.61923   5
  -4  -5  -3 218.052 5.26138   2
   4  -5   3 195.150 5.12499   5
   4   5  -3 226.618 5.21649   1
   4   5  -3 226.793 5.17583   3
  -4  -5  -3 221.389 5.27550   1
  -4   5   3 221.229 5.14861   2
  -4   5   3 227.130 5.35343   1
   4  -5   3 221.635 5.43957   3
  -4   5   3 227.027 5.59630   4
   4  -5   3 225.913 5.54413   1
  -4  -5  -3 221.784 5.16760   1
   4  -5  -3 205.695 5.18895   3
  -4  -5   3 215.022 4.94551   1
  -4  -5   3 210.150 4.95883   1
   4  -5  -3 210.950 5.22962   1
  -4  -5   3 208.666 5.22258   4
  -4   5  -3 209.990 5.13026   2
   4   5   3 213.057 5.11710   1
   4  -5  -3 211.340 5.40531   5
  -4   5  -3 205.105 5.23845   4
  -4   5  -3 205.902 5.14950   1
  -5   5   3 439.011 10.3839   2
  -5  -5  -3 433.205 10.4042   1
  -5  -5  -3 428.856 10.5068   1
  -5   5   3 442.539 10.3633   1
  -5   5   3 453.776 10.3118   4
   5   5  -3 459.313 10.2411   3
   5  -5   3 458.096 10.3179   1
   5  -5   3 429.123 10.4106   5
   5  -5   3 451.664 10.2443   3
   5   5  -3 459.143 10.5372   1
  -5  -5  -3 440.910 10.2846   2
  -5  -5   3 427.117 9.99684   4
   5  -5  -3 446.444 10.1006   5
   5   5   3 447.368 10.1379   1
  -5  -5   3 429.939 10.2392   1
  -5   5  -3 435.626 9.99484   4
  -5   5  -3 413.400 10.0188   1
   5  -5  -3 437.107 9.95277   3
  -5  -5   3 425.597 10.2504   1
   5  -5  -3 445.938 10.0452   1
  -5   5  -3 424.316 9.94451   2
   6  -5   3 332.168 7.86784   3
  -6   5   3 338.604 8.27738   4
  -6   5   3 321.907 7.69130   2
  -6  -5  -3 329.870 7.90239   2
  -6  -5  -3 320.024 7.82417   1
  -6   5   3 327.685 7.86198   1
   6   5  -3 336.004 7.85823   1
   6  -5   3 335.799 8.22530   1
   6   5  -3 342.135 7.76095   3
  -6   5  -3 311.233 7.62019   1
  -6   5  -3 312.113 7.64307   2
  -6  -5   3 315.969 7.86501   4
   6  -5  -3 319.228 7.71606   3
   6  -5  -3 323.403 8.05560   5
  -6  -5   3 318.476 7.43846   1
   6  -5  -3 315.535 7.86074   1
  -6   5  -3 313.224 7.83558   4
   6   5   3 318.727 7.62627   1
   7   5  -3 91.4110 2.46869   3
  -7  -5  -3 95.6533 2.96765   1
   7   5  -3 91.3708 3.00159   1
   7  -5   3 93.1385 3.18888   1
  -7  -5  -3 95.0204 2.93431   2
  -7   5   3 99.8425 3.08806   1
  -7   5   3 98.7317 2.84084   2
  -7   5   3 98.3865 3.40446   4
   7  -5   3 94.0062 2.85926   3
  -7   5  -3 98.4817 2.94297   2
   7  -5  -3 94.8475 3.47395   5
   7  -5  -3 96.9478 2.96342   3
  -7  -5   3 94.5952 2.96969   1
   7   5   3 89.7527 3.01482   1
  -7   5  -3 93.4759 3.00081   1
  -7  -5   3 99.6923 3.19824   4
   7  -5  -3 94.1698 3.16531   1
  -7   5  -3 96.9853 3.23463   4
  -8  -5  -3 23.4425 1.54642   2
  -8   5   3 25.0018 1.48194   2
  -8   5   3 24.1340 1.60597   1
   8  -5   3 23.4792 1.80988   1
   8  -5   3 25.8488 1.46196   3
  -8   5   3 23.9307 2.00639   4
  -8  -5  -3 23.7270 1.56434   1
  -8  -5   3 24.9604 1.58226   1
  -8   5  -3 25.8092 1.89297   4
  -8  -5   3 25.9104 1.77283   4
   8  -5  -3 24.6926 1.51795   3
   8  -5  -3 25.2400 2.18323   5
  -8   5  -3 25.6719 1.60088   2
  -8   5  -3 24.2175 1.62138   1
   8  -5  -3 24.9265 1.80564   1
   9  -5   3 13.2762 1.30436   3
  -9   5   3 18.5458 1.96473   4
  -9   5   3 15.6545 1.54297   1
  -9  -5  -3 18.3407 1.54664   1
   9  -5   3 16.7580 1.76217   1
  -9   5   3 14.6801 1.35642   2
   9  -5  -3 26.3495 2.34531   5
   9  -5  -3 25.2939 1.59919   3
  -9   5  -3 27.4557 2.02564   4
  -9  -5   3 24.6372 1.87265   4
   9  -5  -3 23.6583 1.93891   1
  -9   5  -3 24.8209 1.75431   1
  -9   5  -3 23.5530 1.65583   2
  -9  -5   3 25.4678 1.75222   1
 -10   5   3 12.3726 1.59453   1
  10  -5   3 10.4616 1.81376   1
 -10  -5  -3 10.8174 1.52962   1
 -10   5   3 14.5095 1.99852   4
 -10   5   3 11.8896 1.42803   2
 -10   5  -3 16.4230 1.62006   2
 -10  -5   3 18.7422 1.86037   4
  10  -5  -3 17.4060 2.35256   5
  10  -5  -3 14.6025 1.87815   1
 -10   5  -3 18.1579 1.97311   4
 -10   5  -3 16.1584 1.73980   1
  10  -5  -3 15.0852 1.52014   3
 -10  -5   3 15.9176 1.67513   1
   0  -6   3 32.4551 0.91734   1
   0   6  -3 30.9193 0.98470   4
   0   6  -3 31.6429 0.90517   1
   0  -6  -3 26.7514 0.93289   1
   0  -6  -3 32.5338 1.06337   3
   0  -6  -3 31.6487 1.29763   5
   0  -6   3 31.5376 1.12875   3
   0   6   3 32.1397 0.92210   1
   0   6   3 31.6242 1.24344   4
   0  -6  -3 32.8416 0.93835   1
   0   6  -3 29.1336 1.04685   5
   0   6  -3 32.6247 1.10531   2
   0  -6   3 30.3828 1.09662   5
   1  -6   3 828.815 19.0887   1
  -1   6   3 866.988 19.0838   1
  -1   6   3 877.747 18.9595   2
   1  -6   3 873.252 19.1003   1
   1  -6   3 864.062 19.1080   5
   1  -6   3 850.819 19.2402   3
   1  -6   3 802.128 19.0642   4
   1   6  -3 747.031 19.0092   1
  -1  -6  -3 853.871 19.4062   5
  -1  -6  -3 863.605 19.0414   1
  -1  -6  -3 843.296 19.0554   3
  -1  -6  -3 864.281 19.0518   1
  -1   6   3 857.504 19.2837   4
  -1   6  -3 817.424 18.8234   4
   1  -6  -3 853.366 18.8608   1
  -1   6  -3 838.835 18.8378   5
   1  -6  -3 832.407 18.9370   3
  -1   6  -3 833.139 18.8281   1
  -1  -6   3 856.776 18.7764   1
   1   6   3 873.509 18.7328   2
  -1  -6   3 739.005 18.7502   1
   1  -6  -3 838.860 19.1036   5
   1   6   3 830.304 18.7956   3
  -1   6  -3 814.962 18.8912   2
   1   6   3 882.402 18.7957   1
  -2   6   3 358.485 8.41719   1
   2   6  -3 368.897 8.35903   1
  -2  -6  -3 364.214 8.34846   1
  -2  -6  -3 359.858 8.36628   1
   2  -6   3 345.480 8.42882   1
   2  -6   3 363.218 8.31646   3
   2  -6   3 365.352 8.47185   1
  -2   6   3 367.303 8.28266   2
  -2   6   3 364.559 8.38313   4
  -2  -6  -3 370.177 8.49487   5
  -2  -6  -3 361.482 8.22625   3
   2  -6   3 359.661 8.29804   5
   2  -6  -3 389.055 8.80662   2
  -2  -6   3 383.044 8.85663   1
  -2   6  -3 373.392 8.94062   1
   2   6   3 376.877 8.74965   3
   2  -6  -3 383.893 8.93638   1
   2  -6  -3 391.905 8.99508   1
   2   6   3 388.453 8.83708   2
  -2   6  -3 373.229 8.99551   2
   2  -6  -3 394.919 9.10259   5
  -2   6  -3 388.523 8.97944   4
  -2  -6   3 387.084 8.84521   1
   2   6   3 404.362 8.89729   1
   2  -6  -3 380.292 8.84667   3
   3  -6   3 321.491 7.87994   1
   3  -6   3 315.337 7.83343   5
  -3   6   3 346.277 7.87494   2
  -3   6   3 348.145 8.04286   1
   3   6  -3 352.957 7.97550   1
   3  -6   3 344.822 7.83258   3
  -3   6   3 337.792 7.88009   4
  -3  -6  -3 346.974 7.91794   5
   3  -6   3 348.290 7.88178   1
  -3  -6  -3 334.268 7.96300   1
  -3   6  -3 333.866 7.73728   4
  -3  -6   3 338.883 7.85312   1
   3  -6  -3 331.052 7.79935   1
  -3   6  -3 327.415 7.72646   2
   3   6   3 341.788 7.90776   1
  -3   6  -3 325.879 7.83562   1
   3  -6  -3 346.651 7.81977   5
   3  -6  -3 345.125 7.89648   1
   3  -6  -3 334.833 7.77374   3
   4   6  -3 732.192 16.1989   1
   4  -6   3 727.616 16.3365   1
   4   6  -3 728.653 15.9717   3
   4  -6   3 684.579 16.2639   1
  -4   6   3 707.623 16.3785   4
   4  -6   3 623.645 16.0182   5
  -4  -6  -3 699.997 16.1468   1
  -4   6   3 702.619 16.0600   2
  -4  -6  -3 700.268 16.1708   1
  -4   6   3 707.430 16.2322   1
   4  -6   3 719.196 16.2684   3
  -4  -6  -3 709.681 16.5032   5
  -4   6  -3 699.416 16.4824   1
   4  -6  -3 718.808 16.5375   1
  -4   6  -3 713.096 16.4945   4
   4  -6  -3 686.646 16.4588   1
  -4  -6   3 730.723 16.3944   1
  -4  -6   3 713.016 16.3713   1
   4   6   3 733.497 16.4390   1
   4  -6  -3 726.711 16.5012   3
  -4   6  -3 703.970 16.4297   2
   4  -6  -3 713.897 16.6293   5
  -5   6   3 318.499 7.36925   2
   5  -6   3 310.665 7.44343   5
  -5  -6  -3 305.205 7.41290   1
   5  -6   3 333.978 7.71199   1
   5   6  -3 324.958 7.44066   1
   5   6  -3 323.777 7.47907   3
   5  -6   3 328.594 7.63689   3
  -5   6   3 313.417 7.88038   4
  -5  -6  -3 325.505 7.44299   1
  -5   6   3 322.422 7.50065   1
  -5   6  -3 326.013 7.78621   1
  -5  -6   3 332.791 7.79382   1
   5  -6  -3 340.328 8.01566   3
  -5   6  -3 337.063 8.08490   4
   5  -6  -3 344.590 8.20561   5
  -5  -6   3 334.516 8.06977   4
   5  -6  -3 337.707 7.92809   1
  -5  -6   3 332.048 7.76607   1
  -5   6  -3 326.385 7.83614   2
   5   6   3 342.250 7.79254   1
  -6   6   3 128.682 3.86264   4
   6  -6   3 129.129 3.73642   1
  -6   6   3 127.301 3.33299   2
  -6  -6  -3 119.998 3.44150   1
  -6   6   3 123.286 3.55235   1
   6   6  -3 123.176 3.47241   1
   6   6  -3 123.901 3.05292   3
   6  -6   3 122.325 3.46495   3
   6  -6   3 117.038 3.44650   5
  -6  -6   3 125.088 3.50560   1
   6  -6  -3 129.470 3.95032   5
  -6   6  -3 130.007 3.78927   4
   6  -6  -3 129.667 3.61401   3
   6   6   3 129.457 3.57832   1
   6  -6  -3 125.004 3.74440   1
  -6   6  -3 122.519 3.53184   2
  -6   6  -3 130.687 3.61301   1
  -6  -6   3 125.132 3.72881   4
  -7   6   3 37.3027 1.59667   2
   7  -6   3 37.6398 1.83413   5
  -7   6   3 37.4625 1.79675   1
   7  -6   3 36.6232 1.93925   1
   7  -6   3 33.1716 1.64907   3
  -7  -6  -3 38.2075 1.73558   1
  -7   6   3 42.0583 2.28118   4
  -7   6  -3 37.0711 2.02495   4
   7  -6  -3 34.0570 1.89961   1
  -7   6  -3 33.1590 1.66035   2
  -7   6  -3 32.6651 1.71338   1
  -7  -6   3 35.7554 1.88110   4
   7  -6  -3 36.6747 1.71878   3
  -7  -6   3 35.7409 1.68387   1
   7  -6  -3 36.4284 2.19988   5
  -8  -6  -3 99.0494 3.15111   1
  -8   6   3 96.8413 3.58244   4
   8  -6   3 97.4573 3.04558   3
  -8   6   3 99.0397 2.98778   2
   8  -6   3 90.4061 3.35371   1
  -8   6   3 93.8816 3.15258   1
  -8   6  -3 97.9301 3.12467   2
  -8   6  -3 96.5963 3.24216   1
   8  -6  -3 99.1620 3.69996   5
  -8   6  -3 96.1443 3.44030   4
   8  -6  -3 99.7083 3.14977   3
   8  -6  -3 96.7386 3.40916   1
  -8  -6   3 99.1987 3.40430   4
  -8  -6   3 92.0661 3.11503   1
  -9  -6  -3 22.9662 1.69712   1
  -9   6   3 22.3737 1.69702   1
  -9   6   3 23.4402 2.11812   4
  -9   6   3 25.0601 1.57823   2
   9  -6   3 24.4865 1.98488   1
   9  -6   3 19.4910 1.51573   3
  -9   6  -3 23.6077 1.77093   1
   9  -6  -3 22.8667 1.91737   1
  -9   6  -3 24.9529 1.70290   2
  -9  -6   3 22.3722 1.70063   1
   9  -6  -3 27.1290 2.31061   5
  -9   6  -3 23.5934 1.98914   4
   9  -6  -3 23.2845 1.63551   3
  -9  -6   3 23.3428 1.84424   4
 -10   6   3 72.9596 2.77572   2
 -10   6   3 74.3421 3.42539   4
  10  -6   3 74.3611 3.33627   1
  10  -6   3 72.3176 2.75709   3
 -10  -6  -3 76.3548 3.03946   1
 -10  -6   3 79.3555 3.30642   4
 -10   6  -3 80.2082 3.37529   4
  10  -6  -3 79.7103 3.42237   1
 -10   6  -3 76.1412 2.99609   2
  10  -6  -3 79.0865 2.94173   3
 -10  -6   3 82.3601 3.14008   1
  10  -6  -3 77.9790 3.69032   5
   0   7  -3 335.930 7.76494   1
   0  -7   3 338.873 8.03082   5
   0  -7  -3 340.456 7.85465   3
   0   7   3 342.081 7.88473   4
   0   7  -3 341.779 7.88697   4
   0  -7   3 351.748 7.77525   1
   0  -7  -3 341.410 7.79338   1
   0   7  -3 336.319 7.95463   2
   0  -7  -3 332.641 7.92497   5
   0  -7   3 344.574 7.85505   3
  -1  -7  -3 148.435 3.44768   1
  -1   7   3 146.916 3.42176   1
  -1  -7  -3 150.676 3.53274   3
   1  -7   3 146.992 3.74872   3
  -1  -7  -3 149.041 3.88917   5
  -1   7   3 144.846 3.78207   4
   1  -7   3 151.247 3.43939   1
   1  -7   3 146.605 3.49400   5
  -1   7   3 150.654 3.42356   2
   1  -7   3 139.767 3.40723   1
  -1   7  -3 171.909 4.14543   5
  -1   7  -3 173.785 4.14215   4
   1   7   3 181.422 4.16902   2
   1  -7  -3 180.515 4.54470   5
  -1   7  -3 177.653 4.14691   1
   1  -7  -3 179.191 4.15310   1
   1  -7  -3 177.872 4.17232   1
   1   7   3 190.282 4.21112   1
   1  -7  -3 176.805 4.40888   3
  -1   7  -3 177.879 4.28382   2
  -2  -7  -3 102.863 2.44337   3
  -2   7   3 100.495 2.87399   4
  -2  -7  -3 102.267 2.49621   1
   2  -7   3 100.525 2.82446   3
   2  -7   3 102.788 2.67126   1
  -2   7   3 103.174 2.49798   2
   2   7  -3 95.9448 2.53010   1
  -2   7   3 100.549 2.59007   1
   2  -7   3 101.370 2.51610   5
  -2  -7  -3 105.593 2.95060   5
  -2  -7  -3 107.451 2.55031   1
  -2   7  -3 111.707 2.80839   5
   2  -7  -3 115.902 3.18934   5
   2  -7  -3 114.770 3.08142   3
   2  -7  -3 114.322 2.73095   2
   2   7   3 118.361 2.80969   1
   2   7   3 108.298 2.64618   3
  -2  -7   3 115.114 2.69476   1
   2  -7  -3 114.892 2.93613   1
  -2   7  -3 114.183 2.97959   4
  -2   7  -3 117.997 2.96608   2
  -2  -7   3 116.124 2.70675   1
  -2   7  -3 112.740 2.88177   1
  -3  -7  -3 434.323 10.1161   5
   3  -7   3 451.184 10.1658   1
  -3   7   3 425.398 9.96302   4
   3  -7   3 409.632 9.90227   5
   3   7  -3 436.220 9.99375   1
  -3  -7  -3 432.450 9.99614   1
  -3   7   3 440.743 10.0838   1
  -3   7   3 436.493 9.92765   2
   3  -7   3 414.896 10.0959   1
   3  -7   3 435.534 9.90568   3
   3  -7  -3 410.309 9.69818   1
   3   7   3 419.280 9.62452   1
   3  -7  -3 428.073 9.77419   1
  -3   7  -3 410.950 9.67639   2
  -3   7  -3 405.175 9.69404   1
  -3  -7   3 408.656 9.56924   1
   3  -7  -3 417.342 9.50975   3
  -3   7  -3 408.602 9.61633   4
   3  -7  -3 420.671 9.66018   5
  -4   7   3 76.6757 2.08635   2
   4   7  -3 77.5096 2.16592   1
  -4   7   3 74.8604 2.50936   4
  -4   7   3 78.4415 2.27163   1
   4  -7   3 70.9481 2.23532   1
  -4  -7  -3 73.8596 2.11651   1
  -4  -7  -3 74.2386 2.45194   5
   4  -7   3 74.9094 2.34779   1
  -4  -7  -3 77.2866 2.17996   1
   4  -7   3 74.0635 2.05409   5
   4  -7   3 78.0391 2.34636   3
   4   7   3 82.4433 2.36279   1
  -4   7  -3 79.6227 2.56216   4
   4  -7  -3 83.5357 2.54358   3
  -4   7  -3 89.5116 2.46830   2
  -4  -7   3 82.8916 2.31527   1
  -4  -7   3 87.4341 2.31675   1
   4  -7  -3 82.6609 2.46988   1
   4  -7  -3 80.9598 2.42688   1
   4  -7  -3 83.8651 2.68234   5
  -4   7  -3 86.4828 2.43218   1
  -5   7   3 124.827 3.67743   4
  -5   7   3 124.000 3.41582   1
   5   7  -3 126.330 3.33735   1
  -5  -7  -3 124.038 3.29442   1
  -5   7   3 121.866 3.22353   2
  -5  -7  -3 123.172 3.32508   1
   5   7  -3 124.335 3.04322   3
   5  -7   3 119.119 3.24676   5
   5  -7   3 127.675 3.54993   1
   5  -7   3 124.740 3.47356   3
   5  -7  -3 131.917 3.78433   5
  -5   7  -3 125.089 3.48343   1
  -5  -7   3 128.186 3.38770   1
   5  -7  -3 128.318 3.57325   1
   5   7   3 122.195 3.42502   1
  -5  -7   3 128.839 3.34985   1
  -5   7  -3 121.983 3.43069   2
  -5   7  -3 123.928 3.63573   4
   5  -7  -3 131.841 3.57931   3
  -6   7   3 289.281 7.15595   1
   6   7  -3 295.042 7.05610   1
  -6   7   3 290.746 6.90761   2
   6  -7   3 281.278 6.80794   5
  -6  -7  -3 288.634 7.00322   1
   6  -7   3 287.958 7.16993   3
   6  -7   3 294.244 7.32656   1
  -6   7   3 291.094 7.39132   4
   6   7  -3 282.601 6.78536   3
  -6   7  -3 300.478 7.46388   4
  -6   7  -3 283.261 7.23919   1
   6  -7  -3 297.298 7.41434   1
   6   7   3 289.507 7.24701   1
  -6   7  -3 294.649 7.20127   2
   6  -7  -3 304.557 7.35852   3
  -6  -7   3 290.831 7.06701   1
   6  -7  -3 300.074 7.59396   5
  -7  -7  -3 111.853 3.33031   1
  -7   7   3 116.491 3.79508   4
  -7   7   3 114.571 3.18202   2
  -7   7   3 106.684 3.36026   1
   7  -7   3 106.941 3.32468   3
   7  -7   3 110.173 3.36757   5
   7  -7   3 111.948 3.56289   1
  -7   7  -3 124.924 3.68200   1
  -7   7  -3 122.540 3.62850   2
  -7  -7   3 125.296 3.64422   1
   7  -7  -3 124.996 3.87046   1
   7  -7  -3 127.862 4.06597   5
  -7   7  -3 129.506 3.94256   4
   7  -7  -3 126.644 3.70833   3
   8  -7   3 28.9772 1.95590   1
  -8   7   3 30.0575 1.57041   2
  -8   7   3 28.0249 1.71026   1
   8  -7   3 25.6560 1.61083   3
  -8  -7  -3 31.1486 1.71944   1
  -8   7   3 28.6961 2.21291   4
  -8   7  -3 19.5225 1.55741   1
  -8   7  -3 22.5783 1.87152   4
  -8  -7   3 23.3594 1.81688   4
  -8   7  -3 22.6567 1.54466   2
   8  -7  -3 21.6094 1.54760   3
   8  -7  -3 22.8178 1.77970   1
  -8  -7   3 21.7886 1.53590   1
   8  -7  -3 21.5227 1.99961   5
   9  -7   3 129.743 3.78305   3
   9  -7   3 122.959 4.14782   1
  -9  -7  -3 118.674 3.81707   1
  -9   7   3 121.683 4.30151   4
  -9   7   3 117.743 3.65553   2
  -9   7  -3 109.707 3.52449   2
   9  -7  -3 105.937 3.84119   1
   9  -7  -3 110.497 4.09974   5
  -9   7  -3 110.161 3.88053   4
  -9  -7   3 110.012 3.55638   1
   9  -7  -3 107.571 3.51256   3
  10  -7   3 3.43239 1.65193   1
  10  -7   3 3.91966 1.29353   3
 -10   7   3 2.06681 1.73528   4
 -10  -7  -3 4.69769 1.36983   1
 -10   7   3 4.90205 1.25324   2
 -10   7  -3 5.70374 1.39790   2
 -10   7  -3 6.55692 1.74989   4
 -10  -7   3 5.48420 1.41905   1
  10  -7  -3 5.09596 1.67604   1
  10  -7  -3 4.79953 1.35800   3
   0   8  -3 156.528 3.80346   1
   0  -8   3 167.891 4.10185   3
   0  -8   3 173.923 3.82809   1
   0  -8   3 168.380 4.09508   5
   0  -8  -3 161.151 3.85892   1
   0   8  -3 155.658 3.83017   4
   0   8  -3 160.509 3.97497   2
   0   8   3 163.624 4.14163   4
   0  -8  -3 162.187 4.02749   3
   0  -8  -3 161.768 4.24002   5
   1  -8   3 656.106 14.8733   5
  -1  -8  -3 637.984 15.1704   5
   1  -8   3 667.932 14.7238   1
   1  -8   3 616.948 14.7058   1
  -1   8   3 666.308 14.6426   2
  -1  -8  -3 651.734 14.6698   1
  -1   8   3 630.777 15.0160   4
   1  -8   3 649.026 14.9796   3
  -1  -8  -3 648.984 14.7749   3
  -1   8   3 666.390 14.7309   1
   1  -8  -3 620.042 13.9002   1
   1  -8  -3 581.490 13.9170   1
   1  -8  -3 617.040 14.3065   5
  -1   8  -3 613.724 14.0353   2
  -1   8  -3 594.478 13.9912   4
   1  -8  -3 608.737 14.1020   3
  -1  -8   3 627.278 14.2691   5
  -1   8  -3 618.669 13.8856   1
   1   8   3 630.663 13.8416   1
  -2  -8  -3 433.936 9.77644   1
  -2  -8  -3 428.535 9.77073   1
  -2  -8  -3 428.099 9.93424   5
  -2   8   3 419.236 9.86044   4
  -2   8   3 421.555 9.85308   1
   2  -8   3 429.293 9.80213   3
   2  -8   3 426.999 9.86780   5
  -2  -8  -3 429.082 9.75660   3
  -2   8   3 422.740 9.74481   2
   2  -8   3 428.773 9.89976   1
   2   8   3 441.838 9.79773   1
   2  -8  -3 412.663 9.74501   2
   2  -8  -3 444.450 10.0976   5
   2  -8  -3 443.955 9.83061   3
  -2   8  -3 421.470 9.96302   4
  -2   8  -3 425.869 9.98524   2
  -2  -8   3 423.954 9.75522   1
  -2   8  -3 423.874 9.87935   1
  -2   8  -3 410.563 9.87376   5
  -3  -8  -3 15.7970 0.76102   1
  -3   8   3 16.2685 0.88605   1
   3  -8   3 16.0479 0.91593   1
  -3  -8  -3 16.7607 1.21701   5
  -3  -8  -3 15.9119 0.77572   1
  -3   8   3 15.4848 0.73733   2
  -3   8   3 13.9255 1.20431   4
   3  -8   3 15.0173 0.73838   5
   3  -8   3 15.0272 0.86046   1
   3  -8   3 16.1873 1.02295   3
   3   8  -3 16.2073 0.82921   1
  -3  -8   3 20.8385 0.86693   1
   3  -8  -3 20.3302 0.96354   1
  -3   8  -3 21.5456 0.96355   1
   3  -8  -3 20.6671 1.08710   1
   3  -8  -3 21.0290 1.24794   5
  -3   8  -3 20.0141 1.18720   4
  -3  -8   3 22.8491 0.85189   1
  -3   8  -3 18.3472 1.04457   2
   3  -8  -3 19.0138 1.10649   3
   3   8   3 21.0865 0.87298   1
  -4   8   3 55.8319 1.67197   2
   4   8  -3 57.9488 1.73460   1
  -4   8   3 58.4794 2.17399   4
   4  -8   3 52.8638 1.82820   1
  -4  -8  -3 58.4413 2.21591   5
  -4  -8  -3 56.4429 1.74992   1
   4  -8   3 55.0180 1.65503   5
  -4   8   3 54.4066 1.83246   1
   4  -8   3 57.2741 1.94124   1
   4  -8   3 52.8201 1.94529   3
   4  -8  -3 52.1740 1.86335   1
   4  -8  -3 50.2002 1.93449   5
   4  -8  -3 50.1214 1.74234   1
   4  -8  -3 50.6555 1.87365   3
   4   8   3 49.5019 1.63416   1
  -4   8  -3 52.4751 1.74542   1
  -4   8  -3 52.3559 1.93390   4
  -4   8  -3 53.6822 1.80859   2
  -4  -8   3 52.1375 1.61789   1
  -5   8   3 146.158 3.71031   2
  -5   8   3 145.861 4.18835   4
   5  -8   3 140.988 3.68097   5
   5   8  -3 141.816 3.52728   3
  -5   8   3 145.663 3.90251   1
   5   8  -3 146.223 3.78806   1
   5  -8   3 148.071 4.03598   1
   5  -8   3 147.889 4.02245   3
  -5  -8  -3 146.524 3.81069   1
   5  -8  -3 145.017 4.04019   1
   5  -8  -3 154.058 4.25993   5
  -5   8  -3 147.662 3.93123   2
  -5   8  -3 146.654 4.10388   4
   5  -8  -3 149.121 4.07628   3
  -5   8  -3 145.732 3.93303   1
   5   8   3 147.596 3.87488   1
  -5  -8   3 145.640 3.81335   1
   6  -8   3 54.8409 2.09534   3
   6  -8   3 50.2966 1.87482   5
  -6   8   3 53.3864 2.01231   1
  -6  -8  -3 54.8640 1.95480   1
  -6   8   3 53.8434 1.85691   2
   6  -8   3 52.8467 2.19008   1
   6   8  -3 49.6789 1.54632   3
  -6   8   3 57.8679 2.52088   4
  -6   8  -3 45.5907 2.14993   4
  -6   8  -3 46.5905 1.87595   1
  -6  -8   3 43.5750 1.76809   1
   6  -8  -3 45.0513 1.93559   3
   6  -8  -3 44.6677 1.99388   1
   6  -8  -3 43.4478 2.15780   5
  -6   8  -3 43.8173 1.83985   2
  -7  -8  -3 55.6111 2.11648   1
   7  -8   3 53.5741 2.18542   3
  -7   8   3 54.1777 1.97949   2
   7  -8   3 53.4887 2.38121   1
  -7   8   3 53.7097 2.17206   1
  -7   8   3 56.7031 2.67472   4
   7  -8  -3 51.2983 2.15295   3
   7  -8  -3 49.6071 2.27608   1
   7  -8  -3 52.5725 2.46705   5
  -7   8  -3 51.2787 2.41640   4
  -7   8  -3 51.4886 2.07447   2
  -7  -8   3 51.3139 2.04891   1
  -7   8  -3 51.8263 2.16397   1
   8  -8   3 26.8404 1.91953   1
  -8  -8  -3 24.9295 1.62578   1
   8  -8   3 22.3995 1.61764   3
  -8   8   3 26.1136 1.49308   2
  -8   8   3 30.5169 2.28811   4
  -8  -8   3 35.0440 1.82277   1
   8  -8  -3 31.0530 2.02830   1
  -8   8  -3 33.1123 1.81498   2
   8  -8  -3 32.9648 2.23547   5
   8  -8  -3 33.8502 1.85952   3
  -8   8  -3 32.2961 2.14474   4
  -9  -8  -3 18.7268 1.59207   1
  -9   8   3 17.1858 1.43288   2
   9  -8   3 16.9885 1.57714   3
  -9   8   3 16.6870 2.09709   4
   9  -8   3 17.2615 1.88709   1
   9  -8  -3 13.2064 1.73491   1
  -9   8  -3 14.7298 1.50049   2
   9  -8  -3 12.5572 1.50172   3
   9  -8  -3 12.6319 1.89477   5
  -9   8  -3 11.7474 1.76669   4
  -9  -8   3 14.5986 1.50025   1
 -10   8   3 52.3429 2.96836   4
 -10   8   3 49.1361 2.25127   2
  10  -8   3 47.1824 2.35266   3
  10  -8   3 47.1498 2.79150   1
 -10  -8  -3 49.2860 2.46832   1
  10  -8  -3 45.2647 2.35153   3
 -10   8  -3 47.2078 2.73985   4
 -10  -8   3 46.4355 2.39178   1
  10  -8  -3 43.9330 2.68624   1
 -10   8  -3 45.7087 2.35254   2
   0  -9  -3 123.762 3.42486   5
   0   9  -3 121.758 3.06894   4
   0   9  -3 120.076 3.10076   2
   0   9   3 122.617 3.31782   4
   0  -9   3 121.241 3.23613   5
   0  -9  -3 124.247 3.16460   3
   0   9   3 116.125 2.85612   2
   0  -9   3 123.582 3.22008   3
  -1   9   3 362.594 8.18264   2
   1  -9   3 357.853 8.45994   5
   1  -9   3 320.394 8.22002   1
   1  -9   3 363.897 8.23092   1
  -1   9   3 359.102 8.25218   1
  -1  -9  -3 369.226 8.17764   1
  -1  -9  -3 354.452 8.33933   3
  -1   9   3 357.134 8.25473   4
  -1  -9  -3 370.762 8.34560   5
   1   9  -3 357.681 8.35467   2
   1  -9   3 361.766 8.25271   3
   1  -9  -3 388.186 8.73728   3
  -1  -9   3 389.380 8.84443   3
   1   9   3 408.461 8.67900   1
  -1   9  -3 380.210 8.71458   1
   1  -9  -3 381.565 8.73870   1
  -1   9  -3 387.244 8.90721   4
  -1   9  -3 376.424 8.88232   2
   1  -9  -3 381.464 8.84175   5
  -1  -9   3 388.438 8.86509   5
   1  -9  -3 323.978 8.76338   1
   2  -9   3 772.921 17.5133   1
   2  -9   3 791.406 17.7789   3
  -2   9   3 763.393 17.4758   1
  -2  -9  -3 784.369 17.3805   1
  -2  -9  -3 773.459 18.0071   5
  -2  -9  -3 760.474 17.4177   3
  -2   9   3 784.703 17.3897   2
   2  -9   3 771.294 17.5587   5
  -2   9   3 748.316 17.7783   4
   2  -9   3 743.130 17.4998   1
  -2   9  -3 737.801 17.1803   2
   2  -9  -3 704.865 16.9933   2
  -2   9  -3 747.803 17.0761   1
   2  -9  -3 748.177 17.3010   3
   2  -9  -3 768.219 17.1569   1
   2   9   3 783.822 16.9807   1
  -2  -9   3 753.454 16.9306   1
   2  -9  -3 757.820 17.4648   5
  -2   9  -3 756.649 17.1934   4
   2  -9  -3 751.668 17.0984   1
   3  -9   3 252.873 6.13862   1
   3  -9   3 277.053 6.59083   3
  -3  -9  -3 274.061 6.28460   1
   3  -9   3 278.549 6.18747   1
  -3  -9  -3 271.548 6.23952   1
   3   9  -3 235.921 6.14683   1
  -3  -9  -3 271.812 6.69623   5
   3  -9   3 268.045 6.32536   5
  -3   9   3 272.925 6.12783   2
  -3   9   3 258.134 6.52977   4
  -3  -9  -3 260.993 6.14841   3
  -3   9   3 262.679 6.14082   1
   3   9   3 288.687 6.54807   1
   3  -9  -3 282.386 6.80866   3
  -3   9  -3 271.880 6.48036   2
  -3   9  -3 266.148 6.37976   1
  -3  -9   3 274.404 6.48747   1
   3  -9  -3 272.591 6.39519   1
  -3  -9   3 287.010 6.50158   1
  -3   9  -3 275.158 6.55863   4
   3   9   3 259.315 6.37968   3
   3  -9  -3 282.851 6.78753   5
   3  -9  -3 283.299 6.42295   1
  -4   9   3 39.5575 1.89715   4
  -4  -9  -3 38.8736 1.35379   1
   4   9  -3 37.7686 1.36594   1
   4  -9   3 36.3232 1.63914   3
   4  -9   3 40.5389 1.33053   5
  -4  -9  -3 38.4907 1.36444   1
  -4  -9  -3 40.2509 1.91186   5
   4  -9   3 37.8029 1.56842   1
   4  -9   3 35.9949 1.48190   1
  -4   9   3 39.3316 1.48972   1
  -4   9   3 39.6468 1.33441   2
   4  -9  -3 50.0250 1.98186   5
  -4   9  -3 47.5073 1.67437   1
  -4   9  -3 44.1791 1.89861   4
  -4  -9   3 49.0405 1.55633   1
   4  -9  -3 49.8395 1.80234   1
   4   9   3 45.3240 1.55894   1
  -4  -9   3 50.1554 1.53948   1
  -4   9  -3 49.7294 1.76273   2
   4  -9  -3 45.8610 1.69599   1
   4  -9  -3 51.8223 1.89848   3
  -5  -9  -3 14.5585 0.96835   1
   5   9  -3 14.5402 0.83546   3
  -5   9   3 11.4932 1.46223   4
   5  -9   3 13.7227 1.16194   3
   5  -9   3 16.3257 1.23892   1
   5  -9   3 14.6515 0.94013   5
  -5   9   3 13.7454 1.06654   1
  -5   9   3 17.2436 0.97405   2
  -5   9  -3 20.5587 1.53727   4
   5  -9  -3 16.9175 1.27778   1
  -5  -9   3 18.1786 1.06460   1
   5  -9  -3 16.6423 1.27346   3
  -5   9  -3 16.6096 1.18763   2
   5  -9  -3 15.4460 1.38230   5
  -5   9  -3 16.3564 1.09995   1
  -6   9   3 83.7830 2.88315   1
   6  -9   3 77.3273 2.67225   3
  -6   9   3 78.0663 2.39724   2
  -6   9   3 79.5915 3.03145   4
   6  -9   3 78.0557 2.76143   1
  -6  -9  -3 77.7293 2.46922   1
  -6   9  -3 65.5210 2.34426   2
   6  -9  -3 69.9516 2.52291   3
   6  -9  -3 71.2811 2.55860   1
   6  -9  -3 68.0837 2.66628   5
  -6   9  -3 71.7487 2.70438   4
  -6  -9   3 63.9854 2.20070   1
   7  -9   3 150.771 4.38665   3
  -7  -9  -3 154.002 4.20936   1
  -7   9   3 154.703 4.73143   4
   7  -9   3 151.685 4.50830   1
  -7   9   3 151.928 4.09430   2
  -7   9  -3 171.569 4.85218   4
   7  -9  -3 160.270 4.71218   1
   7  -9  -3 168.547 4.89781   5
  -7   9  -3 155.953 4.44379   2
  -7  -9   3 159.689 4.39526   1
   7  -9  -3 161.804 4.63511   3
   8  -9   3 115.554 3.62248   3
  -8  -9  -3 112.467 3.45650   1
   8  -9   3 110.774 3.78983   1
  -8   9   3 106.041 3.29218   2
  -8   9   3 113.865 4.03865   4
  -8   9  -3 113.115 3.77317   4
  -8   9  -3 102.355 3.34790   2
   8  -9  -3 107.213 3.82034   5
   8  -9  -3 106.753 3.64332   1
  -8  -9   3 105.858 3.33885   1
   8  -9  -3 106.561 3.48859   3
   9  -9   3 52.0816 2.39660   3
  -9  -9  -3 50.6672 2.33000   1
   9  -9   3 49.5305 2.65187   1
  -9   9   3 48.2551 2.14201   2
  -9   9   3 55.5547 2.96016   4
   9  -9  -3 44.4100 2.55539   1
  -9   9  -3 45.3631 2.19987   2
   9  -9  -3 40.0605 2.20055   3
  -9   9  -3 46.2878 2.58854   4
  -9  -9   3 45.2429 2.15941   1
  10  -9   3 3.99867 1.40326   3
  10  -9   3 4.31784 1.72599   1
 -10   9   3 4.63389 1.26189   2
 -10   9   3 5.56249 1.98772   4
 -10  -9  -3 6.15038 1.43496   1
 -10  -9   3 2.67879 1.32771   1
  10  -9  -3 2.26895 1.38515   3
 -10   9  -3 4.48481 1.77578   4
  10  -9  -3 4.02514 1.72219   1
 -10   9  -3 6.42455 1.44471   2
   0 -10  -3 478.482 11.0568   5
   0  10  -3 471.812 10.9898   4
   0 -10   3 472.532 11.1799   5
   0  10   3 461.605 10.7688   2
   0  10   3 470.926 11.0220   4
   0  10  -3 467.991 10.9915   2
   0 -10   3 480.063 10.9776   3
   0 -10  -3 481.295 11.0422   3
   1  10  -3 2.63593 0.68149   2
  -1 -10  -3 2.25534 0.51364   3
   1 -10   3 2.60321 0.39500   1
   1 -10   3 1.82282 0.65744   3
  -1  10   3 2.89726 0.42375   2
   1  10  -3 1.66432 0.65889   4
  -1  10   3 1.30373 0.88674   4
  -1 -10  -3 1.47072 0.83219   5
   1 -10   3 2.99692 0.61334   5
   1 -10  -3 7.71433 0.49555   1
   1  10   3 6.61346 0.54322   2
  -1  10  -3 5.61723 0.74762   2
  -1 -10   3 7.44462 0.86957   5
  -1  10  -3 7.04386 0.43339   1
   1 -10  -3 5.99412 0.73328   3
  -1 -10   3 6.80959 0.74187   3
  -1  10  -3 5.58616 0.75016   4
   1 -10  -3 6.67418 0.96711   5
  -2  10   3 10.6327 0.68548   1
   2 -10   3 9.40873 0.92377   3
  -2  10   3 10.5238 0.61704   2
  -2 -10  -3 10.7512 1.15499   5
   2 -10   3 10.2087 0.67610   1
  -2  10   3 10.2936 1.10145   4
   2 -10   3 11.2256 0.69733   1
  -2 -10  -3 9.32154 0.63275   3
  -2 -10  -3 11.4293 0.52243   1
   2 -10   3 9.68286 0.74722   5
   2  10   3 14.8412 0.59095   1
   2 -10  -3 14.9375 0.87643   1
  -2  10  -3 13.1528 0.93623   2
   2 -10  -3 14.6027 1.01168   3
   2 -10  -3 13.8918 1.14767   5
   2 -10  -3 14.0698 0.74046   1
  -2  10  -3 13.5607 0.99218   4
  -2  10  -3 14.2860 0.70907   1
  -3 -10  -3 214.004 5.04921   3
  -3 -10  -3 217.072 5.10095   1
  -3  10   3 215.672 5.12411   1
  -3  10   3 210.988 5.59798   4
   3 -10   3 222.097 5.61361   3
  -3  10   3 220.726 5.06663   2
   3 -10   3 225.080 5.11254   5
  -3 -10  -3 225.624 5.78592   5
   3 -10   3 222.987 5.32960   1
  -3 -10  -3 221.732 5.09302   1
  -3  10  -3 206.547 5.28805   4
   3  10   3 211.757 4.92287   1
  -3  10  -3 209.653 5.00159   1
   3 -10  -3 211.885 5.19066   1
  -3  10  -3 216.453 5.22927   2
  -3 -10   3 217.401 4.97386   1
   3 -10  -3 209.031 5.42070   3
   3 -10  -3 214.422 5.49585   5
   4 -10   3 78.1630 2.69241   3
  -4  10   3 87.3073 2.31462   2
  -4  10   3 88.3870 2.86964   4
  -4 -10  -3 84.0186 2.30233   1
   4 -10   3 80.4551 2.54303   1
   4 -10   3 82.0712 2.29523   5
  -4  10   3 81.1093 2.43267   1
  -4 -10  -3 83.1181 2.91194   5
  -4 -10  -3 84.5162 2.31186   1
  -4  10  -3 95.3996 2.75817   1
   4 -10  -3 98.9096 3.08142   5
   4 -10  -3 101.574 3.04542   3
  -4  10  -3 97.9476 2.83919   2
  -4 -10   3 101.204 2.60835   1
  -4  10  -3 94.4345 2.99972   4
  -4 -10   3 95.9324 2.58117   1
   4 -10  -3 100.338 2.89658   1
  -5 -10  -3 106.314 2.91090   1
   5 -10   3 106.678 3.27309   3
   5 -10   3 107.928 3.21261   1
  -5  10   3 105.029 3.43325   4
  -5  10   3 105.930 2.86801   2
   5 -10   3 98.9186 2.83650   5
   5 -10  -3 116.604 3.53419   3
  -5  10  -3 115.299 3.32818   2
  -5 -10   3 116.251 3.12910   1
   5 -10  -3 117.007 3.61299   5
  -5  10  -3 119.402 3.58550   4
   5 -10  -3 121.892 3.47525   1
  -6  10   3 247.822 6.07644   2
  -6  10   3 252.319 6.65658   4
   6 -10   3 248.139 6.43902   1
  -6 -10  -3 243.776 6.12762   1
   6 -10   3 245.093 6.43498   3
   6 -10  -3 248.463 6.38808   1
  -6 -10   3 233.228 6.03535   1
  -6  10  -3 245.675 6.20308   2
   6 -10  -3 252.267 6.44707   3
   6 -10  -3 249.404 6.51591   5
  -6  10  -3 244.010 6.46055   4
  -7 -10  -3 31.3524 1.60721   1
  -7  10   3 34.1926 1.58496   2
  -7  10   3 33.2520 2.32092   4
   7 -10   3 33.3074 1.95783   1
   7 -10   3 31.8148 1.85447   3
   7 -10  -3 33.8196 2.04907   5
   7 -10  -3 33.3109 1.87464   3
   7 -10  -3 35.3081 2.00654   1
  -7  10  -3 31.4512 2.12126   4
  -7  10  -3 33.5150 1.77430   2
  -7 -10   3 34.7136 1.67695   1
  -8  10   3 6.57217 1.83287   4
   8 -10   3 6.44386 1.47405   1
   8 -10   3 5.97062 1.31576   3
  -8  10   3 7.43958 1.07847   2
  -8 -10  -3 8.15516 1.20486   1
   8 -10  -3 7.16660 1.35530   3
  -8 -10   3 7.98588 1.20904   1
  -8  10  -3 6.67254 1.61451   4
   8 -10  -3 7.79062 1.49748   1
   8 -10  -3 9.79806 1.60501   5
  -8  10  -3 4.79975 1.19095   2
   9 -10   3 26.6905 1.93181   3
  -9 -10  -3 24.1736 1.71409   1
  -9  10   3 27.0197 1.65350   2
   9 -10   3 23.1335 2.10049   1
  -9  10   3 26.7300 2.45501   4
  -9  10  -3 35.3277 1.98667   2
   9 -10  -3 32.3733 2.08812   3
  -9  10  -3 34.3865 2.35492   4
   9 -10  -3 31.6282 2.28427   1
  -9 -10   3 30.3792 1.87046   1
   0 -11   3 558.336 12.8846   3
   0  11  -3 556.659 12.8057   4
   0  11   3 569.055 12.9844   4
   0  11  -3 548.916 12.7786   2
   0  11   3 528.744 12.5456   2
   0 -11   3 549.160 13.0052   5
   0 -11  -3 557.180 12.9299   5
   0 -11  -3 547.513 12.8398   3
  -1 -11  -3 644.464 14.9064   3
   1 -11   3 656.539 15.1380   3
  -1  11   3 649.845 15.1967   4
   1  11  -3 663.854 14.9723   4
  -1  11   3 655.783 14.7029   2
   1 -11   3 631.924 14.6909   1
   1 -11   3 631.724 15.0596   5
  -1 -11  -3 651.719 15.3790   5
   1  11  -3 649.136 14.9503   2
  -1 -11   3 678.437 15.5698   3
  -1  11  -3 668.452 15.2202   1
   1  11   3 680.957 15.7690   4
   1 -11  -3 672.556 15.8741   5
   1 -11  -3 684.140 15.6302   3
  -1  11  -3 664.600 15.4865   2
  -1 -11   3 672.636 15.8096   5
   1 -11  -3 685.908 15.2582   1
   1  11   3 650.822 15.2875   2
  -1  11  -3 674.186 15.5095   4
  -2 -11  -3 162.714 4.04533   3
   2 -11   3 162.886 4.17896   5
  -2  11   3 169.956 3.91525   2
   2 -11   3 161.606 3.95311   1
  -2  11   3 163.370 3.88764   1
  -2  11   3 164.610 4.45698   4
  -2 -11  -3 172.270 4.65652   5
   2 -11   3 171.656 4.01066   1
   2 -11   3 169.958 4.45534   3
   2 -11  -3 163.030 4.28772   1
  -2  11  -3 171.536 4.40837   4
   2 -11  -3 180.938 4.72056   5
  -2  11  -3 175.764 4.06355   1
   2 -11  -3 178.002 4.58332   3
   2 -11  -3 178.068 4.16102   1
  -2  11  -3 175.460 4.39285   2
  -3 -11  -3 125.876 3.87759   5
  -3  11   3 131.494 3.75209   4
   3 -11   3 134.525 3.41009   1
   3 -11   3 125.289 3.67630   3
   3 -11   3 121.144 3.35582   1
  -3  11   3 132.352 3.22752   2
  -3 -11  -3 127.486 3.16057   3
  -3 -11  -3 131.418 3.09894   1
   3 -11   3 126.792 3.32341   5
   3 -11  -3 122.701 3.54827   3
  -3  11  -3 125.580 3.36103   2
  -3  11  -3 118.654 3.42808   4
   3 -11  -3 122.111 3.63200   5
  -3 -11   3 128.436 2.94742   1
  -4 -11  -3 33.7474 1.92983   5
  -4  11   3 36.2345 1.93098   4
   4 -11   3 34.3167 1.72886   3
  -4  11   3 36.3638 1.31188   2
   4 -11   3 31.5861 1.31624   5
  -4 -11  -3 34.8314 1.24759   1
   4 -11   3 33.7100 1.53205   1
  -4 -11   3 23.8181 1.04863   1
  -4  11  -3 22.9750 1.53431   4
   4 -11  -3 23.1270 1.44602   3
  -4  11  -3 21.6869 1.31815   2
   4 -11  -3 23.2508 1.35209   1
   4 -11  -3 24.3396 1.54679   5
   5 -11   3 319.438 7.96730   3
  -5  11   3 304.496 7.31389   2
  -5  11   3 315.255 8.02741   4
  -5 -11  -3 315.224 7.28840   1
   5 -11   3 319.932 7.79480   1
  -5 -11  -3 316.790 8.21579   5
   5 -11  -3 303.580 7.37679   1
   5 -11  -3 294.665 7.49843   3
   5 -11  -3 291.302 7.54004   5
  -5  11  -3 299.732 7.45498   4
  -5 -11   3 290.453 6.83774   1
  -5  11  -3 294.545 7.23363   2
  -6  11   3 125.015 4.07749   4
   6 -11   3 123.158 3.78150   1
   6 -11   3 126.891 3.88783   3
  -6 -11  -3 125.629 3.46722   1
  -6  11   3 126.127 3.42946   2
  -6 -11   3 128.378 3.52562   1
   6 -11  -3 134.818 4.06853   5
  -6  11  -3 125.359 3.72104   2
   6 -11  -3 137.666 3.95912   1
   6 -11  -3 126.900 3.95693   3
  -6  11  -3 132.155 4.05172   4
   7 -11   3 205.038 5.63602   3
  -7  11   3 208.374 5.88530   4
  -7 -11  -3 198.402 5.26039   1
  -7  11   3 197.683 5.19785   2
   7 -11   3 204.905 5.65669   1
   7 -11  -3 218.736 5.83495   1
   7 -11  -3 224.366 5.88814   3
  -7  11  -3 208.880 5.56809   2
  -7 -11   3 200.417 5.38889   1
  -7  11  -3 203.857 5.90587   4
   7 -11  -3 213.015 5.92527   5
  -8  11   3 46.9791 2.78420   4
   8 -11   3 47.4885 2.47057   1
   8 -11   3 46.9579 2.34483   3
  -8  11   3 47.3619 1.96093   2
  -8 -11  -3 46.1202 2.06355   1
  -8  11  -3 48.5314 2.58686   4
   8 -11  -3 43.5287 2.39839   1
  -8 -11   3 44.8562 2.00953   1
  -8  11  -3 42.9352 2.08895   2
   8 -11  -3 45.5990 2.30308   3
  -9  11   3 1.21621 1.04955   2
   9 -11   3 2.49593 1.38230   3
   9 -11   3 1.64878 1.50323   1
  -9  11   3 4.33448 1.92932   4
  -9 -11  -3 1.63038 1.14177   1
  -9  11  -3 -0.1326 1.17436   2
   9 -11  -3 1.29535 1.34073   3
  -9 -11   3 1.32447 1.12752   1
   9 -11  -3 2.58155 1.52541   1
  -9  11  -3 1.11656 1.61167   4
   0 -12   3 255.080 6.22725   3
   0  12   3 256.183 6.31865   4
   0 -12  -3 265.019 6.47835   5
   0 -12  -3 248.462 6.13806   3
   0  12  -3 244.720 6.04159   2
   0  12  -3 250.702 5.97570   4
   0 -12   3 255.105 6.28107   5
   0  12   3 232.871 5.73850   2
  -1 -12  -3 18.1360 1.43447   5
  -1  12   3 21.1399 0.84695   2
   1  12  -3 24.2245 1.18708   2
  -1  12   3 20.7130 1.46760   4
   1 -12   3 19.0533 1.15270   5
  -1 -12  -3 21.2548 1.04677   3
   1 -12   3 17.2007 1.18693   3
   1  12  -3 20.0519 1.18011   4
  -1  12  -3 20.2827 1.21126   4
  -1 -12   3 23.1006 1.39322   5
  -1 -12   3 18.5618 1.12904   3
   1 -12  -3 22.5908 1.22976   3
   1 -12  -3 23.0483 0.78678   1
   1  12   3 20.5986 0.90570   2
   1 -12  -3 21.6849 1.46744   5
   1  12   3 21.2512 1.44885   4
  -1  12  -3 22.7290 1.17461   2
  -2 -12  -3 315.771 7.35222   3
   2 -12   3 310.960 7.40060   5
  -2  12   3 318.673 7.84575   4
   2 -12   3 326.745 7.88904   3
  -2 -12  -3 319.557 8.08384   5
   2 -12   3 293.604 7.48743   1
  -2  12   3 332.018 7.47394   2
   2 -12   3 326.746 7.51684   1
   2  12  -3 329.651 7.46916   2
  -2  12  -3 310.053 7.09747   2
   2 -12  -3 307.303 7.06983   1
   2 -12  -3 304.635 7.43822   3
   2 -12  -3 301.875 7.55443   5
   2 -12  -3 282.084 6.94827   1
  -2  12  -3 305.828 7.10753   4
   3 -12   3 146.439 3.92595   5
  -3 -12  -3 149.604 3.74517   3
  -3  12   3 152.697 3.77885   2
   3 -12   3 156.081 3.93793   1
  -3 -12  -3 154.333 4.53350   5
  -3  12   3 158.301 4.35899   4
   3 -12   3 155.430 4.30232   3
   3 -12  -3 143.563 4.06581   5
   3 -12  -3 142.243 4.02084   3
   3 -12  -3 144.357 3.72291   1
  -3  12  -3 136.978 3.76653   2
  -3  12  -3 136.955 3.85288   4
   4 -12   3 14.3103 0.98099   5
  -4  12   3 15.8212 0.93244   2
  -4 -12  -3 14.7547 0.83499   1
  -4 -12  -3 17.1468 1.64530   5
   4 -12   3 14.0665 1.31356   3
   4 -12   3 15.6329 1.14112   1
  -4  12   3 14.8842 1.58173   4
   4 -12  -3 18.8679 1.27342   1
  -4  12  -3 15.9402 1.24498   2
   4 -12  -3 18.5242 1.40995   3
   4 -12  -3 16.6602 1.43704   5
  -4  12  -3 16.2807 1.47076   4
  -5  12   3 46.9906 2.37852   4
  -5 -12  -3 48.3746 2.42999   5
  -5  12   3 45.4070 1.63468   2
  -5 -12  -3 45.5827 1.59944   1
   5 -12   3 44.0229 2.08847   3
   5 -12   3 44.6553 1.93008   1
  -5  12  -3 35.3564 2.03484   4
  -5  12  -3 42.3371 1.83472   2
   5 -12  -3 40.4973 2.06789   5
   5 -12  -3 42.3918 1.91331   1
  -5 -12   3 41.6712 1.48717   1
   5 -12  -3 40.3688 2.00445   3
  -6  12   3 35.0794 1.51957   2
  -6  12   3 37.2218 2.29355   4
   6 -12   3 35.7787 1.98737   3
   6 -12   3 33.3409 1.86379   1
  -6 -12  -3 34.8573 1.53210   1
  -6 -12   3 40.8047 1.62059   1
   6 -12  -3 39.6258 2.08783   3
   6 -12  -3 40.3068 2.03884   1
  -6  12  -3 39.1459 2.23769   4
   6 -12  -3 42.4562 2.15276   5
  -6  12  -3 41.9892 1.91068   2
  -7  12   3 59.3292 2.94542   4
   7 -12   3 59.1777 2.57658   1
  -7 -12  -3 59.9307 2.19254   1
   7 -12   3 61.8961 2.61438   3
  -7  12   3 63.8954 2.17728   2
  -7 -12   3 67.4352 2.36083   1
   7 -12  -3 68.6391 2.90272   5
   7 -12  -3 72.2807 2.85861   1
  -7  12  -3 71.4900 3.00438   4
  -7  12  -3 68.4037 2.56922   2
   7 -12  -3 74.7877 2.88771   3
  -8  12   3 17.4832 2.21809   4
   8 -12   3 17.9089 1.76815   3
  -8  12   3 17.4238 1.35448   2
  -8 -12  -3 19.3580 1.45301   1
   8 -12   3 18.0838 1.81247   1
   8 -12  -3 18.3987 1.77669   3
  -8 -12   3 16.8836 1.39020   1
  -8  12  -3 21.3213 1.62845   2
  -8  12  -3 16.6819 1.96837   4
   8 -12  -3 14.9455 1.78270   1
   9 -12   3 54.1274 2.69948   3
   9 -12   3 50.5801 2.80968   1
  -9  12   3 48.5985 3.04959   4
  -9 -12  -3 53.1074 2.31947   1
   9 -12  -3 53.8867 2.84891   1
  -9  12  -3 46.9439 2.34272   2
  -9 -12   3 52.8444 2.28706   1
  -9  12  -3 50.0487 2.83827   4
   9 -12  -3 49.2543 2.61380   3
   0  13  -3 353.577 8.30591   2
   0 -13   3 355.401 8.48740   5
   0  13   3 351.023 8.36444   2
   0 -13   3 363.732 8.56526   3
   0  13   3 372.982 8.78478   4
   0 -13  -3 354.213 8.41915   3
   0  13  -3 369.411 8.33192   4
   0 -13  -3 365.332 8.94654   5
  -1  13   3 27.9047 1.03662   2
   1  13  -3 26.0834 1.34074   2
  -1 -13  -3 31.4398 1.79853   5
   1 -13   3 28.7577 1.42157   5
   1 -13   3 28.1289 1.51524   3
  -1  13   3 26.8356 1.67281   4
  -1 -13  -3 29.7719 1.29565   3
   1  13  -3 26.1021 1.39437   4
  -1 -13   3 33.5592 1.50551   3
  -1  13  -3 31.7622 1.42378   2
   1 -13  -3 33.7073 1.79903   5
  -1  13  -3 33.7236 1.53243   4
  -1 -13   3 32.8557 1.70577   5
   1  13   3 30.4661 1.70196   4
   1 -13  -3 33.2736 1.53016   3
   1  13   3 31.5518 1.17391   2
   2 -13   3 128.785 3.34603   1
  -2 -13  -3 137.156 4.13160   5
  -2  13   3 132.205 3.90452   4
   2 -13   3 129.530 3.61872   5
   2 -13   3 139.267 3.89630   3
  -2 -13  -3 132.820 3.44210   3
   2  13  -3 135.735 3.60481   2
  -2  13   3 132.549 3.31666   2
   2 -13  -3 156.464 4.42985   5
  -2  13  -3 152.019 4.03072   2
   2  13   3 149.752 3.81985   2
   2 -13  -3 159.173 4.27321   3
  -2  13  -3 152.347 4.10398   4
   3 -13   3 79.3179 2.43639   5
  -3 -13  -3 83.1159 3.07483   5
  -3  13   3 78.3145 2.86468   4
  -3  13   3 81.8816 2.23296   2
   3 -13   3 81.9449 2.36437   1
  -3 -13  -3 79.0633 2.22439   3
   3 -13   3 77.1528 2.75233   3
   3 -13  -3 77.7845 2.70245   3
   3 -13  -3 78.0693 2.78123   5
  -3  13  -3 78.7376 2.60852   4
   3 -13  -3 75.2631 2.37162   1
  -3  13  -3 79.0123 2.46780   2
  -4  13   3 147.207 3.74533   2
   4 -13   3 149.308 3.98985   1
  -4  13   3 148.047 4.39391   4
  -4 -13  -3 144.865 3.62132   1
  -4 -13  -3 147.570 4.58804   5
   4 -13   3 147.647 4.33146   3
   4 -13  -3 137.230 4.05097   3
  -4  13  -3 136.025 3.95068   4
   4 -13  -3 135.138 4.06828   5
  -4  13  -3 133.338 3.74579   2
  -5  13   3 49.8904 1.79448   2
   5 -13   3 51.9628 2.35020   3
   5 -13   3 57.7556 2.16297   1
  -5  13   3 53.1812 2.58501   4
  -5 -13  -3 52.8714 1.72878   1
  -5 -13  -3 54.1788 2.66220   5
  -5  13  -3 41.1604 1.88150   2
   5 -13  -3 42.9564 2.12644   3
  -5 -13   3 44.3332 1.55646   1
  -5  13  -3 47.7643 2.24289   4
   5 -13  -3 42.9908 2.15673   5
   5 -13  -3 46.2652 1.98232   1
   6 -13   3 180.873 5.19605   3
  -6  13   3 178.535 4.61322   2
   6 -13   3 177.550 4.96228   1
  -6 -13  -3 176.395 4.56564   1
  -6  13   3 181.809 5.33887   4
   6 -13  -3 190.369 5.37773   3
  -6 -13   3 185.007 4.72157   1
  -6  13  -3 187.551 5.05301   2
   6 -13  -3 187.999 5.18103   1
   6 -13  -3 189.217 5.37204   5
  -6  13  -3 188.180 5.34949   4
  -7 -13  -3 34.8844 1.64114   1
   7 -13   3 37.4242 2.07634   1
  -7  13   3 34.6496 2.46395   4
   7 -13   3 31.5408 2.06994   3
  -7  13  -3 35.8960 2.29204   4
  -7 -13   3 35.7982 1.63319   1
   7 -13  -3 33.1463 2.06486   1
  -7  13  -3 33.7654 1.84732   2
   7 -13  -3 37.6820 2.17084   3
   8 -13   3 3.74747 1.48129   3
  -8 -13  -3 4.58591 1.11912   1
   8 -13   3 3.33727 1.43939   1
  -8  13   3 3.34511 1.88614   4
  -8 -13   3 4.20973 1.08357   1
   8 -13  -3 5.09040 1.51612   3
  -8  13  -3 5.11729 1.30850   2
   8 -13  -3 3.24654 1.46640   1
  -8  13  -3 5.89498 1.77735   4
   0  14  -3 4.76551 0.90058   2
   0  14  -3 3.64471 0.96374   4
   0 -14   3 3.77561 0.94144   5
   0 -14  -3 4.71658 0.86381   3
   0 -14   3 1.74485 0.89327   3
   0  14   3 3.52988 0.59555   2
   0 -14  -3 4.15114 1.16836   5
   0  14   3 3.00547 1.16912   4
   1 -14   3 24.2583 1.40933   5
  -1  14   3 24.6471 1.69433   4
  -1 -14  -3 22.7988 1.24537   3
  -1  14   3 23.7866 1.00114   2
   1  14  -3 23.2635 1.38323   4
  -1 -14  -3 23.8901 1.72972   5
   1  14  -3 24.2731 1.31858   2
   1 -14   3 21.8492 1.45319   3
   1 -14  -3 18.0273 1.50556   5
   1 -14  -3 17.3403 1.25378   3
  -1  14  -3 18.8273 1.32289   4
   1  14   3 18.3974 0.92019   2
  -1 -14   3 17.0569 1.40661   5
   1  14   3 17.2610 1.52175   4
  -1 -14   3 18.0483 1.24883   3
  -1  14  -3 18.7396 1.19851   2
  -2 -14  -3 156.976 3.97130   3
  -2 -14  -3 155.988 4.64322   5
   2  14  -3 155.538 4.11064   2
   2 -14   3 148.441 4.16374   5
  -2  14   3 159.579 3.85669   2
   2 -14   3 156.221 4.39444   3
  -2  14   3 154.040 4.42660   4
   2  14  -3 153.976 4.16923   4
   2 -14  -3 167.733 4.62323   3
  -2  14  -3 172.041 4.39662   2
   2  14   3 165.473 4.74385   4
   2 -14  -3 169.229 4.77404   5
  -2  14  -3 168.361 4.46548   4
   2  14   3 163.691 4.14965   2
  -3  14   3 122.424 3.80504   4
  -3 -14  -3 120.142 4.00151   5
   3 -14   3 118.405 3.72485   3
   3 -14   3 122.569 3.23177   1
   3 -14   3 118.105 3.37819   5
   3 -14  -3 110.670 3.19584   1
   3 -14  -3 118.146 3.58925   3
  -3  14  -3 112.469 3.28902   2
  -3  14  -3 119.693 3.46596   4
   3 -14  -3 115.380 3.65479   5
   4 -14   3 129.678 3.51734   1
   4 -14   3 128.516 3.95550   3
  -4  14   3 122.778 3.99461   4
  -4 -14  -3 121.539 4.17726   5
   4 -14  -3 111.922 3.61891   5
   4 -14  -3 115.037 3.27793   1
  -4  14  -3 105.722 3.44095   4
  -4  14  -3 110.813 3.27703   2
   4 -14  -3 107.941 3.55212   3
   5 -14   3 98.6377 3.44682   3
   5 -14   3 103.956 3.12034   1
  -5 -14  -3 100.490 3.95820   5
  -5 -14  -3 97.5954 2.70354   1
  -5  14   3 103.669 3.61121   4
  -5  14  -3 109.688 3.29614   2
   5 -14  -3 105.901 3.61061   5
  -5  14  -3 109.459 3.57444   4
   5 -14  -3 109.941 3.31379   1
   5 -14  -3 106.374 3.58779   3
  -6  14   3 9.88087 1.83216   4
   6 -14   3 10.0155 1.54291   3
  -6 -14  -3 10.3406 0.95871   1
   6 -14   3 8.52839 1.30204   1
  -6  14  -3 13.5045 1.75716   4
   6 -14  -3 15.5127 1.65604   5
   6 -14  -3 16.3152 1.51207   1
  -6  14  -3 16.1182 1.41532   2
   6 -14  -3 13.8135 1.59728   3
   7 -14   3 26.2719 1.99184   3
  -7 -14  -3 25.4695 1.43717   1
  -7  14   3 24.9939 2.35493   4
   7 -14   3 28.0443 1.92145   1
  -7  14  -3 22.4735 2.10308   4
  -7  14  -3 26.2975 1.71787   2
  -7 -14   3 25.1721 1.40236   1
   7 -14  -3 29.0610 2.03207   3
   7 -14  -3 27.7525 1.92578   1
  -8 -14  -3 67.7725 2.45859   1
   8 -14   3 66.9512 2.96295   1
  -8  14   3 65.9459 3.38675   4
   8 -14   3 65.8752 3.03565   3
  -8  14  -3 63.8574 2.61575   2
   8 -14  -3 62.8739 2.94125   3
  -8  14  -3 66.0449 3.10600   4
   8 -14  -3 59.9591 2.89135   1
  -8 -14   3 64.0637 2.33574   1
   0 -15  -3 5.74456 1.27342   5
   0 -15   3 4.92298 1.05114   5
   0 -15   3 7.37496 1.08988   3
   0  15  -3 6.25118 1.07902   4
   0  15  -3 4.59559 0.91690   2
   0  15   3 6.52437 1.30861   4
   0 -15  -3 5.08087 0.94053   3
   1 -15   3 194.947 5.31288   5
  -1 -15  -3 203.119 5.71875   5
   1  15  -3 210.926 5.24398   4
  -1 -15  -3 202.907 5.16763   3
   1  15  -3 196.205 5.13688   2
   1 -15   3 204.527 5.40344   3
  -1  15   3 207.078 5.54377   4
  -1 -15   3 186.736 5.18730   5
  -1 -15   3 184.474 4.88140   3
   1  15   3 192.314 5.18353   4
   1 -15  -3 192.352 5.02750   3
   1 -15  -3 183.591 5.26529   5
  -1  15  -3 180.461 4.88778   4
  -1  15  -3 188.087 4.79529   2
  -2  15   3 374.020 9.14188   4
  -2 -15  -3 367.107 8.46568   3
   2 -15   3 367.379 9.08987   3
  -2 -15  -3 356.725 9.37964   5
   2  15  -3 369.377 8.68162   2
   2  15  -3 375.985 8.71972   4
   2 -15   3 359.859 8.65034   5
  -2  15  -3 390.429 9.27120   4
   2 -15  -3 387.279 9.77927   5
   2  15   3 401.669 9.75153   4
   2 -15  -3 394.756 9.65717   3
  -2  15  -3 396.870 9.19002   2
  -3 -15  -3 56.9631 2.69283   5
  -3  15   3 56.8228 2.56099   4
   3 -15   3 55.3488 1.84489   1
   3  15  -3 55.2468 2.12015   2
   3 -15   3 58.9201 2.44376   3
   3 -15  -3 56.6518 2.48905   5
  -3  15  -3 57.7817 2.31325   4
  -3  15  -3 55.0727 2.10512   2
   3 -15  -3 53.6138 2.34645   3
  -4  15   3 75.1589 3.03802   4
  -4 -15  -3 75.6063 3.19943   5
   4 -15   3 74.8393 2.90254   3
   4 -15   3 75.7886 2.42367   1
  -4  15  -3 73.6704 2.48367   2
   4 -15  -3 68.7641 2.37631   1
   4 -15  -3 71.6068 2.78621   3
   4 -15  -3 73.0126 2.82393   5
  -4  15  -3 65.8682 2.66302   4
  -5  15   3 44.5878 2.51676   4
   5 -15   3 45.6578 1.96311   1
   5 -15   3 47.2042 2.34556   3
  -5  15  -3 51.0441 2.42921   4
   5 -15  -3 53.4573 2.20995   1
  -5  15  -3 52.9573 2.13980   2
   5 -15  -3 52.0918 2.46838   5
   5 -15  -3 48.7423 2.41922   3
  -6  15   3 21.9781 2.15311   4
  -6 -15  -3 18.9994 1.13188   1
   6 -15   3 18.3307 1.79824   3
   6 -15   3 19.6424 1.55803   1
   6 -15  -3 19.7313 1.59054   1
  -6  15  -3 17.8130 1.49134   2
   6 -15  -3 18.8177 1.78680   3
  -6  15  -3 17.1105 1.85471   4
  -7  15   3 19.9637 2.26671   4
   7 -15   3 16.2594 1.84623   3
   7 -15   3 20.5950 1.76083   1
  -7 -15  -3 18.0636 1.23822   1
  -7 -15   3 14.8219 1.15774   1
  -7  15  -3 14.3502 1.91076   4
   7 -15  -3 15.4667 1.77673   3
   7 -15  -3 14.2328 1.64073   1
  -7  15  -3 15.2489 1.49104   2
   0  16  -3 2.19242 0.89568   2
   0  16   3 2.82737 1.27984   4
   0 -16   3 1.13505 1.00790   5
   0 -16  -3 3.44502 1.26288   5
   0 -16  -3 3.01392 0.93946   3
   0 -16   3 0.10562 0.93705   3
   0  16  -3 3.34001 1.07922   4
  -1  16   3 154.823 4.60242   4
  -1 -16  -3 160.622 4.25664   3
  -1 -16  -3 150.485 4.78803   5
   1  16  -3 159.026 4.33087   4
   1  16  -3 158.541 4.20230   2
   1 -16   3 160.114 4.51609   3
   1 -16   3 155.020 4.43520   5
  -1  16  -3 144.328 3.92433   2
   1 -16  -3 145.158 4.46914   5
  -1  16  -3 146.869 4.08148   4
  -1 -16   3 139.447 4.35499   5
   1 -16  -3 141.421 4.11746   3
   1  16   3 148.302 4.36824   4
  -2  16   3 116.128 3.85483   4
   2  16  -3 117.986 3.43101   2
   2 -16   3 120.207 3.75809   3
   2  16  -3 119.222 3.56925   4
  -2 -16  -3 120.171 4.05348   5
   2 -16   3 116.771 3.55308   5
  -2 -16  -3 120.149 3.34001   3
   2  16   3 121.546 3.83504   4
   2 -16  -3 114.935 3.66895   3
  -2  16  -3 116.844 3.54629   4
  -2  16  -3 118.280 3.40571   2
   2 -16  -3 120.006 3.87467   5
   3 -16   3 69.2018 2.70845   3
  -3 -16  -3 59.5106 2.87554   5
   3  16  -3 68.0787 2.37709   2
  -3  16   3 68.0875 2.82081   4
   3  16  -3 59.6833 2.49095   4
  -3  16  -3 73.5219 2.48683   2
  -3  16  -3 69.3167 2.64005   4
   3 -16  -3 68.1904 2.82912   5
   3 -16  -3 73.3985 2.76418   3
   4 -16   3 147.371 4.43922   3
  -4  16   3 138.393 4.44735   4
  -4 -16  -3 140.224 4.71513   5
   4 -16   3 138.779 3.81177   1
   4 -16  -3 141.022 3.99055   1
  -4  16  -3 142.316 4.07145   2
   4 -16  -3 144.787 4.45711   3
   4 -16  -3 152.557 4.55309   5
  -4  16  -3 148.767 4.35904   4
   5 -16   3 -0.2221 1.29458   3
  -5  16   3 1.33205 1.57638   4
   5 -16   3 1.76401 0.99041   1
   5 -16  -3 1.58621 1.05327   1
  -5  16  -3 2.25936 1.06203   2
   5 -16  -3 1.70551 1.37781   5
  -5  16  -3 3.11521 1.42986   4
   5 -16  -3 1.42827 1.29533   3
   6 -16   3 5.66861 1.27412   1
  -6  16   3 7.85849 1.92122   4
   6 -16   3 8.06513 1.61329   3
  -6  16  -3 4.68121 1.22045   2
   6 -16  -3 4.76290 1.33023   1
   6 -16  -3 6.72749 1.52878   3
  -6  16  -3 3.65922 1.60049   4
   7 -16   3 6.23415 1.69326   3
  -7 -16  -3 6.37957 0.96465   1
  -7  16   3 4.66884 1.93614   4
   7 -16   3 7.00148 1.47162   1
  -7  16  -3 7.20013 1.79001   4
   7 -16  -3 7.46007 1.50999   1
   7 -16  -3 3.89813 1.54982   3
  -7  16  -3 6.28291 1.31571   2
   0 -17  -3 292.439 7.28625   3
   0 -17  -3 284.093 7.76443   5
   0  17  -3 289.335 7.11558   2
   0 -17   3 280.798 7.48192   5
   0  17  -3 296.078 7.28344   4
   0 -17   3 292.017 7.36792   3
   0  17   3 292.128 7.54413   4
  -1 -17  -3 22.8724 1.90173   5
   1  17  -3 20.9074 1.52709   4
  -1 -17  -3 22.2844 1.40179   3
   1 -17   3 19.6346 1.53348   5
   1  17  -3 19.1678 1.33829   2
   1 -17   3 19.8817 1.61336   3
  -1  17   3 17.4689 1.77213   4
   1 -17  -3 20.1649 1.50178   3
  -1  17  -3 20.6291 1.37007   2
   1 -17  -3 16.5220 1.72569   5
   1  17   3 21.0237 1.81904   4
  -1  17  -3 19.2003 1.53621   4
   2  17  -3 9.86495 1.17407   2
  -2  17   3 9.79384 1.63846   4
   2  17  -3 9.64878 1.32559   4
   2 -17   3 11.1935 1.43807   3
  -2 -17  -3 13.3134 1.71137   5
  -2  17  -3 9.01340 1.14540   2
  -2  17  -3 9.01096 1.31174   4
   2  17   3 10.0367 1.57092   4
   2 -17  -3 8.46848 1.28259   3
   2 -17  -3 9.70640 1.48576   5
   3  17  -3 20.1769 1.45988   2
   3  17  -3 20.7101 1.60583   4
  -3 -17  -3 19.9397 1.96309   5
   3 -17   3 22.6889 1.76180   3
  -3  17   3 18.7520 1.87264   4
  -3  17  -3 17.5480 1.58767   4
   3 -17  -3 17.3999 1.70036   5
   3  17   3 16.9069 1.76655   4
   3 -17  -3 16.0940 1.57575   3
  -3  17  -3 17.1995 1.37896   2
  -4  17   3 64.8683 2.98430   4
  -4 -17  -3 66.0698 3.15430   5
   4  17  -3 66.4751 2.50171   2
   4 -17   3 66.5874 2.86466   3
   4 -17   3 64.9946 2.20032   1
   4 -17  -3 62.2480 2.79174   5
  -4  17  -3 65.2951 2.72756   4
  -4  17  -3 65.0146 2.41645   2
   4 -17  -3 65.9354 2.81075   3
   5 -17   3 34.7862 1.76083   1
  -5  17   3 30.4361 2.38618   4
   5 -17   3 36.6168 2.26806   3
  -5  17  -3 31.9778 2.15261   4
  -5  17  -3 30.3139 1.82245   2
   5 -17  -3 32.8335 2.15693   3
   5 -17  -3 35.3560 1.77576   1
   6 -17   3 123.912 3.85679   1
   6 -17   3 130.633 4.40049   3
  -6  17   3 125.247 4.50942   4
   6 -17  -3 114.851 4.10413   3
  -6  17  -3 115.072 4.05621   4
   6 -17  -3 121.019 3.76938   1
   0  18  -3 0.97426 1.25258   4
   0  18   3 2.89509 1.40945   4
   0 -18  -3 2.07564 1.04035   3
   0  18  -3 0.84375 0.95602   2
   0 -18   3 1.38736 1.15183   5
   0 -18   3 1.87892 1.12652   3
   0 -18  -3 1.55506 1.33876   5
  -1 -18  -3 11.4007 1.22929   3
  -1 -18  -3 11.3577 1.70840   5
  -1  18   3 13.2448 1.74300   4
   1  18  -3 12.3746 1.22711   2
   1 -18   3 12.3003 1.48762   3
  -1  18  -3 9.33114 1.18701   2
  -1  18  -3 8.86626 1.46587   4
   1  18   3 9.56518 1.61795   4
   1 -18  -3 9.57625 1.33444   3
   1 -18  -3 7.92897 1.53034   5
  -2  18   3 84.6811 3.38393   4
  -2 -18  -3 86.5421 3.55246   5
   2  18  -3 91.5656 2.88770   2
   2 -18   3 87.9836 3.21187   3
   2 -18  -3 94.2087 3.24317   3
   2 -18  -3 89.8669 3.43619   5
   2  18   3 92.3381 3.40254   4
  -2  18  -3 86.7726 3.30294   4
  -3  18   3 34.0644 2.28099   4
   3 -18   3 32.9037 2.09805   3
  -3 -18  -3 32.2899 2.37903   5
   3  18  -3 32.8361 1.75784   2
   3 -18  -3 27.5394 1.92303   3
   3  18   3 30.8222 2.16913   4
   3 -18  -3 27.3709 2.01947   5
  -4  18   3 77.7140 3.32997   4
   4  18  -3 77.2725 2.81563   2
  -4 -18  -3 75.7495 3.54174   5
   4 -18   3 86.1464 3.28171   3
   4 -18  -3 72.3089 2.99733   3
   5 -18   3 44.7104 2.56663   3
   5 -18   3 47.3179 2.01905   1
  -5  18   3 45.4664 2.76247   4
   5 -18  -3 46.4814 2.12742   1
   5 -18  -3 52.0560 2.62409   3
   0 -19  -3 93.6505 3.20626   3
   0 -19   3 85.7969 3.37988   5
   0  19   3 98.8475 3.58141   4
   0 -19  -3 93.3285 3.69469   5
   0 -19   3 98.7180 3.32787   3
  -1 -19  -3 10.4833 1.76415   5
   1 -19   3 13.4986 1.58181   3
  -1  19   3 9.35236 1.72091   4
   1  19   3 11.8749 1.76870   4
   1 -19  -3 11.2629 1.72645   5
   1 -19  -3 9.50234 1.39951   3
   2 -19   3 35.2801 2.18922   3
  -2  19   3 36.1188 2.38196   4
  -2 -19  -3 37.0865 2.49774   5
   2 -19  -3 37.1909 2.17749   3
   2 -19  -3 34.5213 2.36097   5
   2  19   3 41.6649 2.40463   4
  -3  19   3 76.7696 3.27491   4
   3 -19   3 74.9839 3.14811   3
  -3 -19  -3 74.7914 3.46341   5
   3 -19  -3 69.9924 3.16879   5
   3  19   3 72.4316 3.18271   4
   3 -19  -3 75.6005 3.05673   3
   4 -19   3 102.300 3.88445   3
  -4  19   3 107.631 4.00149   4
  -4 -19  -3 107.808 4.29238   5
   4  19   3 117.167 4.16893   4
   4 -19  -3 111.164 3.97574   3
   0 -20   3 129.604 4.17794   3
   0 -20  -3 128.885 4.60271   5
   0  20   3 134.066 4.43145   4
   0 -20  -3 128.174 4.02799   3
  -1 -20  -3 35.9501 2.51696   5
   1 -20   3 31.3101 2.13277   3
  -1  20   3 34.5471 2.37724   4
   1 -20  -3 32.9323 2.38029   5
   1 -20  -3 31.3503 2.01116   3
   1  20   3 36.9206 2.39136   4
   2 -20   3 10.6197 1.66190   3
  -2 -20  -3 8.19460 1.83070   5
  -2  20   3 9.54092 1.80613   4
   2 -20  -3 9.27520 1.74498   5
   2 -20  -3 11.4637 1.61403   3
   2  20   3 10.8599 1.83567   4
  -3  20   3 6.70403 1.82059   4
   3 -20   3 5.62536 1.58378   3
  -3 -20  -3 3.11702 1.74601   5
   3 -20  -3 6.25968 1.56578   3
   3  20   3 7.10571 1.78751   4
   0   0   4 551.383 12.8559   1
   0   0  -4 554.933 12.8336   1
   0   0  -4 568.736 12.7665   2
   0   0   4 558.276 12.7603   2
   0   0   4 570.225 12.8495   1
   0   0  -4 583.781 12.8717   5
   0   0   4 596.057 12.8738   5
   0   0  -4 555.990 12.8659   1
   0   0   4 567.765 12.7630   4
   1   0   4 9999.99 207.990   5
   1   0   4 9382.59 207.998   1
   1   0  -4 9545.03 207.917   3
   1   0   4 9612.31 207.877   2
  -1   0  -4 9115.92 207.985   1
  -1   0   4 9101.49 207.866   4
   1   0  -4 9160.50 207.958   1
  -1   0   4 9263.41 207.986   1
   1   0  -4 9345.56 207.997   1
   1   0  -4 9378.07 207.885   4
   1   0   4 8996.35 207.973   1
  -1   0   4 9051.72 207.946   1
  -2   0  -4 518.715 12.2702   4
   2   0   4 524.823 12.3406   1
   2   0   4 546.528 12.3513   1
   2   0  -4 546.939 12.2562   3
  -2   0  -4 528.195 12.2532   2
  -2   0  -4 531.584 12.3243   1
  -2   0  -4 539.233 12.1782   3
  -2   0   4 535.488 12.3258   1
  -2   0   4 532.665 12.2746   4
   2   0   4 560.345 12.2409   5
   2   0  -4 527.853 12.3004   1
  -2   0   4 528.009 12.3063   1
  -2   0  -4 520.965 12.3382   1
  -2   0  -4 580.808 12.2498   5
   2   0  -4 550.341 12.3517   1
   3   0   4 24.8512 0.88101   3
  -3   0   4 28.7049 1.21156   4
   3   0   4 24.9291 0.93577   5
  -3   0  -4 25.5117 1.10284   4
  -3   0  -4 28.4752 1.11972   1
  -3   0  -4 28.8075 0.85121   3
   3   0  -4 27.7086 1.02228   3
  -3   0   4 27.4488 1.07986   1
  -3   0  -4 29.6452 1.08201   2
   3   0   4 26.5860 1.13375   1
   3   0  -4 28.1055 1.13860   1
  -4   0   4 529.503 12.5217   1
  -4   0   4 539.605 12.5549   4
  -4   0  -4 544.390 12.5444   4
   4   0   4 549.666 12.6346   1
   4   0  -4 546.217 12.3773   3
  -4   0  -4 531.348 12.4443   2
   4   0   4 550.176 12.2682   3
   4   0  -4 530.420 12.5735   1
  -4   0  -4 517.768 12.5498   1
   5   0   4 722.776 16.0926   3
   5   0  -4 714.395 16.2109   3
   5   0  -4 716.505 16.4902   1
  -5   0   4 694.874 16.3981   1
  -5   0   4 699.617 16.4422   4
  -5   0  -4 702.378 16.4590   1
  -5   0  -4 694.707 16.3000   2
   5   0   4 730.036 16.5468   1
  -5   0  -4 693.380 16.4229   4
  -6   0  -4 469.599 10.8288   4
   6   0   4 468.235 10.8110   3
  -6   0   4 461.834 10.8576   1
   6   0  -4 482.667 10.9481   3
   6   0  -4 472.349 10.8360   1
  -6   0   4 458.334 10.8824   4
   6   0   4 484.757 10.8580   1
  -6   0  -4 452.994 10.8607   1
  -6   0  -4 458.670 10.7244   2
  -7   0  -4 614.330 14.2892   2
  -7   0  -4 615.353 14.2990   4
  -7   0  -4 599.411 14.5982   1
   7   0   4 637.383 14.3064   3
  -7   0   4 603.503 14.5784   1
   7   0  -4 636.971 14.4029   1
   7   0   4 647.419 14.4559   1
  -7   0   4 600.698 14.3135   4
   7   0  -4 637.147 14.4573   3
   8   0   4 272.864 6.38130   3
   8   0  -4 266.221 7.13152   1
   8   0  -4 274.602 6.69842   3
   8   0   4 273.883 7.19865   1
  -8   0   4 274.075 6.98023   1
  -8   0   4 275.419 7.22970   4
  -8   0  -4 274.652 7.20110   4
  -8   0  -4 269.709 6.99518   1
  -8   0  -4 283.794 6.94825   2
  -9   0  -4 11.8750 1.37529   2
  -9   0   4 12.0979 1.39574   1
  -9   0   4 10.5721 1.55614   4
   9   0  -4 8.97600 1.43756   1
   9   0  -4 10.5596 1.07462   3
   9   0   4 11.8104 1.55180   1
  -9   0  -4 13.7592 1.61342   4
  -9   0  -4 14.1256 1.44658   1
 -10   0  -4 15.7347 1.80034   4
  10   0  -4 15.2927 1.80797   1
  10   0   4 15.1520 1.84359   1
 -10   0   4 14.7642 1.82826   4
 -10   0  -4 17.0638 1.62186   2
 -10   0  -4 15.6206 1.67317   1
 -10   0   4 18.6515 1.73600   1
 -11   0  -4 41.0014 2.32591   2
 -11   0  -4 42.2859 2.64614   4
 -11   0  -4 39.7916 2.39287   1
 -11   0   4 41.8783 2.62880   4
 -11   0   4 38.2886 2.38114   1
   0  -1   4 191.388 4.65921   2
   0   1  -4 204.110 4.75454   1
   0   1   4 194.908 4.59811   2
   0   1  -4 206.278 4.74032   5
   0  -1  -4 202.632 4.68025   3
   0  -1  -4 194.400 4.71199   1
   0  -1   4 202.408 4.57528   4
   0  -1  -4 200.650 4.76117   1
   0  -1   4 196.064 4.73713   1
   0  -1  -4 210.616 4.77637   5
   0   1   4 203.336 4.70407   4
   0   1   4 205.461 4.75016   5
   0   1   4 199.374 4.73184   1
   0   1  -4 197.433 4.67443   2
   0  -1   4 200.929 4.73451   1
   0   1  -4 200.016 4.71263   1
   0   1   4 200.816 4.74344   1
   0  -1  -4 205.310 4.60382   2
  -1  -1  -4 99.7823 2.32652   2
  -1   1   4 100.689 2.43337   4
   1  -1   4 96.9006 2.28434   4
  -1  -1  -4 98.8272 2.45309   1
   1   1  -4 93.7389 2.38405   1
   1   1  -4 99.9794 2.46983   1
  -1  -1  -4 100.468 2.44808   5
  -1   1   4 99.7497 2.46121   1
  -1  -1  -4 98.8904 2.42496   1
  -1   1   4 98.7816 2.44099   1
   1  -1   4 93.9849 2.38293   2
  -1   1   4 97.0469 2.42312   3
   1  -1   4 93.6755 2.45832   1
   1  -1   4 96.1452 2.29018   5
   1   1  -4 97.7642 2.27229   4
   1  -1   4 100.734 2.48120   1
   1  -1  -4 99.0509 2.44793   1
   1  -1  -4 98.5634 2.44313   1
  -1  -1   4 98.5726 2.27717   4
   1   1   4 100.987 2.46423   1
  -1   1  -4 96.4680 2.39823   2
  -1   1  -4 96.7794 2.31030   5
  -1   1  -4 100.031 2.47461   1
   1   1   4 99.2047 2.42971   5
   1  -1  -4 98.4954 2.40679   4
  -1  -1   4 96.2029 2.43129   1
  -1   1  -4 94.5554 2.43259   1
   1  -1  -4 99.2687 2.44023   3
   1   1   4 95.2872 2.43562   1
   1   1   4 98.4471 2.29999   2
   1  -1  -4 98.1332 2.57706   5
  -1  -1   4 95.4829 2.42392   1
  -2   1   4 902.056 20.0398   1
   2   1  -4 879.944 19.9407   3
   2   1  -4 892.813 19.9460   4
   2  -1   4 841.648 20.0364   1
  -2  -1  -4 921.368 20.0098   5
  -2   1   4 878.883 19.9928   4
   2  -1   4 870.362 19.9635   4
  -2  -1  -4 897.138 19.9396   2
   2  -1   4 908.358 19.9328   3
  -2  -1  -4 870.412 20.0323   1
  -2   1   4 873.708 20.0102   1
  -2  -1  -4 887.706 19.8408   3
   2  -1   4 898.040 20.0630   1
   2  -1   4 880.138 19.8626   5
  -2  -1  -4 861.516 20.0099   1
  -2  -1   4 873.168 19.6433   1
  -2  -1   4 876.381 19.5818   4
  -2   1  -4 847.488 19.6622   1
  -2   1  -4 867.982 19.5889   2
  -2   1  -4 841.670 19.6416   1
  -2  -1   4 861.382 19.6165   1
   2  -1  -4 860.291 19.5129   2
   2   1   4 875.106 19.5582   2
  -2   1  -4 896.960 19.4910   5
   2  -1  -4 870.659 19.5889   3
   2   1   4 877.029 19.6645   1
  -2   1  -4 864.946 19.5343   3
   2  -1  -4 882.219 19.6692   1
   2  -1  -4 851.317 19.6295   1
  -2   1  -4 861.890 19.5777   4
   2   1   4 869.326 19.6194   5
   3  -1   4 3.83998 0.40364   5
  -3  -1  -4 5.73786 0.56524   1
   3   1  -4 2.71862 0.58132   1
  -3  -1  -4 4.49411 0.32858   3
  -3  -1  -4 3.00804 0.63062   4
  -3   1   4 3.48451 0.77709   4
  -3   1   4 3.75953 0.55518   1
  -3  -1  -4 4.66897 0.58784   2
  -3  -1  -4 4.13877 0.58367   5
   3  -1   4 4.36947 0.47586   3
   3   1  -4 3.59720 0.55253   3
   3  -1   4 3.64060 0.60679   1
  -3  -1   4 6.85231 0.78317   4
  -3  -1   4 6.68417 0.61385   1
  -3   1  -4 5.40160 0.66440   4
  -3   1  -4 6.63302 0.68019   2
   3   1   4 5.01806 0.64844   1
   3  -1  -4 6.10003 0.68201   1
   3  -1  -4 5.75882 0.61369   3
  -3   1  -4 6.34067 0.63693   1
  -3  -1   4 6.15446 0.62926   1
  -4  -1  -4 2.66868 0.33061   3
   4  -1   4 2.28589 0.65551   1
  -4  -1  -4 3.33822 0.62799   1
   4  -1   4 2.54348 0.49321   3
  -4   1   4 3.24384 0.96590   4
   4   1  -4 2.67979 0.66532   1
  -4  -1  -4 3.70632 0.70753   2
  -4   1   4 1.48448 0.62281   1
  -4  -1  -4 2.89519 0.77631   4
   4   1  -4 3.10908 0.61773   3
  -4   1  -4 4.63570 0.75970   2
  -4   1  -4 5.94675 0.82517   4
  -4  -1   4 4.14595 0.89176   4
   4   1   4 5.12363 0.46085   3
  -4   1  -4 3.72174 0.62579   1
   4   1   4 2.90889 0.67054   1
  -4  -1   4 3.52122 0.65011   1
   4  -1  -4 4.53624 0.65259   3
   4  -1  -4 3.99237 0.76156   1
  -5  -1  -4 632.807 15.0517   2
   5  -1   4 676.515 15.3206   1
  -5   1   4 646.686 15.0180   2
  -5   1   4 632.051 15.1564   1
   5   1  -4 662.842 15.2458   1
   5   1  -4 672.826 14.9494   3
  -5   1   4 640.135 15.1775   4
  -5  -1  -4 652.503 15.2208   4
   5  -1   4 666.531 14.9104   3
  -5  -1  -4 636.180 15.1979   1
   5   1   4 671.987 15.3421   1
  -5   1  -4 649.753 15.2340   4
   5  -1  -4 653.672 15.0499   3
  -5  -1   4 649.216 15.2451   4
   5  -1  -4 655.823 15.3048   1
  -5  -1   4 635.972 15.2039   1
   5   1   4 682.432 14.8546   3
  -5   1  -4 633.444 15.2622   1
  -5   1  -4 654.299 15.1380   2
  -6   1   4 43.0361 1.74531   1
  -6  -1  -4 44.1356 1.69310   2
   6  -1   4 40.8088 1.82084   1
   6   1  -4 41.5193 1.47148   3
  -6  -1  -4 41.2617 1.83854   4
   6  -1   4 40.6768 1.42074   3
  -6  -1  -4 42.0821 1.72828   1
  -6   1   4 43.1810 1.94110   4
  -6   1   4 42.8648 1.62051   2
   6   1  -4 41.3307 1.75724   1
   6  -1  -4 39.6787 1.51116   3
  -6   1  -4 41.4354 1.73700   1
  -6  -1   4 39.4109 1.82588   4
   6  -1  -4 39.7457 1.79487   1
  -6   1  -4 42.8643 1.67014   2
  -6  -1   4 42.5375 1.67753   1
   6   1   4 38.1926 1.73575   1
   6   1   4 40.1482 1.27039   3
  -6   1  -4 39.7777 1.78445   4
   7  -1   4 44.2289 2.07727   1
  -7   1   4 49.7356 1.99153   1
   7  -1   4 44.9717 1.59229   3
   7   1  -4 48.0506 2.05534   1
   7   1  -4 48.6262 1.68600   3
  -7  -1  -4 48.5019 1.94606   2
  -7  -1  -4 48.0605 2.14659   4
  -7  -1  -4 49.3825 1.96328   1
  -7   1   4 42.6211 2.15852   4
  -7   1  -4 56.5861 2.19759   1
   7  -1  -4 50.5992 1.90411   3
  -7  -1   4 59.6303 2.18770   1
   7   1   4 59.0361 2.32135   1
   7   1   4 54.0928 1.65042   3
  -7   1  -4 57.6454 2.29916   4
   7  -1  -4 53.5483 2.25948   1
  -7  -1   4 55.5741 2.33150   4
  -7   1  -4 54.7165 2.11971   2
  -8   1   4 5.46833 1.10774   1
  -8  -1  -4 3.87741 1.04066   2
   8  -1   4 4.82500 0.79621   3
  -8  -1  -4 4.46302 1.25709   4
   8   1  -4 3.81763 1.16573   1
   8  -1   4 2.18673 1.16717   1
  -8  -1  -4 3.34920 1.07206   1
   8   1  -4 3.13875 0.80546   3
  -8   1   4 5.50833 1.41259   4
  -8   1  -4 3.72013 1.08742   1
  -8  -1   4 4.76566 1.26761   4
  -8  -1   4 3.62055 1.05464   1
   8   1   4 0.93019 1.13553   1
   8  -1  -4 4.21073 0.90076   3
   8  -1  -4 0.91556 1.01587   1
  -8   1  -4 2.31640 1.22143   4
  -8   1  -4 2.47140 1.02362   2
   9  -1   4 52.6577 2.53028   1
  -9  -1  -4 56.6282 2.31853   2
  -9  -1  -4 52.4979 2.53804   4
  -9   1   4 55.4027 2.62989   4
  -9   1   4 54.2007 2.40108   1
   9   1  -4 51.5787 2.47724   1
  -9  -1  -4 55.1425 2.40131   1
  -9  -1   4 49.1205 2.42312   4
  -9   1  -4 47.4704 2.23541   1
  -9   1  -4 48.5659 2.16391   2
  -9   1  -4 48.5393 2.40093   4
   9  -1  -4 46.0492 1.86543   3
   9  -1  -4 43.9211 2.31629   1
  -9  -1   4 46.0563 2.20081   1
   9   1   4 39.8348 2.29444   1
  10  -1   4 13.4186 1.81961   1
 -10   1   4 14.7418 1.63696   1
 -10  -1  -4 12.7954 1.52564   2
 -10   1   4 9.74738 1.70724   4
 -10  -1  -4 12.1767 1.71126   4
 -10  -1  -4 12.0659 1.57496   1
 -10   1  -4 12.9723 1.52518   2
 -10  -1   4 9.52385 1.67286   4
 -10   1  -4 16.2664 1.84384   4
  10  -1  -4 14.3535 1.79816   1
 -10   1  -4 15.0183 1.66099   1
 -10  -1   4 15.6591 1.66447   1
 -11  -1  -4 11.5967 1.87212   4
 -11   1   4 8.91395 1.83193   4
 -11  -1  -4 9.89034 1.61550   2
  11  -1   4 7.48738 1.94226   1
 -11   1   4 7.96478 1.59520   1
 -11  -1  -4 10.0567 1.68585   1
 -11   1  -4 8.19882 1.77412   4
 -11  -1   4 8.28694 1.77815   4
 -11  -1   4 10.6832 1.63791   1
 -11   1  -4 9.15733 1.63533   1
 -11   1  -4 8.98157 1.55187   2
   0  -2   4 1090.23 24.4485   2
   0   2   4 1103.86 24.5010   4
   0  -2  -4 1062.38 24.4630   1
   0   2  -4 1083.35 24.4608   1
   0   2   4 1113.80 24.5792   5
   0   2   4 1083.15 24.4894   1
   0   2  -4 1088.59 24.4930   1
   0   2  -4 1076.51 24.4473   2
   0   2   4 1131.24 24.3356   2
   0   2   4 1092.51 24.4795   1
   0  -2  -4 1087.35 24.4374   3
   0  -2  -4 1074.28 24.4948   1
   0  -2  -4 1127.32 24.3332   2
   0  -2  -4 1083.41 24.5621   5
   0  -2   4 1052.49 24.4754   1
   0   2   4 1081.49 24.4345   3
   0  -2   4 1090.75 24.4731   1
   1   2  -4 61.8191 1.52040   4
   1  -2   4 59.3469 1.60903   2
   1   2  -4 59.4232 1.60627   1
  -1  -2  -4 64.0345 1.64278   1
  -1   2   4 59.7402 1.76475   5
   1  -2   4 57.6024 1.62750   1
  -1   2   4 62.4153 1.68580   4
  -1  -2  -4 62.2214 1.55222   3
  -1   2   4 63.2111 1.66199   1
  -1  -2  -4 65.0655 1.72567   5
  -1  -2  -4 61.9036 1.63449   1
  -1  -2  -4 63.4205 1.54804   2
  -1   2   4 63.1539 1.67710   1
   1  -2   4 61.8722 1.67587   1
   1  -2   4 60.7982 1.53955   4
   1   2  -4 63.8619 1.65778   1
   1   2   4 58.3625 1.54589   1
   1  -2  -4 55.2406 1.54223   1
  -1  -2   4 55.1393 1.52618   1
  -1  -2   4 57.0928 1.42623   4
   1  -2  -4 58.2182 1.57403   4
   1  -2  -4 58.5587 1.54963   1
   1   2   4 57.6260 1.60806   5
   1  -2  -4 56.8251 1.71074   5
   1   2   4 58.5577 1.43581   2
  -1   2  -4 56.5137 1.42122   4
   1  -2  -4 57.3534 1.55923   3
   1   2   4 56.6393 1.53593   1
  -1   2  -4 60.9705 1.54843   2
  -1   2  -4 56.7737 1.53326   1
  -1  -2   4 53.3462 1.46725   1
  -1   2  -4 58.4436 1.58040   1
  -2   2   4 2497.18 55.5447   1
   2   2  -4 2554.35 55.5759   1
  -2   2   4 2527.56 55.5472   4
   2   2  -4 2545.69 55.4609   4
   2  -2   4 2504.55 55.4897   3
   2  -2   4 2437.59 55.5670   1
  -2  -2  -4 2435.83 55.5273   1
   2  -2   4 2369.13 55.3221   5
  -2  -2  -4 2523.45 55.4387   2
  -2  -2  -4 2517.70 55.5933   5
   2  -2   4 2445.79 55.4720   4
  -2  -2  -4 2487.91 55.5583   1
   2  -2   4 2398.37 55.5649   1
  -2  -2   4 2600.72 58.0895   4
  -2  -2   4 2513.18 58.1282   1
  -2  -2   4 2583.38 58.1607   1
   2  -2  -4 2677.08 58.3090   5
   2  -2  -4 2547.19 58.1671   1
  -2   2  -4 2569.28 58.0870   4
   2   2   4 2666.09 58.1925   1
   2  -2  -4 2569.71 58.0147   2
  -2   2  -4 2577.55 58.1207   2
   2  -2  -4 2654.05 58.2075   1
   2  -2  -4 2580.36 58.1284   3
   2   2   4 2657.56 58.2292   5
   2   2   4 2638.50 58.0716   2
  -2   2  -4 2544.90 58.1972   1
  -3  -2  -4 180.078 4.07722   3
   3  -2   4 175.538 4.17021   5
  -3   2   4 174.648 4.36072   1
  -3  -2  -4 179.055 4.23034   5
   3   2  -4 174.364 4.35843   1
   3  -2   4 176.667 4.19948   3
  -3  -2  -4 175.137 4.32842   1
  -3   2   4 178.347 4.11363   2
  -3   2   4 171.293 4.40337   4
   3  -2   4 182.068 4.43883   1
  -3  -2  -4 180.670 4.22957   2
   3   2  -4 175.061 4.13574   3
  -3  -2  -4 175.266 4.22304   1
  -3  -2   4 178.094 4.19773   1
  -3  -2   4 175.087 4.25480   1
   3  -2  -4 178.214 4.31218   3
  -3   2  -4 175.918 4.36304   1
  -3  -2   4 179.315 4.35598   4
   3  -2  -4 176.088 4.41437   1
   3   2   4 176.377 4.39101   1
  -3   2  -4 173.914 4.30495   2
  -3   2  -4 175.476 4.33616   4
  -4  -2  -4 1579.67 36.0820   2
   4  -2   4 1616.08 36.0115   5
  -4  -2  -4 1595.98 35.8131   3
  -4  -2  -4 1553.33 36.2067   1
   4  -2   4 1626.64 36.3016   1
   4   2  -4 1668.44 36.2564   1
  -4   2   4 1582.27 36.2158   4
   4   2  -4 1611.93 35.9981   3
  -4  -2  -4 1566.97 36.2103   4
  -4   2   4 1584.76 36.2042   1
  -4   2   4 1581.90 36.0354   2
   4  -2   4 1654.75 36.0484   3
  -4   2  -4 1515.02 34.0381   2
  -4   2  -4 1450.68 34.1258   1
   4   2   4 1579.47 34.1919   1
  -4  -2   4 1465.81 34.0630   1
  -4  -2   4 1523.96 34.0867   4
   4  -2  -4 1517.23 34.1663   1
  -4   2  -4 1488.53 34.0749   4
   4  -2  -4 1519.47 33.9983   3
   5   2  -4 21.0409 0.99661   3
  -5  -2  -4 22.5424 0.75925   3
  -5  -2  -4 22.5292 1.15201   2
  -5   2   4 25.3073 1.08319   2
  -5   2   4 24.7273 1.17761   1
   5  -2   4 21.9781 1.00079   3
  -5   2   4 24.6163 1.44454   4
  -5  -2  -4 23.3684 1.29736   4
   5   2  -4 23.1539 1.24011   1
   5  -2   4 21.7699 1.24598   1
  -5  -2  -4 24.4226 1.19120   1
   5  -2  -4 26.6570 1.34268   1
  -5  -2   4 25.6149 1.35983   4
   5  -2  -4 25.9877 1.16689   3
  -5   2  -4 25.0403 1.20587   1
   5   2   4 27.6644 0.86759   3
   5   2   4 26.6506 1.32492   1
  -5  -2   4 27.6862 1.25738   1
  -5   2  -4 25.1483 1.34714   4
  -5   2  -4 26.3998 1.24759   2
   6   2  -4 596.868 13.4399   1
   6  -2   4 576.652 13.2868   1
  -6  -2  -4 552.348 13.5705   1
   6   2  -4 586.389 13.2300   3
  -6  -2  -4 568.713 13.1619   4
  -6  -2  -4 569.582 13.2368   2
  -6   2   4 559.001 13.5080   1
  -6   2   4 560.904 13.3571   2
   6  -2   4 591.703 13.2843   3
  -6   2   4 564.170 13.1690   4
  -6  -2   4 585.382 14.1271   1
   6   2   4 624.968 13.6559   3
  -6   2  -4 596.362 13.8351   4
   6  -2  -4 607.068 13.9421   1
  -6   2  -4 578.865 14.1995   1
   6   2   4 619.980 14.0730   1
   6  -2  -4 607.358 13.9743   3
  -6  -2   4 599.589 13.8070   4
  -6   2  -4 581.515 13.9094   2
  -7  -2  -4 35.4877 1.69804   1
  -7   2   4 33.4646 1.50272   2
  -7   2   4 28.8673 1.87661   4
  -7  -2  -4 29.8365 1.55918   2
   7   2  -4 29.0297 1.30752   3
  -7  -2  -4 36.6184 1.85137   4
   7  -2   4 27.2925 1.72588   1
   7  -2   4 34.9876 1.38642   3
  -7   2   4 32.7221 1.65314   1
   7   2  -4 32.6357 1.72219   1
  -7  -2   4 34.8311 1.80710   4
  -7  -2   4 34.1755 1.63391   1
  -7   2  -4 34.1342 1.67039   1
  -7   2  -4 31.5418 1.59667   2
   7   2   4 29.1775 1.68469   1
   7   2   4 30.8852 1.10942   3
   7  -2  -4 28.9800 1.71819   1
   7  -2  -4 31.7694 1.45650   3
  -7   2  -4 31.4144 1.78892   4
  -8  -2  -4 47.8712 2.03522   2
  -8  -2  -4 48.0702 2.28939   4
  -8  -2  -4 45.2637 2.08076   1
   8   2  -4 43.8330 2.16032   1
   8  -2   4 43.1437 2.20964   1
  -8   2   4 54.1839 2.15058   1
   8   2  -4 43.4474 1.66949   3
   8  -2   4 44.5063 1.72335   3
  -8   2   4 49.2611 2.39855   4
  -8   2   4 50.8492 2.00037   2
  -8  -2   4 50.5415 2.19921   1
  -8  -2   4 53.9061 2.38464   4
   8  -2  -4 50.7969 2.35395   1
   8  -2  -4 51.8375 1.97245   3
  -8   2  -4 53.5982 2.15955   2
  -8   2  -4 52.9081 2.23633   1
   8   2   4 51.2181 2.33468   1
  -8   2  -4 52.0883 2.38626   4
  -9   2   4 3.48001 1.41128   4
   9  -2   4 2.44295 1.31208   1
  -9  -2  -4 3.17119 1.32776   4
  -9  -2  -4 4.99104 1.18661   1
   9   2  -4 0.93263 1.19254   1
  -9  -2  -4 2.40172 1.12763   2
  -9   2   4 1.32387 1.05835   1
   9  -2  -4 4.43447 1.32757   1
  -9  -2   4 3.97555 1.19508   1
   9  -2  -4 6.21053 1.05720   3
  -9  -2   4 5.38296 1.37397   4
  -9   2  -4 4.38118 1.38838   4
  -9   2  -4 3.91919 1.17512   2
   9   2   4 2.82809 1.24787   1
  -9   2  -4 4.76871 1.21843   1
 -10  -2  -4 91.8623 3.25082   2
 -10   2   4 91.4963 3.61821   4
  10  -2   4 85.0988 3.52476   1
 -10   2   4 91.0550 3.37280   1
 -10  -2  -4 94.7764 3.60235   4
 -10  -2  -4 94.4687 3.40155   1
 -10   2  -4 73.8575 3.15781   4
 -10  -2   4 70.2972 2.95186   1
 -10  -2   4 75.0380 3.15152   4
  10  -2  -4 73.5569 3.15104   1
 -10   2  -4 78.3845 2.92248   2
 -10   2  -4 75.0272 3.03008   1
 -11  -2  -4 19.4068 1.93412   1
 -11  -2  -4 20.2007 2.09241   4
 -11   2   4 21.4949 1.98956   1
  11  -2   4 19.1242 2.25801   1
 -11   2   4 20.9964 2.19376   4
 -11  -2  -4 18.2253 1.83458   2
 -11  -2   4 21.6056 2.09239   4
 -11   2  -4 20.2087 1.85335   2
 -11   2  -4 17.5298 2.05271   4
  11  -2  -4 18.9584 2.13901   1
 -11   2  -4 19.1465 1.94419   1
 -11  -2   4 23.3538 2.01770   1
   0  -3   4 78.0919 1.98138   1
   0  -3  -4 77.6230 1.99874   3
   0   3   4 82.1012 2.08134   4
   0  -3  -4 78.8869 2.14285   5
   0  -3  -4 79.8071 2.00924   1
   0   3   4 77.7092 1.99951   1
   0   3  -4 74.2413 1.95229   1
   0   3  -4 76.2060 1.99300   1
   0  -3  -4 77.8503 1.97104   1
   0   3  -4 76.1442 1.99171   2
   0   3   4 76.5489 1.98517   3
   0  -3   4 75.8760 1.96602   1
   0   3   4 78.1787 2.10480   5
   0   3   4 78.9709 1.97209   1
   1  -3   4 714.734 15.7506   3
   1   3  -4 704.537 15.7130   1
   1  -3   4 646.024 15.5742   4
  -1  -3  -4 718.906 15.5807   2
  -1  -3  -4 684.577 15.6876   1
  -1  -3  -4 693.828 15.8373   5
   1  -3   4 673.353 15.7248   1
   1  -3   4 705.848 15.7341   1
  -1  -3  -4 680.553 15.5997   3
  -1  -3  -4 689.965 15.7203   1
  -1   3   4 700.955 15.7699   4
   1   3  -4 714.821 15.5825   4
  -1   3   4 693.380 15.7112   1
  -1  -3   4 697.570 15.4536   4
   1  -3  -4 685.064 15.6226   1
  -1  -3   4 664.779 15.5640   1
   1   3   4 705.898 15.4549   2
  -1  -3   4 686.234 15.5564   1
   1  -3  -4 693.132 15.7402   5
   1  -3  -4 696.640 15.4145   2
  -1   3  -4 675.493 15.5781   2
  -1   3  -4 689.535 15.4591   4
   1   3   4 705.448 15.5856   1
   1   3   4 692.823 15.4771   3
   1  -3  -4 679.957 15.5763   1
  -1   3  -4 676.875 15.6028   1
   1  -3  -4 686.268 15.5894   3
   2  -3   4 220.816 4.88289   1
  -2  -3  -4 209.895 4.88601   1
   2  -3   4 206.188 4.85242   4
  -2   3   4 209.614 4.89646   4
  -2   3   4 214.105 4.87007   2
  -2  -3  -4 203.328 4.91475   1
   2   3  -4 214.485 4.86231   4
  -2  -3  -4 209.220 4.89271   5
   2   3  -4 209.034 4.89207   1
   2  -3   4 219.514 4.87313   3
   2  -3   4 197.716 4.84828   1
  -2   3   4 208.369 4.85841   1
  -2  -3  -4 207.547 4.84290   2
  -2  -3   4 213.572 5.03544   1
  -2   3  -4 219.832 4.98226   1
   2  -3  -4 218.078 4.99518   1
   2   3   4 218.766 4.98309   1
  -2   3  -4 215.608 4.97025   4
  -2  -3   4 211.944 5.06639   1
   2  -3  -4 212.750 4.97467   2
   2  -3  -4 213.360 4.98263   3
  -2   3  -4 215.879 4.95287   2
   2  -3  -4 212.295 5.14586   5
   2   3   4 214.387 4.97776   2
  -2  -3   4 216.117 4.95499   4
   2  -3  -4 211.637 4.96729   1
  -3  -3  -4 89.9311 2.41096   1
   3   3  -4 90.7686 2.46255   1
   3  -3   4 92.4784 2.11261   5
   3  -3   4 91.9750 2.55668   1
  -3  -3  -4 92.7966 2.55665   5
   3  -3   4 84.1417 2.47999   1
  -3   3   4 90.3497 2.47669   1
  -3  -3  -4 90.1417 2.37217   2
  -3  -3  -4 93.6587 2.46952   1
  -3   3   4 91.9147 2.31624   2
  -3   3   4 85.8974 2.58549   4
   3   3  -4 91.8660 2.34923   3
   3  -3   4 87.2326 2.41964   3
   3  -3  -4 103.470 3.05565   5
  -3   3  -4 102.748 2.74776   1
  -3  -3   4 101.869 2.68367   1
  -3  -3   4 104.812 2.68789   1
  -3  -3   4 104.215 2.72504   4
  -3   3  -4 101.596 2.73668   4
   3   3   4 95.2883 2.73180   1
   3  -3  -4 102.448 2.73241   3
   3  -3  -4 101.377 2.74477   1
  -3   3  -4 102.791 2.71989   2
   3  -3  -4 101.527 2.78479   1
  -4  -3  -4 7.21257 0.73593   1
   4  -3   4 6.56185 0.80967   1
  -4  -3  -4 9.01293 0.71537   1
  -4   3   4 5.39824 0.69674   1
   4   3  -4 6.50818 0.76275   1
  -4   3   4 7.20584 1.08218   4
   4  -3   4 8.02443 0.53272   5
  -4   3   4 8.39182 0.65380   2
  -4  -3  -4 8.59125 0.89777   5
   4   3  -4 7.39454 0.67229   3
   4  -3   4 8.29385 0.69554   3
  -4  -3  -4 7.50585 0.74258   2
  -4  -3   4 12.7117 0.82481   1
  -4   3  -4 11.8468 0.88009   1
   4  -3  -4 8.97304 0.88694   1
  -4  -3   4 11.0392 0.91265   4
  -4  -3   4 11.4013 0.84726   1
   4   3   4 8.24092 0.85528   1
  -4   3  -4 10.9670 0.96295   4
  -4   3  -4 10.9082 0.89441   2
   4  -3  -4 11.3711 0.82464   3
  -5   3   4 175.746 4.36525   2
   5  -3   4 178.654 4.40838   3
   5   3  -4 181.158 4.53204   1
  -5   3   4 175.296 4.54740   1
  -5  -3  -4 177.981 4.65612   4
   5   3  -4 180.693 4.23392   3
  -5  -3  -4 173.355 4.44836   2
  -5   3   4 174.586 4.69799   4
   5  -3   4 172.607 4.65449   1
  -5  -3  -4 178.086 4.52494   1
  -5   3  -4 179.944 4.60231   2
  -5   3  -4 184.570 4.69556   1
  -5   3  -4 190.367 4.75875   4
   5  -3  -4 183.657 4.63531   3
  -5  -3   4 184.430 4.63612   1
   5  -3  -4 181.400 4.78449   1
   5   3   4 184.327 4.73574   1
  -5  -3   4 177.442 4.73521   4
  -6   3   4 12.1354 1.41591   4
  -6  -3  -4 11.8486 1.03916   1
   6   3  -4 11.0619 0.82261   3
   6  -3   4 11.9083 0.86931   3
   6  -3   4 9.86851 1.10768   1
  -6   3   4 11.6818 0.92010   2
  -6   3   4 13.5683 1.06609   1
   6   3  -4 13.2194 1.10080   1
  -6  -3  -4 9.97449 1.13703   4
  -6  -3  -4 12.6395 1.03755   2
  -6  -3   4 10.8486 0.98939   1
   6   3   4 11.5270 1.07877   1
   6  -3  -4 11.1738 0.94811   3
  -6   3  -4 13.2314 1.23785   4
   6  -3  -4 9.88994 1.08265   1
  -6   3  -4 13.4269 1.10226   2
  -6   3  -4 13.7136 1.11559   1
  -6  -3   4 11.4776 1.15109   4
  -7   3   4 4.94182 1.38641   4
   7   3  -4 5.11382 1.05402   1
  -7   3   4 6.31891 0.89523   2
   7  -3   4 3.37971 1.05076   1
   7  -3   4 2.86304 0.74488   3
  -7  -3  -4 5.27519 1.01176   2
   7   3  -4 4.73564 0.75216   3
  -7   3   4 3.78222 0.92095   1
  -7  -3  -4 6.78902 1.03143   1
  -7  -3  -4 5.05554 1.13648   4
  -7  -3   4 6.06546 1.01538   1
   7  -3  -4 4.12367 0.87797   3
   7  -3  -4 4.81066 1.06470   1
   7   3   4 2.90422 1.01479   1
  -7   3  -4 5.81461 0.99461   1
  -7  -3   4 5.05437 1.12624   4
  -7   3  -4 5.06854 1.04216   2
  -7   3  -4 4.54909 1.17347   4
  -8   3   4 70.3770 2.87830   4
  -8  -3  -4 69.5865 2.48634   2
  -8   3   4 68.6123 2.52723   1
  -8  -3  -4 68.0889 2.72120   4
   8   3  -4 67.0624 2.06338   3
  -8  -3  -4 68.1472 2.52473   1
  -8   3   4 67.0847 2.35668   2
   8   3  -4 64.0120 2.56454   1
   8  -3   4 62.7627 2.68151   1
   8  -3   4 64.2928 2.20470   3
  -8  -3   4 67.6186 2.53077   1
   8  -3  -4 65.0428 2.33576   3
   8   3   4 65.6492 2.65060   1
  -8   3  -4 68.3864 2.49938   2
  -8  -3   4 63.5210 2.67150   4
  -8   3  -4 71.9119 2.76544   4
  -8   3  -4 72.2578 2.59062   1
   8  -3  -4 69.1807 2.72290   1
  -9  -3  -4 87.3842 3.21892   4
  -9  -3  -4 81.5935 2.87757   2
  -9   3   4 76.4169 3.22480   4
   9  -3   4 80.9031 3.21250   1
  -9   3   4 78.9194 2.97358   1
  -9  -3  -4 84.6966 2.98101   1
   9  -3   4 75.0302 2.54638   3
  -9  -3   4 90.6258 3.32353   4
  -9  -3   4 87.9071 3.12347   1
  -9   3  -4 87.2777 3.32155   4
   9  -3  -4 86.3194 3.29000   1
  -9   3  -4 84.2843 3.13534   1
  -9   3  -4 85.7669 3.01660   2
   9  -3  -4 91.2198 2.90439   3
 -10  -3  -4 0.15123 1.20671   1
 -10  -3  -4 0.59236 1.15333   2
 -10   3   4 -0.4201 1.15401   1
 -10  -3  -4 0.23820 1.37101   4
 -10   3   4 -3.0501 1.35836   4
  10  -3   4 0.02279 1.42408   1
 -10   3  -4 1.22350 1.19960   2
 -10  -3   4 0.56781 1.19473   1
 -10   3  -4 1.45802 1.43869   4
  10  -3  -4 -0.7521 1.32994   1
 -10   3  -4 0.09305 1.21627   1
 -10  -3   4 -1.3616 1.22575   4
  10  -3  -4 -0.3808 0.98184   3
   0   4   4 29.2569 1.08933   4
   0   4  -4 28.1466 0.93102   1
   0  -4  -4 29.7685 1.16099   5
   0  -4  -4 29.4283 0.95751   3
   0   4  -4 31.0580 0.93463   5
   0   4   4 27.5234 0.92157   1
   0  -4  -4 30.0801 0.97188   1
   0   4  -4 26.9588 0.98188   2
   0  -4   4 27.6750 0.92020   1
  -1  -4  -4 735.093 16.1817   1
  -1  -4  -4 723.752 16.3689   5
  -1  -4  -4 722.618 16.1813   1
  -1  -4  -4 709.326 16.0778   3
   1  -4   4 747.496 16.2068   1
   1   4  -4 736.686 16.0569   4
  -1  -4  -4 742.570 16.0294   2
  -1   4   4 700.794 16.1664   1
   1  -4   4 699.703 16.1897   1
   1  -4   4 613.895 16.0408   4
  -1   4   4 725.739 16.2825   4
   1  -4   4 710.570 16.2450   3
   1   4  -4 722.399 16.1636   1
   1   4   4 721.127 16.0848   3
   1  -4  -4 710.265 16.1704   1
   1   4   4 729.242 16.1686   1
   1  -4  -4 716.374 16.2155   1
   1   4   4 739.724 16.0349   2
   1  -4  -4 718.633 16.2118   3
  -1   4  -4 698.687 16.0618   4
  -1   4  -4 706.671 16.0334   5
  -1   4  -4 695.785 16.1894   2
  -1   4  -4 702.661 16.1927   1
   1  -4  -4 717.180 16.3603   5
  -1  -4   4 703.011 16.1385   1
   1  -4  -4 732.503 15.9971   2
  -2   4   4 840.194 18.4324   2
  -2  -4  -4 787.725 18.3716   3
  -2   4   4 817.271 18.6837   4
   2  -4   4 831.036 18.6469   3
  -2  -4  -4 828.688 18.7807   5
   2   4  -4 827.375 18.5892   1
   2   4  -4 820.775 18.5178   4
   2  -4   4 860.758 18.6678   1
  -2  -4  -4 818.376 18.5965   1
   2  -4   4 795.500 18.5143   4
   2  -4   4 793.767 18.6320   1
  -2  -4  -4 800.281 18.5613   1
  -2  -4  -4 833.141 18.4741   2
  -2   4   4 828.288 18.6101   1
  -2   4  -4 810.632 18.1451   4
  -2  -4   4 784.869 18.1602   1
   2  -4  -4 776.852 18.2143   3
   2  -4  -4 807.724 18.2171   1
  -2   4  -4 786.925 18.2023   2
   2   4   4 805.708 18.0832   2
  -2  -4   4 814.289 18.1659   1
  -2  -4   4 805.953 18.1250   4
   2   4   4 820.775 18.2019   1
  -2   4  -4 785.200 18.2249   1
   2  -4  -4 810.901 18.2552   1
   2  -4  -4 815.368 18.3993   5
   2  -4  -4 804.772 18.0416   2
   3  -4   4 842.717 19.5692   1
  -3   4   4 851.504 19.6044   4
  -3  -4  -4 841.211 19.5098   1
  -3  -4  -4 843.794 19.3845   2
   3  -4   4 869.495 19.5184   3
  -3  -4  -4 834.036 19.4762   1
   3  -4   4 880.008 19.6059   1
  -3  -4  -4 861.700 19.6809   5
   3   4  -4 874.959 19.5128   1
  -3   4   4 864.187 19.3479   2
  -3   4   4 856.589 19.5293   1
   3   4   4 920.821 20.4013   1
   3  -4  -4 899.207 20.3726   3
  -3   4  -4 875.313 20.4014   1
  -3  -4   4 905.194 20.3344   4
   3  -4  -4 904.182 20.3947   1
  -3   4  -4 880.203 20.3561   2
  -3  -4   4 885.524 20.3180   1
   3  -4  -4 897.588 20.5778   5
   3  -4  -4 903.410 20.4486   1
  -3  -4   4 881.227 20.3320   1
  -3   4  -4 891.968 20.3461   4
   4   4  -4 1902.52 41.4455   1
  -4   4   4 1849.12 41.4974   4
  -4   4   4 1812.75 41.2361   2
  -4   4   4 1792.68 41.4237   1
  -4  -4  -4 1789.59 41.4059   1
  -4  -4  -4 1773.65 41.3755   1
  -4  -4  -4 1807.10 41.2748   2
   4  -4   4 1879.14 41.5326   1
  -4  -4  -4 1844.77 41.5640   5
   4  -4   4 1871.73 41.3626   3
   4   4  -4 1875.03 41.2028   3
   4  -4  -4 1855.42 42.2657   5
  -4  -4   4 1867.62 42.0585   4
  -4   4  -4 1860.24 42.0647   4
  -4   4  -4 1855.92 42.0360   2
   4  -4  -4 1870.63 42.0475   3
  -4  -4   4 1882.56 42.0689   1
   4   4   4 1940.73 42.1429   1
   4  -4  -4 1921.60 42.1887   1
  -4  -4   4 1814.08 42.0225   1
  -4   4  -4 1793.33 42.1113   1
   5  -4   4 628.994 14.2880   3
   5   4  -4 634.853 14.0981   3
  -5  -4  -4 603.266 14.3776   1
  -5   4   4 607.002 14.2996   4
  -5  -4  -4 595.465 14.2409   2
   5   4  -4 637.292 14.4351   1
  -5   4   4 601.631 14.1876   2
  -5   4   4 605.161 14.4044   1
   5  -4   4 629.437 14.5418   1
  -5   4  -4 583.397 13.8198   4
   5  -4  -4 597.345 13.9629   1
  -5  -4   4 581.854 13.6997   4
   5   4   4 624.956 13.9697   1
  -5  -4   4 574.866 13.8329   1
   5  -4  -4 601.546 13.7898   5
  -5   4  -4 575.307 13.9275   1
  -5   4  -4 590.924 13.8340   2
   5  -4  -4 610.114 13.8285   3
  -6  -4  -4 45.0680 1.77162   1
  -6   4   4 44.0497 2.10366   4
  -6   4   4 43.6797 1.59491   2
  -6   4   4 46.8868 1.80179   1
   6   4  -4 42.8963 1.44339   3
   6  -4   4 41.5935 1.89655   1
   6   4  -4 45.0438 1.81983   1
  -6  -4  -4 41.6516 1.70034   2
   6  -4   4 41.9403 1.61071   3
   6  -4  -4 32.3031 1.65761   1
  -6   4  -4 34.8283 1.58725   1
   6  -4  -4 32.9936 1.48122   3
  -6  -4   4 33.1009 1.63667   4
   6  -4  -4 32.4532 2.02517   5
  -6   4  -4 33.8804 1.55029   2
  -6   4  -4 31.7266 1.67451   4
   6   4   4 31.1872 1.55397   1
  -6  -4   4 35.8206 1.55495   1
   7  -4   4 3.49178 1.09268   1
  -7  -4  -4 1.39555 0.84975   1
  -7   4   4 1.25675 1.41283   4
  -7   4   4 1.83570 0.79540   2
   7   4  -4 0.71334 0.63845   3
   7  -4   4 0.60683 0.72399   3
   7   4  -4 1.33980 0.94540   1
  -7  -4  -4 -0.6771 0.86798   2
  -7   4   4 0.82431 0.85348   1
   7  -4  -4 1.56786 1.02418   1
   7   4   4 1.34135 0.94370   1
  -7   4  -4 0.97921 0.90483   2
   7  -4  -4 1.53414 0.83404   3
  -7   4  -4 1.67843 0.90965   1
  -7   4  -4 1.75698 1.10697   4
  -7  -4   4 1.84864 0.89367   1
  -7  -4   4 1.70260 1.02817   4
  -8  -4  -4 108.410 3.36908   2
  -8   4   4 110.874 3.48537   1
  -8  -4  -4 111.102 3.46086   1
  -8   4   4 108.026 3.24457   2
   8  -4   4 112.715 3.69740   1
   8  -4   4 108.004 3.21451   3
   8   4  -4 104.697 3.52678   1
  -8   4   4 120.017 3.87828   4
   8  -4  -4 113.627 3.70327   1
  -8   4  -4 114.695 3.49724   1
   8   4   4 109.898 3.56809   1
  -8  -4   4 109.842 3.64264   4
   8  -4  -4 110.261 3.34721   3
  -8   4  -4 113.683 3.66378   4
  -8  -4   4 113.238 3.47401   1
  -8   4  -4 106.081 3.38280   2
  -9   4   4 6.54464 1.63731   4
   9  -4   4 7.33405 1.53906   1
  -9   4   4 6.59350 1.28882   1
   9  -4   4 6.27109 1.06007   3
  -9   4   4 6.53991 1.14523   2
  -9  -4  -4 6.41496 1.26066   1
  -9  -4  -4 7.34585 1.27022   2
   9  -4  -4 7.39508 1.16557   3
   9  -4  -4 8.04282 1.47722   1
  -9   4  -4 8.14688 1.29924   2
   9  -4  -4 5.32475 1.95174   5
  -9  -4   4 9.69428 1.48718   4
  -9   4  -4 6.47878 1.46369   4
  -9  -4   4 6.66197 1.26153   1
  -9   4  -4 11.0394 1.42361   1
 -10   4   4 91.2050 3.36355   1
 -10  -4  -4 84.3114 3.14456   2
 -10   4   4 88.0386 3.62877   4
  10  -4   4 81.4635 3.47717   1
 -10  -4  -4 93.6728 3.37686   1
 -10  -4   4 89.9374 3.29284   1
 -10   4  -4 86.2508 3.16033   2
 -10   4  -4 84.5889 3.25842   1
 -10  -4   4 82.8095 3.39618   4
  10  -4  -4 88.1595 3.48305   1
 -10   4  -4 88.0953 3.48614   4
  10  -4  -4 83.8245 2.95738   3
  10  -4  -4 89.0404 3.98547   5
   0  -5  -4 1665.97 37.3361   5
   0  -5  -4 1625.29 37.0887   1
   0   5  -4 1631.09 37.0664   1
   0   5   4 1664.86 37.2325   4
   0   5   4 1675.84 37.0730   1
   0   5  -4 1635.76 37.1261   2
   0  -5   4 1683.39 37.0683   1
   0   5  -4 1662.43 37.1279   5
   0  -5  -4 1649.79 37.0970   3
  -1   5   4 696.036 15.6988   1
  -1  -5  -4 699.418 15.6344   3
   1  -5   4 712.443 15.8334   3
   1   5  -4 704.076 15.6070   4
   1  -5   4 601.615 15.5863   4
   1   5  -4 702.536 15.6772   1
  -1  -5  -4 705.400 15.9619   5
   1  -5   4 711.390 15.7297   1
  -1   5   4 701.411 15.8580   4
  -1  -5  -4 692.374 15.6979   1
  -1   5  -4 706.476 15.8954   5
   1   5   4 741.769 15.8469   2
  -1   5  -4 694.028 15.9014   4
   1  -5  -4 706.018 16.0291   1
   1   5   4 718.645 15.9754   1
  -1  -5   4 714.620 15.9497   1
   1  -5  -4 682.828 15.9829   1
   1  -5  -4 707.817 16.0576   3
   1  -5  -4 695.820 16.2274   5
  -1   5  -4 700.886 16.0358   2
   1   5   4 702.237 15.9162   3
  -1   5  -4 696.480 16.0045   1
  -2   5   4 95.6564 2.24712   2
  -2  -5  -4 93.4115 2.28973   2
   2   5  -4 92.4938 2.38193   1
  -2  -5  -4 96.9360 2.67766   5
  -2   5   4 93.0847 2.61582   4
   2  -5   4 81.4966 2.33715   1
   2  -5   4 91.0721 2.52245   3
  -2   5   4 94.0277 2.42294   1
   2  -5   4 95.1879 2.49960   1
  -2  -5  -4 90.8136 2.15571   3
  -2  -5  -4 92.3645 2.39639   1
  -2   5  -4 91.3201 2.50068   2
  -2  -5   4 95.1324 2.39173   1
   2  -5  -4 95.5839 2.74503   5
   2   5   4 89.0251 2.31193   2
   2  -5  -4 93.7388 2.58550   1
  -2   5  -4 92.5238 2.45001   4
   2  -5  -4 95.8927 2.56825   3
  -2   5  -4 96.1424 2.48013   1
   2   5   4 92.7187 2.43031   1
   2  -5  -4 95.4097 2.47048   1
   2  -5  -4 95.4356 2.29417   2
  -3   5   4 165.326 4.17909   1
   3  -5   4 170.330 4.23546   3
  -3   5   4 170.885 3.91767   2
   3  -5   4 169.820 4.28221   1
   3  -5   4 156.149 4.18252   1
  -3  -5  -4 178.861 4.37025   5
  -3   5   4 172.716 4.36120   4
  -3  -5  -4 166.681 4.03188   1
   3   5  -4 170.483 4.03777   1
  -3  -5  -4 168.032 4.15299   1
  -3  -5  -4 165.945 4.03444   2
   3  -5  -4 174.943 4.37397   1
  -3   5  -4 176.344 4.38290   2
   3   5   4 182.214 4.33855   1
   3  -5  -4 176.396 4.40754   1
  -3  -5   4 175.507 4.17358   1
  -3   5  -4 168.801 4.38553   4
   3  -5  -4 178.303 4.45370   3
   3  -5  -4 182.251 4.66908   5
  -3  -5   4 180.370 4.18021   1
  -3   5  -4 176.927 4.38638   1
  -3  -5   4 176.666 4.36975   4
   4  -5   4 415.734 9.41811   1
  -4   5   4 411.609 9.39426   4
  -4  -5  -4 397.970 9.42067   2
  -4   5   4 399.864 9.43451   2
  -4  -5  -4 393.624 9.55620   1
  -4  -5  -4 405.037 9.46510   5
  -4   5   4 398.733 9.48085   1
   4   5  -4 427.036 9.64427   1
   4   5  -4 414.602 9.41061   3
   4  -5   4 411.632 9.34531   3
  -4  -5  -4 397.390 9.57717   1
   4   5   4 423.347 9.71858   1
   4  -5  -4 417.391 9.53157   3
  -4   5  -4 404.423 9.72416   1
  -4   5  -4 419.424 9.58946   4
  -4  -5   4 413.213 9.76400   1
   4  -5  -4 420.435 9.65389   5
  -4   5  -4 410.462 9.57342   2
  -4  -5   4 416.099 9.77775   1
  -4  -5   4 408.778 9.53486   4
   4  -5  -4 420.251 9.68246   1
  -5   5   4 79.4193 2.39680   1
   5  -5   4 71.1399 2.43224   1
   5   5  -4 74.1635 2.32177   1
  -5  -5  -4 76.7849 2.25516   2
  -5  -5  -4 74.4742 2.30280   1
  -5   5   4 76.0054 2.59925   4
  -5   5   4 79.0137 2.17254   2
  -5  -5  -4 73.4741 2.24241   1
   5   5  -4 75.0374 2.04661   3
   5  -5   4 75.7132 2.28792   3
   5  -5  -4 70.6836 2.26138   3
   5   5   4 68.3382 2.23948   1
  -5  -5   4 73.0006 2.17474   1
  -5  -5   4 70.8725 2.30767   4
   5  -5  -4 70.5486 2.58687   5
  -5   5  -4 73.5706 2.27444   1
  -5   5  -4 70.3811 2.33196   4
  -5  -5   4 68.1038 2.17800   1
  -5   5  -4 70.5318 2.23105   2
   5  -5  -4 68.8808 2.31831   1
  -6   5   4 344.600 8.58852   4
   6   5  -4 352.055 8.12964   3
  -6   5   4 343.645 7.98808   2
  -6   5   4 339.017 8.16767   1
  -6  -5  -4 340.757 8.11271   1
   6  -5   4 352.812 8.18941   3
  -6  -5  -4 335.571 8.20182   2
   6   5  -4 355.384 8.13814   1
   6  -5   4 347.858 8.56193   1
  -6   5  -4 347.455 8.28641   1
  -6  -5   4 350.065 8.16937   1
  -6   5  -4 346.685 8.30991   2
  -6   5  -4 356.130 8.59163   4
  -6  -5   4 351.271 8.59335   4
   6  -5  -4 359.591 8.86401   5
   6   5   4 349.081 8.35862   1
   6  -5  -4 342.001 8.61521   1
   6  -5  -4 350.147 8.45083   3
  -7   5   4 26.3071 1.54577   1
   7   5  -4 22.8876 1.50598   1
  -7  -5  -4 25.2684 1.45684   2
  -7   5   4 24.9228 1.32554   2
  -7   5   4 24.7929 1.91658   4
   7   5  -4 21.5562 1.05804   3
   7  -5   4 23.9533 1.35839   3
  -7  -5  -4 25.1659 1.47277   1
   7  -5   4 24.3813 1.65601   1
   7  -5  -4 30.4484 1.57941   3
  -7  -5   4 31.6349 1.61079   1
  -7  -5   4 30.4186 1.74398   4
   7  -5  -4 28.4203 1.74079   1
   7   5   4 29.3237 1.64146   1
  -7   5  -4 33.4807 1.69902   1
   7  -5  -4 28.8745 2.16512   5
  -7   5  -4 30.4030 1.61440   2
  -7   5  -4 30.4296 1.81248   4
  -8   5   4 229.227 6.11151   1
  -8  -5  -4 236.543 6.04129   2
   8  -5   4 230.671 6.31494   1
   8  -5   4 240.420 5.93936   3
  -8  -5  -4 225.388 6.04688   1
  -8   5   4 226.354 5.87875   2
  -8   5   4 232.615 6.44281   4
  -8  -5   4 233.194 6.37819   4
  -8   5  -4 237.488 6.22182   1
   8  -5  -4 241.413 6.42578   1
   8  -5  -4 242.445 6.13901   3
  -8  -5   4 227.262 6.12624   1
  -8   5  -4 231.736 6.09878   2
   8  -5  -4 240.805 6.73209   5
  -8   5  -4 232.399 6.37959   4
   9  -5   4 14.3900 1.71702   1
  -9  -5  -4 14.0513 1.44642   2
  -9  -5  -4 14.2274 1.48459   1
   9  -5   4 14.4454 1.30837   3
  -9   5   4 13.5632 1.86649   4
  -9   5   4 12.0203 1.46349   1
  -9   5   4 17.6792 1.39993   2
  -9  -5   4 17.5262 1.55304   1
  -9   5  -4 17.5485 1.61076   1
   9  -5  -4 18.1172 1.47255   3
  -9   5  -4 21.8653 1.62581   2
   9  -5  -4 18.6474 1.81139   1
   9  -5  -4 18.9058 2.22353   5
  -9  -5   4 17.9986 1.69819   4
  -9   5  -4 18.0156 1.81997   4
 -10   5   4 4.83733 1.22854   2
 -10  -5  -4 4.18459 1.34597   1
  10  -5   4 5.46263 1.61623   1
 -10   5   4 3.81416 1.35568   1
 -10   5   4 5.65262 1.80504   4
  10  -5  -4 2.12649 1.18238   3
 -10   5  -4 4.04425 1.58106   4
  10  -5  -4 0.95656 1.45990   1
 -10  -5   4 4.98710 1.38115   1
 -10   5  -4 2.01801 1.28810   1
 -10  -5   4 4.30112 1.45858   4
 -10   5  -4 2.82458 1.29397   2
  10  -5  -4 1.29382 1.97410   5
   0  -6  -4 421.046 10.2333   5
   0   6   4 442.397 9.90096   1
   0  -6   4 449.707 10.0929   3
   0   6  -4 427.860 10.0024   5
   0   6  -4 443.926 9.89912   1
   0  -6  -4 450.059 9.91483   1
   0   6   4 439.704 10.1599   4
   0  -6   4 458.360 9.90114   1
   0  -6  -4 439.383 9.98056   3
   0  -6   4 412.392 9.88402   1
   0   6  -4 430.760 10.0129   2
   0   6  -4 377.054 9.82736   4
   0  -6  -4 445.658 9.93713   1
   1  -6   4 2038.01 44.7770   1
   1  -6   4 2041.14 44.9053   3
   1   6  -4 1969.61 44.7055   1
  -1  -6  -4 1965.76 44.6983   3
   1  -6   4 2052.14 44.7292   5
  -1   6   4 1982.17 44.7454   1
   1  -6   4 1877.89 44.6750   4
  -1  -6  -4 2021.67 44.7157   1
  -1  -6  -4 2007.36 45.0648   5
   1   6  -4 1991.66 44.6802   4
  -1   6   4 2019.31 44.9342   4
  -1  -6  -4 2004.55 44.7386   1
  -1  -6   4 1916.13 46.3994   1
   1   6   4 2152.72 46.4429   1
  -1   6  -4 2031.36 46.4596   1
   1  -6  -4 2054.74 46.7290   5
  -1  -6   4 2110.33 46.4045   1
  -1   6  -4 2100.59 46.5195   2
  -1   6  -4 2005.76 46.3865   4
   1   6   4 2184.79 46.3149   2
  -1   6  -4 2102.88 46.4249   5
   1  -6  -4 2071.12 46.4887   1
   1  -6  -4 2085.60 46.5456   3
  -2   6   4 478.509 11.1532   1
   2  -6   4 471.720 11.1849   1
   2  -6   4 492.016 10.9578   5
  -2   6   4 472.346 11.3579   4
  -2  -6  -4 477.737 10.9528   3
  -2  -6  -4 485.290 11.4813   5
   2   6  -4 491.391 11.1111   1
   2  -6   4 499.462 11.2190   1
  -2  -6  -4 473.978 11.1192   1
  -2   6   4 494.768 10.9663   2
   2  -6   4 489.963 11.2703   3
   2   6   4 472.063 11.1159   3
   2  -6  -4 509.694 11.1373   2
   2  -6  -4 492.003 11.3209   1
   2  -6  -4 508.640 11.6027   5
   2  -6  -4 492.779 11.3979   1
  -2   6  -4 476.339 11.3629   2
  -2   6  -4 483.959 11.2878   4
  -2   6  -4 485.070 11.3238   1
   2   6   4 501.570 11.2805   1
  -2  -6   4 489.603 11.2249   1
   2   6   4 491.613 11.1709   2
   2  -6  -4 491.916 11.4094   3
   3   6  -4 126.041 3.13264   1
   3  -6   4 114.544 3.16638   1
  -3   6   4 126.403 3.00066   2
   3  -6   4 124.811 3.29247   3
  -3  -6  -4 123.857 3.42107   5
  -3   6   4 114.724 3.35245   4
  -3  -6  -4 120.739 3.08912   1
   3  -6   4 122.816 3.26929   1
  -3  -6  -4 125.706 3.14040   1
  -3   6   4 124.383 3.17805   1
   3  -6  -4 113.208 3.27119   5
  -3   6  -4 110.104 2.98969   2
   3  -6  -4 112.096 2.95916   1
   3   6   4 111.623 2.91910   1
   3  -6  -4 108.049 3.03801   3
  -3  -6   4 108.622 2.83562   1
  -3   6  -4 111.693 3.01201   4
  -3  -6   4 118.966 2.94755   1
   3  -6  -4 115.565 3.01779   1
  -3   6  -4 109.909 2.95379   1
   4  -6   4 782.532 17.7267   3
  -4   6   4 774.716 17.4887   2
   4  -6   4 793.374 17.8076   1
  -4  -6  -4 779.061 17.9530   5
  -4  -6  -4 760.248 17.5341   2
  -4  -6  -4 754.376 17.6358   1
  -4   6   4 771.100 17.6999   1
  -4  -6  -4 750.895 17.6029   1
  -4   6   4 751.546 17.8121   4
   4  -6   4 735.046 17.7234   1
   4   6  -4 799.944 17.6733   1
  -4  -6   4 750.066 17.3609   4
  -4   6  -4 733.760 17.3627   2
   4  -6  -4 761.940 17.4250   3
   4   6   4 782.925 17.3966   1
  -4   6  -4 740.529 17.4150   1
  -4  -6   4 755.462 17.3013   1
   4  -6  -4 759.749 17.4699   1
   4  -6  -4 775.705 17.6281   5
  -4   6  -4 734.465 17.3924   4
  -4  -6   4 756.859 17.3248   1
   5  -6   4 299.372 7.16829   3
  -5  -6  -4 290.003 6.93522   2
   5  -6   4 294.870 7.26723   1
  -5   6   4 300.154 6.99702   1
  -5  -6  -4 287.359 6.89909   1
  -5   6   4 295.821 7.33011   4
   5   6  -4 298.165 6.87278   1
   5   6  -4 298.008 6.88233   3
  -5   6   4 295.873 6.76920   2
  -5  -6  -4 280.568 6.82102   1
   5   6   4 299.391 6.96964   1
  -5  -6   4 301.425 6.83740   1
   5  -6  -4 294.510 7.20543   3
   5  -6  -4 299.491 7.46368   5
  -5  -6   4 291.324 7.22951   4
  -5   6  -4 286.562 7.04656   1
   5  -6  -4 305.179 7.20329   1
  -5  -6   4 285.386 6.84885   1
  -5   6  -4 291.675 7.21073   4
  -5   6  -4 286.573 7.07998   2
   6   6  -4 309.653 7.45544   1
  -6   6   4 304.262 7.27522   2
  -6  -6  -4 306.792 7.50332   2
  -6   6   4 312.576 7.84334   4
   6  -6   4 313.262 7.57448   3
   6  -6   4 317.881 7.79762   1
   6   6  -4 314.505 7.25428   3
  -6  -6  -4 306.786 7.44536   1
  -6   6   4 303.628 7.56821   1
  -6   6  -4 333.567 8.38388   4
   6   6   4 337.887 8.15762   1
   6  -6  -4 351.128 8.35445   3
  -6   6  -4 332.173 8.22057   2
   6  -6  -4 348.265 8.68513   5
  -6  -6   4 341.516 7.97743   1
  -6  -6   4 342.897 8.42266   4
  -6   6  -4 337.588 8.12235   1
   6  -6  -4 347.934 8.45426   1
  -7  -6  -4 0.24229 0.82681   1
   7  -6   4 0.51982 1.03274   5
   7  -6   4 0.43556 0.81237   3
   7   6  -4 0.86809 0.63204   3
  -7  -6  -4 0.92589 0.87047   2
  -7   6   4 -0.1054 0.71277   2
  -7   6   4 -0.1712 0.86644   1
  -7   6   4 1.93465 1.47425   4
   7  -6   4 1.62174 1.06940   1
  -7   6  -4 -0.5428 1.15469   4
  -7  -6   4 1.07612 0.88030   1
   7  -6  -4 -0.0147 0.84969   3
   7  -6  -4 0.80098 1.40275   5
  -7   6  -4 1.66261 0.91140   1
  -7   6  -4 0.50578 0.93157   2
  -7  -6   4 1.18574 0.97668   4
   7  -6  -4 1.03365 1.04033   1
  -8   6   4 156.534 4.59193   1
  -8   6   4 161.218 4.36681   2
  -8  -6  -4 162.768 4.56431   1
   8  -6   4 167.739 4.47994   3
   8  -6   4 160.723 4.80378   1
  -8   6   4 157.463 4.95127   4
  -8  -6   4 159.699 4.69502   4
  -8  -6   4 158.612 4.44980   1
   8  -6  -4 158.483 4.70332   1
   8  -6  -4 161.789 4.46180   3
  -8   6  -4 154.350 4.39696   2
  -8   6  -4 159.060 4.69427   4
  -8   6  -4 145.894 4.43333   1
   8  -6  -4 158.286 5.00260   5
  -9   6   4 63.9375 2.37813   2
   9  -6   4 57.5288 2.35575   3
   9  -6   4 64.4370 2.87838   1
  -9   6   4 58.3687 2.93587   4
  -9  -6  -4 64.6818 2.59744   1
  -9   6   4 58.5062 2.56567   1
  -9  -6   4 60.0556 2.72965   4
   9  -6  -4 58.9357 2.83173   1
[truncated: 1,082,906 more chars]
