# Supplementary material for: Crystal structure of tetra­kis­(tetra­hydro­furan-κO)bis­(tri­fluoro­methane­sulfonato-κO)iron(II)
Source: Acta Crystallogr E Crystallogr Commun. 2019 Sep 27;75(Pt 10):1548–51. doi: 10.1107/S2056989019013094 (PMC6775732; doi:10.1107/S2056989019013094)
Supplement: Supplementary file 2 [file e-75-01548-Isup2.hkl]

data_I                                                                          
_shelx_title ' l0873a'                                                          
_shelx_refln_list_code          4                                               
_shelx_F_calc_maximum      267.26                                               
_exptl_crystal_F_000      1328.00                                               
_reflns_d_resolution_high  0.7700                                               
                                                                                
loop_                                                                           
 _space_group_symop_operation_xyz                                               
 'x, y, z'                                                                      
 '-x+1/2, -y, z+1/2'                                                            
 'x+1/2, -y+1/2, -z'                                                            
 '-x, y+1/2, -z+1/2'                                                            
                                                                                
_cell_length_a     8.6618                                                       
_cell_length_b    16.2610                                                       
_cell_length_c    19.0572                                                       
_cell_angle_alpha  90.000                                                       
_cell_angle_beta   90.000                                                       
_cell_angle_gamma  90.000                                                       
                                                                                
_shelx_F_squared_multiplier     1.000                                           
                                                                                
loop_                                                                           
 _refln_index_h                                                                 
 _refln_index_k                                                                 
 _refln_index_l                                                                 
 _refln_F_squared_calc                                                          
 _refln_F_squared_meas                                                          
 _refln_F_squared_sigma                                                         
 _refln_observed_status                                                         
   2   0   0      61398.42      59109.12       438.92 o                         
   4   0   0        112.25         59.94         2.32 o                         
   6   0   0      12465.31      12719.54       136.97 o                         
   8   0   0          2.85          9.57         2.92 o                         
  10   0   0         31.10         33.22         5.36 o                         
   1   1   0       1806.85       1867.38         9.80 o                         
   2   1   0       5470.04       5573.97        28.09 o                         
   3   1   0        308.92        331.65         2.75 o                         
   4   1   0        445.91        489.36         4.31 o                         
   5   1   0        132.30        168.10         2.56 o                         
   6   1   0          7.45         11.13         1.76 o                         
   7   1   0       1033.75       1134.60         9.77 o                         
   8   1   0          0.29          0.83         1.96 o                         
   9   1   0          9.54          8.53         2.58 o                         
  10   1   0          0.18         -1.52         3.14 o                         
  11   1   0        155.87        168.74         6.08 o                         
   0   2   0      12484.03      12964.41       129.56 o                         
   1   2   0       6761.34       6964.56        35.81 o                         
   2   2   0      11324.60      11217.73        57.69 o                         
   3   2   0        923.91        850.61         5.89 o                         
   4   2   0        131.74        199.74         2.49 o                         
   5   2   0        628.03        625.75         5.69 o                         
   6   2   0       2732.95       2722.16        20.11 o                         
   7   2   0        423.65        403.34         4.71 o                         
   8   2   0       2037.35       2021.87        17.16 o                         
   9   2   0        244.27        263.54         5.66 o                         
  10   2   0        537.46        539.54         8.95 o                         
  11   2   0        347.76        391.17         8.19 o                         
   1   3   0       3668.80       4049.83        20.99 o                         
   2   3   0       2507.18       2664.32        17.68 o                         
   3   3   0       1268.73       1230.18         9.35 o                         
   4   3   0       1377.93       1370.81        10.13 o                         
   5   3   0        318.93        321.75         3.61 o                         
   6   3   0        615.07        616.39         5.87 o                         
   7   3   0        786.30        736.10         6.99 o                         
   8   3   0         50.50         50.20         2.99 o                         
   9   3   0         56.56         68.02         3.70 o                         
  10   3   0        125.74        150.52         5.43 o                         
  11   3   0          9.37          5.88         4.23 o                         
   0   4   0      21372.85      21989.12       200.40 o                         
   1   4   0        303.03        320.49         2.07 o                         
   2   4   0       4299.39       4226.88        26.65 o                         
   3   4   0         70.74         60.72         2.13 o                         
   4   4   0       5033.36       5263.69        38.25 o                         
   5   4   0         35.63         43.50         1.56 o                         
   6   4   0       1259.79       1178.95        10.29 o                         
   7   4   0        116.35        108.29         3.95 o                         
   8   4   0       2335.96       2264.04        20.16 o                         
   9   4   0         99.56         94.10         4.33 o                         
  10   4   0        337.38        368.17         6.82 o                         
  11   4   0         84.09         99.68         5.46 o                         
   1   5   0       7413.74       7170.12        46.57 o                         
   2   5   0       2718.74       2955.98        18.85 o                         
   3   5   0       1221.89       1274.91         9.76 o                         
   4   5   0       7511.15       7897.30        56.75 o                         
   5   5   0        613.17        610.10         5.76 o                         
   6   5   0       1097.03       1073.87         9.11 o                         
   7   5   0       1225.04       1213.16        11.15 o                         
   8   5   0        110.68         92.72         4.14 o                         
   9   5   0       1622.22       1688.11        16.36 o                         
  10   5   0          2.16         10.86         3.46 o                         
   0   6   0       4804.78       4675.32        53.35 o                         
   1   6   0       9292.77       9430.31        61.15 o                         
   2   6   0       9395.01       9402.54        61.06 o                         
   3   6   0        415.95        411.94         3.90 o                         
   4   6   0       3176.47       3449.73        25.41 o                         
   5   6   0        867.19        817.53         7.56 o                         
   6   6   0        694.05        641.30         7.15 o                         
   7   6   0         87.96        100.30         4.10 o                         
   8   6   0        913.39        926.34        10.67 o                         
   9   6   0          6.67         10.28         3.39 o                         
  10   6   0        944.98        993.86        14.10 o                         
   1   7   0       4400.34       4692.75        33.77 o                         
   2   7   0       1494.58       1375.91         9.39 o                         
   3   7   0          8.46          7.65         1.35 o                         
   4   7   0       4086.24       4041.08        29.57 o                         
   5   7   0         55.00         57.25         2.22 o                         
   6   7   0         94.84        108.81         3.07 o                         
   7   7   0        204.04        186.16         4.34 o                         
   8   7   0         44.21         43.80         3.35 o                         
   9   7   0       1026.79        938.69        13.20 o                         
  10   7   0        153.42        147.72         5.99 o                         
   0   8   0         27.70         25.37         4.23 o                         
   1   8   0         26.52         43.40         1.72 o                         
   2   8   0      10143.36      10256.49        77.11 o                         
   3   8   0        679.64        595.11         5.49 o                         
   4   8   0        820.44        800.46         6.77 o                         
   5   8   0         11.69          6.44         1.68 o                         
   6   8   0          2.65          5.83         2.35 o                         
   7   8   0       2183.11       2131.49        20.30 o                         
   8   8   0       2514.50       2551.33        26.14 o                         
   9   8   0        856.77        844.73        12.42 o                         
  10   8   0        105.04         95.09         5.49 o                         
   1   9   0         17.93          9.95         1.82 o                         
   2   9   0       1621.02       1700.09        13.43 o                         
   3   9   0         13.64         12.93         1.24 o                         
   4   9   0       1355.62       1367.46        10.14 o                         
   5   9   0        503.64        498.41         6.31 o                         
   6   9   0          3.51          4.85         2.38 o                         
   7   9   0        429.47        435.01         7.05 o                         
   8   9   0        259.06        228.69         6.09 o                         
   9   9   0         56.96         76.74         4.93 o                         
  10   9   0         22.97         38.64         4.84 o                         
   0  10   0       6324.01       6557.83        74.90 o                         
   1  10   0       1570.16       1617.69        14.72 o                         
   2  10   0       2893.36       2843.21        22.00 o                         
   3  10   0        382.47        386.40         4.54 o                         
   4  10   0        102.02         89.29         2.44 o                         
   5  10   0         28.87         28.18         2.69 o                         
   6  10   0       3839.54       3853.32        43.94 o                         
   7  10   0       2834.71       2886.44        31.35 o                         
   8  10   0         99.90         90.33         4.75 o                         
   9  10   0        578.21        546.83         9.73 o                         
   1  11   0          4.26         14.35         1.75 o                         
   2  11   0       1555.88       1591.02        12.85 o                         
   3  11   0        445.51        476.25         6.06 o                         
   4  11   0        609.65        594.42         6.74 o                         
   5  11   0       1919.13       1922.42        19.44 o                         
   6  11   0        249.43        223.35         4.97 o                         
   7  11   0         58.27         54.23         4.18 o                         
   8  11   0          6.89         18.59         3.89 o                         
   9  11   0         64.26         64.30         5.53 o                         
   0  12   0      18569.79      18002.18       202.67 o                         
   1  12   0       3159.38       3203.44        26.24 o                         
   2  12   0         14.97         25.63         2.01 o                         
   3  12   0         55.48         49.44         2.87 o                         
   4  12   0        136.16        134.44         4.19 o                         
   5  12   0        711.41        741.49         9.16 o                         
   6  12   0       2937.32       2880.20        31.08 o                         
   7  12   0       1788.73       1655.05        19.73 o                         
   8  12   0          0.92          3.85         3.77 o                         
   9  12   0         14.03          9.74         4.34 o                         
   1  13   0        935.47        952.31         9.25 o                         
   2  13   0        315.75        300.35         4.17 o                         
   3  13   0          1.87          9.18         2.55 o                         
   4  13   0         71.15         63.85         3.60 o                         
   5  13   0       1232.51       1187.54        13.17 o                         
   6  13   0        395.92        390.68         7.11 o                         
   7  13   0       1340.77       1307.79        16.39 o                         
   8  13   0         63.99         69.12         4.90 o                         
   0  14   0        493.95        496.82         8.40 o                         
   1  14   0       2450.39       2391.75        20.35 o                         
   2  14   0        870.91        852.69         8.73 o                         
   3  14   0        217.33        238.80         5.03 o                         
   4  14   0        773.99        787.84        10.67 o                         
   5  14   0       1051.91       1063.62        15.29 o                         
   6  14   0         27.20         33.18         3.48 o                         
   7  14   0        217.83        203.59         5.74 o                         
   8  14   0        137.98        159.22         5.85 o                         
   1  15   0        193.42        200.37         3.85 o                         
   2  15   0        296.08        286.21         4.60 o                         
   3  15   0         74.06         65.00         3.96 o                         
   4  15   0        166.56        178.53         5.02 o                         
   5  15   0          1.67          2.44         3.73 o                         
   6  15   0        426.49        428.19         9.08 o                         
   7  15   0        156.02        164.90         6.25 o                         
   0  16   0       1484.86       1458.64        19.21 o                         
   1  16   0        191.90        189.78         3.93 o                         
   2  16   0         18.03         13.11         2.74 o                         
   3  16   0       1443.17       1406.32        17.30 o                         
   4  16   0          1.08          5.48         4.30 o                         
   5  16   0        512.38        508.77        11.55 o                         
   6  16   0        468.73        481.32        11.84 o                         
   7  16   0        193.16        205.61         8.98 o                         
   1  17   0        304.96        332.70         6.45 o                         
   2  17   0         11.74          8.86         3.25 o                         
   3  17   0         10.20         15.53         4.12 o                         
   4  17   0        164.52        147.10         9.31 o                         
   5  17   0         16.02         21.39         5.27 o                         
   6  17   0        373.13        399.44        11.05 o                         
   0  18   0        593.23        592.28        12.61 o                         
   1  18   0       1734.10       1763.21        19.26 o                         
   2  18   0        905.54        925.56        14.03 o                         
   3  18   0         99.09         85.86         6.64 o                         
   4  18   0         46.89         43.44         7.85 o                         
   5  18   0        811.04        829.08        25.28 o                         
   1  19   0        138.27        130.16         5.06 o                         
   2  19   0        154.26        154.23         6.89 o                         
   3  19   0        282.85        280.90         9.63 o                         
   4  19   0         49.00         55.59        10.71 o                         
   0  20   0        534.13        563.83        13.01 o                         
   1  20   0        418.70        432.74         9.06 o                         
   2  20   0        302.63        327.08         9.17 o                         
   3  20   0        689.70        703.30        15.30 o                         
   1  21   0         15.57         23.23         7.60 o                         
   1   0   1      14654.35      15025.19        73.14 o                         
   2   0   1      21612.13      21596.09       107.78 o                         
   3   0   1        259.68        254.47         2.18 o                         
   4   0   1         98.66         47.89         1.87 o                         
   5   0   1        609.59        594.65         5.48 o                         
   6   0   1          0.85          3.60         1.48 o                         
   7   0   1       6742.96       6644.01        48.92 o                         
   8   0   1        658.30        639.32         6.61 o                         
   9   0   1        107.17        114.25         3.94 o                         
  10   0   1       1163.13       1134.39        12.29 o                         
  11   0   1        246.49        278.94         9.73 o                         
 -11   1   1        185.19        181.35         6.96 o                         
 -10   1   1        365.47        405.82         7.55 o                         
  -9   1   1        688.78        708.96         8.61 o                         
  -8   1   1        509.82        506.23         5.71 o                         
  -7   1   1       5267.73       5189.63        38.15 o                         
  -6   1   1         61.37         62.63         2.56 o                         
  -5   1   1        193.91        218.44         2.91 o                         
  -4   1   1       1852.90       1899.16        13.40 o                         
  -3   1   1       3431.32       3214.63        20.52 o                         
  -2   1   1        368.28        296.86         2.95 o                         
  -1   1   1      13208.15      13367.41        70.31 o                         
   0   1   1       1923.40       1981.30        19.20 o                         
   1   1   1      13678.27      13841.93        72.81 o                         
   2   1   1        381.13        311.96         1.92 o                         
   3   1   1       3556.96       3353.70        20.59 o                         
   4   1   1       1918.98       1970.52        14.53 o                         
   5   1   1        186.89        222.33         2.92 o                         
   6   1   1         76.52         79.24         2.30 o                         
   7   1   1       5480.99       5405.47        48.84 o                         
   8   1   1        458.50        456.47         5.35 o                         
   9   1   1        652.44        672.99         7.69 o                         
  10   1   1        369.03        400.55         7.19 o                         
  11   1   1        139.04        146.60         5.88 o                         
 -11   2   1         41.01         52.14         4.82 o                         
 -10   2   1         63.54         66.87         4.15 o                         
  -9   2   1       2128.20       2149.72        18.40 o                         
  -8   2   1        385.37        395.53         4.97 o                         
  -7   2   1       3806.52       3787.44        27.77 o                         
  -6   2   1        374.87        402.78         4.49 o                         
  -5   2   1        631.13        636.07         5.42 o                         
  -4   2   1         45.50         50.22         1.39 o                         
  -3   2   1        321.70        374.05         3.16 o                         
  -2   2   1        858.08        826.43         4.46 o                         
  -1   2   1      15155.46      14972.45        84.00 o                         
   0   2   1       3935.51       3987.38        28.67 o                         
   1   2   1      14726.61      14686.00        79.54 o                         
   2   2   1        889.32        865.54         5.18 o                         
   3   2   1        486.15        535.61         3.97 o                         
   4   2   1         50.43         60.71         1.43 o                         
   5   2   1        618.33        628.34         5.70 o                         
   6   2   1        354.17        384.71         4.28 o                         
   7   2   1       3549.72       3522.37        25.87 o                         
   8   2   1        369.38        372.63         5.57 o                         
   9   2   1       2210.15       2233.15        20.21 o                         
  10   2   1         56.80         64.44         4.50 o                         
  11   2   1         63.32         65.48         4.99 o                         
 -11   3   1         30.50         35.39         4.63 o                         
 -10   3   1         17.32         23.92         4.00 o                         
  -9   3   1        887.26        885.27         9.82 o                         
  -8   3   1       1572.81       1566.01        13.88 o                         
  -7   3   1        555.38        548.30         7.33 o                         
  -6   3   1         22.99         28.46         1.95 o                         
  -5   3   1        337.49        302.44         3.49 o                         
  -4   3   1        972.09        959.65         7.42 o                         
  -3   3   1      11812.02      11727.50        76.06 o                         
  -2   3   1       4087.56       4054.55        25.56 o                         
  -1   3   1       8677.07       8825.21        45.34 o                         
   0   3   1       1697.79       1876.84        16.86 o                         
   1   3   1       8410.26       8556.50        43.97 o                         
   2   3   1       4241.89       4235.77        26.67 o                         
   3   3   1      11778.15      11738.11        83.46 o                         
   4   3   1        911.71        919.65         7.54 o                         
   5   3   1        459.86        422.81         4.61 o                         
   6   3   1         27.43         33.85         1.74 o                         
   7   3   1        579.85        566.43         6.14 o                         
   8   3   1       1574.22       1590.40        14.93 o                         
   9   3   1        798.01        802.42         9.87 o                         
  10   3   1         11.92          9.22         3.79 o                         
  11   3   1         20.10          9.88         4.26 o                         
 -11   4   1        315.40        326.10         7.67 o                         
 -10   4   1         84.41         88.37         4.80 o                         
  -9   4   1        631.07        626.71         8.45 o                         
  -8   4   1       1438.24       1455.58        13.91 o                         
  -7   4   1         40.91         40.14         2.07 o                         
  -6   4   1       1863.56       1809.30        14.18 o                         
  -5   4   1       2077.36       2039.56        14.57 o                         
  -4   4   1        124.12        138.07         2.14 o                         
  -3   4   1      14237.22      14456.72       105.07 o                         
  -2   4   1       6462.26       6427.63        41.87 o                         
  -1   4   1       9550.66       9801.18        51.73 o                         
   0   4   1      18152.88      18590.42       119.86 o                         
   1   4   1       9052.27       9295.55        50.50 o                         
   2   4   1       6685.31       6652.05        45.22 o                         
   3   4   1      14057.04      14427.14        97.65 o                         
   4   4   1        156.36        170.49         3.76 o                         
   5   4   1       2349.67       2327.63        18.20 o                         
   6   4   1       1809.19       1779.99        14.72 o                         
   7   4   1         66.48         66.68         2.86 o                         
   8   4   1       1557.73       1551.68        14.64 o                         
   9   4   1        657.04        637.71         8.59 o                         
  10   4   1         93.95         96.25         4.37 o                         
  11   4   1        305.35        310.36         7.52 o                         
 -10   5   1        422.74        402.31         7.63 o                         
  -9   5   1        344.38        331.78         5.82 o                         
  -8   5   1        710.75        723.50         8.92 o                         
  -7   5   1         89.27         80.95         3.12 o                         
  -6   5   1        254.57        275.99         3.61 o                         
  -5   5   1       1616.76       1429.35        11.28 o                         
  -4   5   1       3580.35       3591.54        26.43 o                         
  -3   5   1       3788.03       4138.35        27.44 o                         
  -2   5   1        134.18        139.94         1.50 o                         
  -1   5   1       2950.59       2911.05        17.95 o                         
   0   5   1        213.89        221.36         3.54 o                         
   1   5   1       3115.86       3111.63        18.93 o                         
   2   5   1        155.24        162.74         2.01 o                         
   3   5   1       3808.40       4205.70        30.57 o                         
   4   5   1       3490.03       3504.16        24.61 o                         
   5   5   1       1492.72       1309.65        10.60 o                         
   6   5   1        294.21        317.22         4.37 o                         
   7   5   1        147.71        141.56         3.43 o                         
   8   5   1        636.51        661.24         8.93 o                         
   9   5   1        343.63        339.69         5.90 o                         
  10   5   1        439.77        413.69         7.25 o                         
 -10   6   1         86.82        100.91         5.34 o                         
  -9   6   1        153.80        163.95         5.09 o                         
  -8   6   1        110.39         93.76         3.95 o                         
  -7   6   1       1032.18       1060.11        11.37 o                         
  -6   6   1       1292.73       1303.43        11.27 o                         
  -5   6   1       1263.28       1229.21        10.53 o                         
  -4   6   1        465.84        464.26         4.76 o                         
  -3   6   1       1264.69       1351.69         9.80 o                         
  -2   6   1       1810.60       1819.02        12.25 o                         
  -1   6   1      15719.79      16302.43       121.59 o                         
   0   6   1         41.96         52.45         1.74 o                         
   1   6   1      14695.76      15128.92        97.77 o                         
   2   6   1       1868.53       1896.21        12.23 o                         
   3   6   1       1400.09       1479.66        11.78 o                         
   4   6   1        497.05        496.34         4.75 o                         
   5   6   1       1356.60       1343.16        11.40 o                         
   6   6   1       1233.03       1240.92        11.06 o                         
   7   6   1        935.74        990.06        10.19 o                         
   8   6   1        145.61        130.53         4.04 o                         
   9   6   1        169.01        185.43         4.74 o                         
  10   6   1        102.21        116.15         5.56 o                         
 -10   7   1        358.72        336.67         7.87 o                         
  -9   7   1        451.73        470.48         8.70 o                         
  -8   7   1        709.80        738.18         9.20 o                         
  -7   7   1        230.35        265.46         5.30 o                         
  -6   7   1        372.78        389.99         5.21 o                         
  -5   7   1        699.32        637.22         6.29 o                         
  -4   7   1        670.10        635.20         5.61 o                         
  -3   7   1       1391.77       1526.52        10.47 o                         
  -2   7   1       4848.41       5309.74        38.19 o                         
  -1   7   1       8580.31       8794.17        66.03 o                         
   0   7   1          5.65          7.76         1.31 o                         
   1   7   1       8233.31       8394.24        59.78 o                         
   2   7   1       5033.95       5532.65        36.28 o                         
   3   7   1       1283.04       1404.22        10.13 o                         
   4   7   1        764.23        728.78         6.73 o                         
   5   7   1        633.05        570.76         5.85 o                         
   6   7   1        367.38        386.27         5.25 o                         
   7   7   1        291.76        316.62         5.42 o                         
   8   7   1        744.90        764.05         9.44 o                         
   9   7   1        407.00        426.53         8.30 o                         
  10   7   1        321.51        311.22         8.68 o                         
 -10   8   1        171.22        154.67         6.12 o                         
  -9   8   1        927.30        915.06        13.07 o                         
  -8   8   1        521.67        526.73         8.89 o                         
  -7   8   1        446.76        419.72         6.28 o                         
  -6   8   1        340.19        338.94         5.23 o                         
  -5   8   1        532.42        572.21         5.87 o                         
  -4   8   1        782.18        759.75         6.49 o                         
  -3   8   1       4596.16       4602.80        31.94 o                         
  -2   8   1        521.28        518.69         4.55 o                         
  -1   8   1        639.88        626.83         5.91 o                         
   0   8   1       5983.25       5825.76        46.93 o                         
   1   8   1        704.87        689.99         5.96 o                         
   2   8   1        433.18        424.55         3.93 o                         
   3   8   1       4644.12       4641.71        32.09 o                         
   4   8   1        785.08        768.07         7.04 o                         
   5   8   1        617.90        659.91         6.54 o                         
   6   8   1        278.26        271.65         5.57 o                         
   7   8   1        512.49        481.18         6.84 o                         
   8   8   1        474.75        472.62         7.74 o                         
   9   8   1        867.66        855.15        12.52 o                         
  10   8   1        205.47        189.79         6.53 o                         
 -10   9   1        403.48        392.99         8.66 o                         
  -9   9   1        379.55        392.96         8.14 o                         
  -8   9   1         59.47         65.21         5.98 o                         
  -7   9   1       2253.62       2183.93        22.50 o                         
  -6   9   1        375.49        366.70         5.53 o                         
  -5   9   1        862.39        836.36         8.95 o                         
  -4   9   1        971.23        937.54         7.81 o                         
  -3   9   1       2030.42       1899.63        14.22 o                         
  -2   9   1        113.60        110.25         3.14 o                         
  -1   9   1       3145.88       3217.97        28.23 o                         
   0   9   1       9090.21       9208.11        73.67 o                         
   1   9   1       3096.52       3179.58        27.97 o                         
   2   9   1        134.46        128.75         2.39 o                         
   3   9   1       2145.11       2043.03        15.98 o                         
   4   9   1        902.69        869.61         7.39 o                         
   5   9   1       1013.69        981.16        10.22 o                         
   6   9   1        334.57        329.58         5.32 o                         
   7   9   1       2111.23       2058.05        21.43 o                         
   8   9   1         89.86         83.31         4.80 o                         
   9   9   1        454.07        439.13         8.61 o                         
  10   9   1        373.89        361.72         8.39 o                         
  -9  10   1        200.61        200.77         6.34 o                         
  -8  10   1        358.63        381.28         7.61 o                         
  -7  10   1       2527.10       2487.39        27.59 o                         
  -6  10   1        108.30        114.73         3.85 o                         
  -5  10   1        595.07        606.98         7.77 o                         
  -4  10   1       1793.92       1710.87        13.93 o                         
  -3  10   1        156.27        188.54         3.00 o                         
  -2  10   1        656.63        698.50         6.30 o                         
  -1  10   1       4978.38       5249.24        45.65 o                         
   0  10   1       6768.47       7090.29        57.16 o                         
   1  10   1       4975.06       5213.48        42.29 o                         
   2  10   1        756.86        801.78         7.12 o                         
   3  10   1        145.94        175.18         2.76 o                         
   4  10   1       1908.28       1818.22        15.58 o                         
   5  10   1        610.45        620.23         7.98 o                         
   6  10   1         69.72         75.76         3.74 o                         
   7  10   1       2646.47       2638.48        28.01 o                         
   8  10   1        373.74        400.15         7.87 o                         
   9  10   1        154.40        156.85         5.91 o                         
  -9  11   1        260.87        235.45         7.87 o                         
  -8  11   1         14.22         18.63         3.86 o                         
  -7  11   1        639.60        634.54         9.77 o                         
  -6  11   1       2274.59       2255.38        24.98 o                         
  -5  11   1        257.88        269.91         4.88 o                         
  -4  11   1        310.70        324.17         4.35 o                         
  -3  11   1         45.21         54.84         2.15 o                         
  -2  11   1        526.86        531.85         5.19 o                         
  -1  11   1       1878.42       1914.08        16.17 o                         
   0  11   1       7014.21       7468.37        60.27 o                         
   1  11   1       1759.90       1817.01        15.49 o                         
   2  11   1        430.17        442.88         4.61 o                         
   3  11   1         63.80         77.73         2.48 o                         
   4  11   1        404.70        427.01         5.41 o                         
   5  11   1        251.71        262.84         4.97 o                         
   6  11   1       2267.00       2258.59        22.87 o                         
   7  11   1        612.82        611.51         9.60 o                         
   8  11   1         12.37          7.23         3.81 o                         
   9  11   1        269.04        254.99         6.98 o                         
  -9  12   1        257.42        242.65         6.98 o                         
  -8  12   1          7.82          6.47         3.78 o                         
  -7  12   1        330.54        331.32         6.92 o                         
  -6  12   1       2890.97       2827.67        31.61 o                         
  -5  12   1        230.05        207.32         4.43 o                         
  -4  12   1        657.16        674.01         7.72 o                         
  -3  12   1        217.09        217.94         4.94 o                         
  -2  12   1        904.21        909.81        11.79 o                         
  -1  12   1       2132.94       2194.32        18.44 o                         
   0  12   1       4375.34       4428.91        36.54 o                         
   1  12   1       1976.42       2024.53        17.25 o                         
   2  12   1       1056.95       1055.37        10.54 o                         
   3  12   1        301.17        304.89         5.20 o                         
   4  12   1        533.19        568.04         8.36 o                         
   5  12   1        237.29        220.20         4.64 o                         
   6  12   1       2978.40       2921.25        28.70 o                         
   7  12   1        310.87        314.84         7.15 o                         
   8  12   1          5.24          8.59         3.91 o                         
   9  12   1        261.16        257.70         7.12 o                         
  -8  13   1        410.02        400.95         8.13 o                         
  -7  13   1        331.81        327.81         6.92 o                         
  -6  13   1        160.96        140.45         4.65 o                         
  -5  13   1        743.48        702.36         9.68 o                         
  -4  13   1        129.20        120.51         3.87 o                         
  -3  13   1       1586.68       1589.90        16.55 o                         
  -2  13   1        754.01        715.91         8.01 o                         
  -1  13   1        617.17        600.23         6.57 o                         
   0  13   1        160.51        169.57         4.11 o                         
   1  13   1        666.63        644.96         6.95 o                         
   2  13   1        742.45        710.18         7.31 o                         
   3  13   1       1610.01       1599.61        16.79 o                         
   4  13   1         96.02         92.94         4.68 o                         
   5  13   1        666.09        642.68         8.42 o                         
   6  13   1        156.15        143.50         4.72 o                         
   7  13   1        372.55        358.08         7.29 o                         
   8  13   1        383.19        372.18        10.54 o                         
  -8  14   1        687.77        657.57        12.25 o                         
  -7  14   1        292.74        269.28         6.43 o                         
  -6  14   1         25.13         30.33         3.43 o                         
  -5  14   1        351.65        335.51         7.48 o                         
  -4  14   1       2024.16       1977.08        20.44 o                         
  -3  14   1        512.18        529.29         7.35 o                         
  -2  14   1       1792.74       1853.61        16.39 o                         
  -1  14   1        864.62        881.88         8.86 o                         
   0  14   1         45.86         55.31         2.51 o                         
   1  14   1        777.45        796.03         8.22 o                         
   2  14   1       1811.95       1842.72        19.79 o                         
   3  14   1        542.87        549.54        11.08 o                         
   4  14   1       2033.61       1983.77        22.32 o                         
   5  14   1        402.16        391.99         7.34 o                         
   6  14   1         38.08         39.19         3.60 o                         
   7  14   1        258.92        256.08         6.31 o                         
   8  14   1        658.58        636.17        10.48 o                         
  -7  15   1        176.82        179.79         6.39 o                         
  -6  15   1         13.20          7.88         6.01 o                         
  -5  15   1        216.17        224.16        13.35 o                         
  -4  15   1        951.41        922.65        12.45 o                         
  -3  15   1        442.42        446.23         6.94 o                         
  -2  15   1       1435.57       1439.84        13.38 o                         
  -1  15   1        281.88        293.88         4.57 o                         
   0  15   1          1.40          3.00         2.14 o                         
   1  15   1        236.41        248.84         4.25 o                         
   2  15   1       1573.88       1561.49        15.41 o                         
   3  15   1        485.52        485.44         8.94 o                         
   4  15   1        966.97        939.66        12.34 o                         
   5  15   1        252.91        248.56         6.76 o                         
   6  15   1          9.17          6.17         4.13 o                         
   7  15   1        162.78        174.98         5.60 o                         
  -7  16   1         27.75         35.71         6.62 o                         
  -6  16   1         40.76         39.59         6.04 o                         
  -5  16   1        562.91        571.35        13.47 o                         
  -4  16   1        488.46        450.99        10.25 o                         
  -3  16   1         17.21         15.30         3.53 o                         
  -2  16   1       1185.94       1212.56        12.77 o                         
  -1  16   1        460.67        436.06         6.34 o                         
   0  16   1         20.74         20.78         2.78 o                         
   1  16   1        419.50        395.55         5.71 o                         
   2  16   1       1224.88       1232.29        12.88 o                         
   3  16   1         10.49          9.06         3.20 o                         
   4  16   1        465.20        434.30         7.71 o                         
   5  16   1        610.36        621.40        12.59 o                         
   6  16   1         58.98         68.53         6.46 o                         
   7  16   1         17.18         25.18         6.41 o                         
  -6  17   1        161.79        164.41         8.10 o                         
  -5  17   1        505.95        499.71        12.39 o                         
  -4  17   1        289.45        275.94         8.61 o                         
  -3  17   1         27.95         43.93         4.70 o                         
  -2  17   1        728.69        743.33         9.11 o                         
  -1  17   1        592.72        596.17         8.58 o                         
   0  17   1         65.44         70.53         3.49 o                         
   1  17   1        635.05        647.28         9.18 o                         
   2  17   1        751.69        760.71        12.23 o                         
   3  17   1         19.84         22.78         4.52 o                         
   4  17   1        308.63        295.34        11.52 o                         
   5  17   1        491.67        488.71        11.67 o                         
   6  17   1        116.73        105.69         7.24 o                         
  -5  18   1        328.51        344.17        11.28 o                         
  -4  18   1        378.39        407.35        21.93 o                         
  -3  18   1         56.26         61.22         5.58 o                         
  -2  18   1        933.43        901.34        14.58 o                         
  -1  18   1       1064.80       1046.82        12.92 o                         
   0  18   1        721.48        695.54         9.81 o                         
   1  18   1       1031.40       1020.10        17.58 o                         
   2  18   1        825.76        795.92        12.08 o                         
   3  18   1         62.45         59.11         6.24 o                         
   4  18   1        427.14        428.66        14.03 o                         
   5  18   1        360.21        365.33        10.36 o                         
  -4  19   1        497.26        524.23        13.01 o                         
  -3  19   1        116.61        115.06         6.58 o                         
  -2  19   1        849.24        860.75        14.51 o                         
  -1  19   1        176.68        184.03         8.16 o                         
   0  19   1        384.03        363.11         7.18 o                         
   1  19   1        173.88        175.84         5.52 o                         
   2  19   1        967.65        970.22        14.11 o                         
   3  19   1        105.22        102.87         7.29 o                         
   4  19   1        446.07        441.74        11.97 o                         
  -3  20   1          1.49          6.65         6.34 o                         
  -2  20   1       1190.49       1203.58        21.78 o                         
  -1  20   1        356.53        359.03        18.58 o                         
   0  20   1         10.88          5.55         4.17 o                         
   1  20   1        370.45        372.94         9.50 o                         
   2  20   1       1141.14       1193.90        25.84 o                         
   3  20   1          1.34          4.82         7.14 o                         
  -1  21   1        217.97        232.43        14.72 o                         
   0  21   1        690.41        695.64        12.94 o                         
   1  21   1        209.66        216.95        14.36 o                         
   0   0   2        396.53        419.93         3.50 o                         
   1   0   2        377.60        408.70         2.36 o                         
   2   0   2        192.20        131.71         1.80 o                         
   3   0   2       2130.28       2335.75        14.54 o                         
   4   0   2        257.97        247.48         2.97 o                         
   5   0   2        283.23        346.62         3.79 o                         
   6   0   2        453.64        441.26         5.50 o                         
   7   0   2       1576.45       1533.06        12.50 o                         
   8   0   2        374.68        379.43         4.83 o                         
   9   0   2         11.89         10.66         2.74 o                         
  10   0   2         81.58        108.77         4.68 o                         
  11   0   2        136.98        127.52         6.21 o                         
 -11   1   2        358.79        382.25         8.16 o                         
 -10   1   2        507.96        485.70         9.13 o                         
  -9   1   2        252.61        236.24         6.47 o                         
  -8   1   2        352.87        347.56         4.64 o                         
  -7   1   2       1836.07       1810.33        14.41 o                         
  -6   1   2       9923.03      10061.25        92.36 o                         
  -5   1   2       1849.57       1759.49        13.44 o                         
  -4   1   2       1188.33       1187.07         8.87 o                         
  -3   1   2       2667.35       2375.85        15.94 o                         
  -2   1   2       7364.31       7284.43        35.80 o                         
  -1   1   2       6159.35       6298.44        35.42 o                         
   0   1   2      56364.40      54286.05       855.05 o                         
   1   1   2       6133.30       6321.96        32.61 o                         
   2   1   2       7911.15       7845.22        40.50 o                         
   3   1   2       2668.37       2397.12        16.10 o                         
   4   1   2        824.18        826.91         6.89 o                         
   5   1   2       1846.53       1768.09        13.56 o                         
   6   1   2      10340.32      10435.11        91.12 o                         
   7   1   2       1799.68       1795.74        14.29 o                         
   8   1   2        404.56        391.65         6.51 o                         
   9   1   2        264.69        245.13         4.91 o                         
  10   1   2        473.09        471.59         7.82 o                         
  11   1   2        372.69        397.44         8.27 o                         
 -11   2   2         65.54         73.89         5.86 o                         
 -10   2   2         27.87         31.33         4.64 o                         
  -9   2   2         73.60         74.97         3.28 o                         
  -8   2   2       1103.26       1083.08         9.68 o                         
  -7   2   2       2756.06       2746.76        20.72 o                         
  -6   2   2        980.62        933.45         8.08 o                         
  -5   2   2        206.30        193.02         2.51 o                         
  -4   2   2        901.50        933.01         6.89 o                         
  -3   2   2        574.60        568.49         4.42 o                         
  -2   2   2        542.97        516.08         4.89 o                         
  -1   2   2       3508.69       3573.50        18.55 o                         
   0   2   2       3997.97       4107.08        25.62 o                         
   1   2   2       3405.88       3485.02        19.15 o                         
   2   2   2        587.37        571.30         3.73 o                         
   3   2   2        561.95        560.05         4.85 o                         
   4   2   2        909.52        963.63         7.83 o                         
   5   2   2        221.80        210.65         2.98 o                         
   6   2   2       1002.25        963.73         8.70 o                         
   7   2   2       2762.06       2728.74        21.73 o                         
   8   2   2       1097.78       1072.97        10.96 o                         
   9   2   2        102.32        102.44         3.78 o                         
  10   2   2         25.53         23.86         3.96 o                         
  11   2   2         41.01         47.35         4.73 o                         
 -11   3   2        173.95        174.00         9.40 o                         
 -10   3   2        922.81        919.99        12.38 o                         
  -9   3   2         25.29         27.61         3.02 o                         
  -8   3   2       1947.06       1921.50        16.47 o                         
  -7   3   2         92.51         97.45         3.01 o                         
  -6   3   2        240.89        249.89         3.41 o                         
  -5   3   2        530.37        521.37         5.02 o                         
  -4   3   2      10914.23      10906.11        74.19 o                         
  -3   3   2       2217.31       2390.57        16.08 o                         
  -2   3   2      17722.42      17842.23       110.69 o                         
  -1   3   2      61078.88      60180.13       315.90 o                         
   0   3   2       5262.78       5400.22        30.32 o                         
   1   3   2      61818.09      61425.41       331.76 o                         
   2   3   2      17844.51      18065.86       112.07 o                         
   3   3   2       2266.88       2442.17        17.18 o                         
   4   3   2      10322.61      10275.68        77.44 o                         
   5   3   2        603.46        603.06         5.84 o                         
   6   3   2        221.19        229.36         3.99 o                         
   7   3   2        107.00        112.17         2.73 o                         
   8   3   2       2000.90       1996.57        18.08 o                         
   9   3   2         20.46         25.96         3.34 o                         
  10   3   2        862.37        848.66        11.78 o                         
  11   3   2        188.48        190.40         6.30 o                         
 -11   4   2        192.24        174.57         6.78 o                         
 -10   4   2        171.10        167.29         5.69 o                         
  -9   4   2        346.39        353.79         6.84 o                         
  -8   4   2        306.17        314.38         4.88 o                         
  -7   4   2        638.59        600.48         6.12 o                         
  -6   4   2        952.01        935.81         8.13 o                         
  -5   4   2       2091.82       2067.29        14.76 o                         
  -4   4   2        470.03        419.96         4.11 o                         
  -3   4   2       7146.30       7228.23        46.68 o                         
  -2   4   2       4880.25       4875.05        40.86 o                         
  -1   4   2        847.29        852.90         4.78 o                         
   0   4   2       7166.84       7360.78        41.90 o                         
   1   4   2        829.41        837.82         5.12 o                         
   2   4   2       4805.58       4866.83        33.33 o                         
   3   4   2       7190.05       7401.73        50.57 o                         
   4   4   2        436.28        384.57         5.38 o                         
   5   4   2       1952.62       1931.20        15.51 o                         
   6   4   2        949.34        941.28         9.31 o                         
   7   4   2        628.42        594.80         7.01 o                         
   8   4   2        296.25        305.57         5.56 o                         
   9   4   2        377.62        365.78         6.35 o                         
  10   4   2        162.85        155.96         5.12 o                         
  11   4   2        161.51        163.38         6.16 o                         
 -10   5   2        818.49        825.14        11.40 o                         
  -9   5   2         77.84         83.87         4.19 o                         
  -8   5   2       1988.98       1951.33        20.45 o                         
  -7   5   2        561.50        575.34         8.75 o                         
  -6   5   2       2755.19       2736.78        20.22 o                         
  -5   5   2       1869.26       1829.44        13.23 o                         
  -4   5   2       6367.37       6516.01        49.05 o                         
  -3   5   2       1431.73       1613.70        11.48 o                         
  -2   5   2       5230.76       5332.85        34.88 o                         
  -1   5   2       3170.55       3163.61        28.57 o                         
   0   5   2       1679.84       1529.59        11.74 o                         
   1   5   2       3077.28       3085.04        19.52 o                         
   2   5   2       5190.81       5302.93        54.33 o                         
   3   5   2       1561.92       1780.68        13.17 o                         
   4   5   2       6380.33       6681.02        48.26 o                         
   5   5   2       1776.11       1763.55        13.69 o                         
   6   5   2       3239.95       3227.68        25.01 o                         
   7   5   2        493.56        506.28         6.10 o                         
   8   5   2       1945.40       1929.42        17.75 o                         
   9   5   2         91.55        110.46         4.06 o                         
  10   5   2        775.22        776.32         9.67 o                         
 -10   6   2        242.52        227.12         6.73 o                         
  -9   6   2       1065.26       1064.03        13.05 o                         
  -8   6   2        703.17        674.55         8.60 o                         
  -7   6   2        823.73        801.34         9.25 o                         
  -6   6   2        360.93        345.44         4.75 o                         
  -5   6   2       1312.61       1285.50        10.27 o                         
  -4   6   2        689.75        766.57         6.19 o                         
  -3   6   2          0.57          3.98         1.24 o                         
  -2   6   2       1696.03       1701.51        11.52 o                         
  -1   6   2       2202.09       2285.55        16.66 o                         
   0   6   2       1590.57       1899.22        14.36 o                         
   1   6   2       2181.46       2244.43        14.39 o                         
   2   6   2       1704.58       1729.12        11.17 o                         
   3   6   2          2.52          5.44         1.46 o                         
   4   6   2        654.68        743.89         6.48 o                         
   5   6   2       1290.74       1293.29        10.54 o                         
   6   6   2        373.84        372.88         6.13 o                         
   7   6   2        823.27        805.49         8.81 o                         
   8   6   2        733.21        712.21         8.47 o                         
   9   6   2       1065.09       1060.68        11.47 o                         
  10   6   2        226.47        217.79         6.11 o                         
 -10   7   2        900.14        926.55        13.62 o                         
  -9   7   2        169.16        170.84         5.74 o                         
  -8   7   2       1827.78       1832.14        19.54 o                         
  -7   7   2        424.48        431.35         7.88 o                         
  -6   7   2        301.27        311.73         4.99 o                         
  -5   7   2       1148.46       1132.59         9.23 o                         
  -4   7   2       1842.62       1760.84        12.69 o                         
  -3   7   2       1596.13       1752.37        12.52 o                         
  -2   7   2      11023.27      11221.23        76.01 o                         
  -1   7   2       2606.33       2740.85        19.95 o                         
   0   7   2       2109.81       2379.34        19.56 o                         
   1   7   2       2922.15       3051.31        20.58 o                         
   2   7   2      11179.93      11396.30        73.88 o                         
   3   7   2       1635.75       1796.70        13.40 o                         
   4   7   2       1828.18       1746.54        14.01 o                         
   5   7   2       1083.95       1085.97         9.61 o                         
   6   7   2        325.64        338.41         4.92 o                         
   7   7   2        504.18        507.38         7.01 o                         
   8   7   2       1883.87       1868.85        18.50 o                         
   9   7   2        171.07        173.55         5.44 o                         
  10   7   2        872.28        904.43        13.41 o                         
 -10   8   2        137.59        155.81         7.47 o                         
  -9   8   2        188.10        188.23         6.62 o                         
  -8   8   2        178.53        171.55         5.52 o                         
  -7   8   2        721.57        655.49         8.15 o                         
  -6   8   2        105.99         98.56         3.20 o                         
  -5   8   2        824.31        847.96         8.33 o                         
  -4   8   2        128.72        124.30         2.30 o                         
  -3   8   2        532.21        556.61         4.74 o                         
  -2   8   2       2540.67       2663.94        19.69 o                         
  -1   8   2       5163.25       5293.52        40.17 o                         
   0   8   2         25.21         27.81         2.09 o                         
   1   8   2       5084.79       5193.29        39.45 o                         
   2   8   2       2542.67       2700.82        22.10 o                         
   3   8   2        508.65        524.94         4.47 o                         
   4   8   2        144.34        140.56         2.60 o                         
   5   8   2        877.14        903.02         8.89 o                         
   6   8   2        106.97         96.11         3.76 o                         
   7   8   2        654.19        590.78         7.73 o                         
   8   8   2        183.21        172.07         5.12 o                         
   9   8   2        210.48        194.32         6.15 o                         
  10   8   2        149.10        152.78         6.19 o                         
 -10   9   2        335.73        334.36         8.09 o                         
  -9   9   2        747.97        752.67        11.59 o                         
  -8   9   2       1689.30       1644.55        19.78 o                         
  -7   9   2       1478.04       1464.22        17.58 o                         
  -6   9   2        182.60        188.03         4.03 o                         
  -5   9   2        317.55        309.54         5.28 o                         
  -4   9   2       2881.60       2881.88        20.34 o                         
  -3   9   2       2903.04       2838.29        22.04 o                         
  -2   9   2       1577.34       1552.63        11.65 o                         
  -1   9   2       2380.79       2320.04        19.05 o                         
   0   9   2      10484.03      10586.62        84.51 o                         
   1   9   2       2607.96       2552.06        20.86 o                         
   2   9   2       1332.90       1319.96        10.10 o                         
   3   9   2       2963.28       2877.31        20.60 o                         
   4   9   2       2768.70       2790.82        20.54 o                         
   5   9   2        243.37        224.15         4.14 o                         
   6   9   2        179.46        183.19         4.19 o                         
   7   9   2       1491.35       1504.47        16.54 o                         
   8   9   2       1623.04       1566.90        17.46 o                         
   9   9   2        707.19        701.16        11.13 o                         
  10   9   2        415.09        399.28        12.94 o                         
  -9  10   2        174.59        183.12         6.16 o                         
  -8  10   2        261.83        257.28         6.46 o                         
  -7  10   2        116.16        110.39         4.55 o                         
  -6  10   2        249.30        250.78         5.55 o                         
  -5  10   2        507.67        490.29         6.69 o                         
  -4  10   2        100.31        105.85         2.56 o                         
  -3  10   2        751.96        826.03         6.91 o                         
  -2  10   2         46.66         46.54         1.59 o                         
  -1  10   2        657.70        673.90         6.70 o                         
   0  10   2       1146.32       1055.40         9.52 o                         
   1  10   2        668.91        689.88         6.13 o                         
   2  10   2         49.30         47.24         2.26 o                         
   3  10   2        764.16        835.19         7.83 o                         
   4  10   2        106.32        112.13         2.63 o                         
   5  10   2        545.43        540.34         7.35 o                         
   6  10   2        223.34        239.50         5.13 o                         
   7  10   2         97.96         99.24         4.23 o                         
   8  10   2        258.42        249.83         6.40 o                         
   9  10   2        158.98        180.60         6.20 o                         
  -9  11   2        240.46        267.29         7.11 o                         
  -8  11   2        338.05        348.49         7.35 o                         
  -7  11   2       1825.24       1846.75        24.48 o                         
  -6  11   2       2491.01       2468.80        27.00 o                         
  -5  11   2       1314.14       1305.68        14.00 o                         
  -4  11   2        168.89        156.86         4.13 o                         
  -3  11   2       1090.78       1135.53         9.13 o                         
  -2  11   2        451.71        466.72         4.73 o                         
  -1  11   2       4878.89       4906.18        40.14 o                         
   0  11   2       8677.87       8531.36        68.63 o                         
   1  11   2       4547.11       4563.09        35.24 o                         
   2  11   2        492.64        506.88         5.45 o                         
   3  11   2       1276.05       1352.11        13.13 o                         
   4  11   2        253.22        239.11         3.96 o                         
   5  11   2       1495.89       1503.42        15.90 o                         
   6  11   2       2464.44       2430.07        24.44 o                         
   7  11   2       1709.99       1726.07        20.42 o                         
   8  11   2        398.69        412.11         8.09 o                         
   9  11   2        270.18        298.77         7.49 o                         
  -9  12   2         33.33         39.34         4.73 o                         
  -8  12   2        245.14        233.06         6.37 o                         
  -7  12   2        280.81        300.97         6.58 o                         
  -6  12   2          3.90          4.35         3.07 o                         
  -5  12   2        894.14        833.42        10.90 o                         
  -4  12   2        820.24        807.80         8.82 o                         
  -3  12   2        322.24        316.24         4.59 o                         
  -2  12   2        336.92        338.50         4.23 o                         
  -1  12   2        686.61        667.79         6.89 o                         
   0  12   2         50.16         43.96         2.52 o                         
   1  12   2        651.25        624.88         6.60 o                         
   2  12   2        317.56        315.70         4.99 o                         
   3  12   2        303.31        285.22         6.01 o                         
   4  12   2        850.69        840.44        11.05 o                         
   5  12   2        893.52        858.87        10.27 o                         
   6  12   2          3.78          5.25         3.01 o                         
   7  12   2        245.29        273.91         6.88 o                         
   8  12   2        222.53        202.61         6.48 o                         
   9  12   2         24.82         22.07         4.56 o                         
  -8  13   2         92.19         97.89         5.12 o                         
  -7  13   2        291.58        273.40         6.40 o                         
  -6  13   2        310.18        317.94         6.41 o                         
  -5  13   2       1976.15       1961.88        21.87 o                         
  -4  13   2        740.12        752.34         9.41 o                         
  -3  13   2        255.45        255.12         4.24 o                         
  -2  13   2        620.34        617.65         7.20 o                         
  -1  13   2       3026.91       2945.55        24.29 o                         
   0  13   2       4716.02       4596.40        37.84 o                         
   1  13   2       3015.46       2919.44        24.05 o                         
   2  13   2        748.65        751.36         8.21 o                         
   3  13   2        374.76        380.48         6.53 o                         
   4  13   2        697.94        714.69         9.99 o                         
   5  13   2       1816.95       1814.62        20.97 o                         
   6  13   2        361.49        360.02         6.34 o                         
   7  13   2        304.43        299.20         6.71 o                         
   8  13   2        112.55        106.95         5.18 o                         
  -8  14   2        269.74        284.98         8.26 o                         
  -7  14   2        569.63        543.12        10.45 o                         
  -6  14   2        601.76        595.41        10.42 o                         
  -5  14   2          4.77          2.65         3.48 o                         
  -4  14   2        697.82        665.63        10.68 o                         
  -3  14   2       1122.61       1107.72        11.38 o                         
  -2  14   2       1075.36       1066.97        10.31 o                         
  -1  14   2        429.94        463.00         5.69 o                         
   0  14   2        318.72        298.78         4.48 o                         
   1  14   2        418.82        443.61         5.57 o                         
   2  14   2       1115.14       1096.17        11.47 o                         
   3  14   2       1147.42       1107.11        13.65 o                         
   4  14   2        673.46        668.76         9.72 o                         
   5  14   2          3.54          3.34         3.40 o                         
   6  14   2        642.90        648.24         9.71 o                         
   7  14   2        539.05        506.48         8.75 o                         
   8  14   2        239.13        241.38         8.52 o                         
  -7  15   2        100.12        107.83         5.62 o                         
  -6  15   2        326.81        344.84        10.04 o                         
  -5  15   2        322.18        304.03         8.91 o                         
  -4  15   2        412.94        395.44         8.58 o                         
  -3  15   2       3058.40       2978.92        32.22 o                         
  -2  15   2        201.43        184.75         4.22 o                         
  -1  15   2        828.84        828.36         9.40 o                         
   0  15   2        141.11        173.24         3.62 o                         
   1  15   2        892.45        887.31        11.84 o                         
   2  15   2        224.87        205.37         4.35 o                         
   3  15   2       3158.38       3101.82        36.92 o                         
   4  15   2        376.12        358.32         6.94 o                         
   5  15   2        279.39        270.82         6.35 o                         
   6  15   2        368.43        372.51         8.50 o                         
   7  15   2         68.77         80.55         4.61 o                         
  -7  16   2         15.81          3.96         6.08 o                         
  -6  16   2        218.29        212.15        10.82 o                         
  -5  16   2         55.08         56.56         7.31 o                         
  -4  16   2        339.46        304.30         7.66 o                         
  -3  16   2        245.69        269.74         7.88 o                         
  -2  16   2         53.06         63.85         3.32 o                         
  -1  16   2        123.60        125.04         3.84 o                         
   0  16   2        176.76        187.26         4.36 o                         
   1  16   2        128.92        126.65         3.92 o                         
   2  16   2         64.18         80.40         4.23 o                         
   3  16   2        258.82        280.74         7.07 o                         
   4  16   2        349.89        305.26         6.50 o                         
   5  16   2         51.06         55.76         4.78 o                         
   6  16   2        207.43        200.21         6.85 o                         
   7  16   2         20.09         24.59         6.37 o                         
  -6  17   2        304.05        301.44         9.92 o                         
  -5  17   2       1389.89       1395.32        22.92 o                         
  -4  17   2        320.55        350.01         7.29 o                         
  -3  17   2        339.66        336.96         7.28 o                         
  -2  17   2         56.96         61.83         3.87 o                         
  -1  17   2       1143.31       1120.88        12.17 o                         
   0  17   2        185.05        193.91         4.62 o                         
   1  17   2       1150.15       1127.73        12.26 o                         
   2  17   2         55.31         56.95         4.84 o                         
   3  17   2        413.36        391.94         8.13 o                         
   4  17   2        290.65        311.84        11.71 o                         
   5  17   2       1333.93       1325.33        21.87 o                         
   6  17   2        340.84        340.25        10.84 o                         
  -5  18   2         55.53         56.69        10.65 o                         
  -4  18   2         14.68         12.78         6.12 o                         
  -3  18   2        192.33        195.45         7.23 o                         
  -2  18   2          4.83         11.62         6.64 o                         
  -1  18   2        152.57        142.90         4.89 o                         
   0  18   2        231.89        208.04         5.51 o                         
   1  18   2        163.09        150.99         5.07 o                         
   2  18   2          6.03          9.13         4.45 o                         
   3  18   2        198.36        215.35         9.61 o                         
   4  18   2          9.75          4.72         6.92 o                         
   5  18   2         51.42         53.99         6.12 o                         
  -4  19   2         28.91         38.40         8.39 o                         
  -3  19   2        645.76        684.73        15.26 o                         
  -2  19   2        375.39        385.85        11.55 o                         
  -1  19   2       1514.60       1493.55        21.17 o                         
   0  19   2        439.10        428.10         8.58 o                         
   1  19   2       1714.65       1712.06        33.75 o                         
   2  19   2        386.75        405.80        19.30 o                         
   3  19   2        639.97        661.52        17.80 o                         
   4  19   2         30.96         26.58         7.76 o                         
  -3  20   2         55.87         70.59         7.57 o                         
  -2  20   2        103.43        114.19         8.94 o                         
  -1  20   2         25.14         29.86         6.83 o                         
   0  20   2        253.46        243.70         7.07 o                         
   1  20   2         27.02         20.92         5.91 o                         
   2  20   2        107.78        114.74         7.83 o                         
   3  20   2         58.67         75.93         8.84 o                         
   0  21   2         31.07         47.90         6.78 o                         
   1   0   3        283.33        263.26         1.92 o                         
   2   0   3       3513.91       3334.04        16.62 o                         
   3   0   3       5190.36       5094.33        33.48 o                         
   4   0   3       3129.66       3055.52        22.45 o                         
   5   0   3          2.75          4.65         1.80 o                         
   6   0   3        269.54        270.10         3.55 o                         
   7   0   3       1628.50       1665.91        13.43 o                         
   8   0   3         15.91         13.10         2.24 o                         
   9   0   3        648.48        695.47         8.41 o                         
  10   0   3        186.78        184.64         5.51 o                         
  11   0   3         11.05          7.37         4.57 o                         
 -11   1   3        411.26        433.28         8.65 o                         
 -10   1   3        260.41        247.70         6.36 o                         
  -9   1   3         60.93         71.85         3.92 o                         
  -8   1   3       1889.73       1907.16        15.35 o                         
  -7   1   3       3624.98       3498.77        25.79 o                         
  -6   1   3       1745.87       1721.36        13.49 o                         
  -5   1   3       7723.69       8208.51        59.09 o                         
  -4   1   3        443.62        412.36         3.84 o                         
  -3   1   3       4390.95       4696.30        29.67 o                         
  -2   1   3       5236.52       5019.20        26.06 o                         
  -1   1   3      14260.84      14059.16        78.54 o                         
   0   1   3       5922.84       5976.91        33.51 o                         
   1   1   3      14945.30      14769.33        77.78 o                         
   2   1   3       5208.82       4982.11        28.21 o                         
   3   1   3       4901.05       5250.60        37.79 o                         
   4   1   3        486.29        461.68         4.67 o                         
   5   1   3       7591.19       8137.06        61.76 o                         
   6   1   3       1814.77       1783.92        14.72 o                         
   7   1   3       3712.59       3583.52        27.77 o                         
   8   1   3       1833.11       1847.45        16.91 o                         
   9   1   3        113.75        112.73         3.82 o                         
  10   1   3        251.65        245.42         5.92 o                         
  11   1   3        407.67        427.82        10.09 o                         
 -11   2   3        191.62        205.75         6.54 o                         
 -10   2   3         14.73         18.28         3.99 o                         
  -9   2   3        292.93        292.61         6.80 o                         
  -8   2   3       2336.31       2259.31        17.75 o                         
  -7   2   3        933.58        927.00         8.36 o                         
  -6   2   3        388.17        311.94         5.10 o                         
  -5   2   3       1987.73       1970.77        14.09 o                         
  -4   2   3        978.47        942.32         7.29 o                         
  -3   2   3       8363.94       8468.95        51.06 o                         
  -2   2   3       4600.04       4643.78        28.16 o                         
  -1   2   3       7830.45       7793.63        41.22 o                         
   0   2   3       1092.62       1096.23         6.86 o                         
   1   2   3       7158.02       7110.19        37.63 o                         
   2   2   3       4800.55       4826.50        29.28 o                         
   3   2   3       8857.82       8962.34        63.97 o                         
   4   2   3        954.66        934.61         7.66 o                         
   5   2   3       1905.99       1906.84        15.34 o                         
   6   2   3        444.12        362.75         4.46 o                         
   7   2   3        941.98        928.93         8.81 o                         
   8   2   3       2255.41       2174.20        19.49 o                         
   9   2   3        288.00        281.69         5.27 o                         
  10   2   3         12.03         11.56         3.79 o                         
  11   2   3        171.09        174.66         6.17 o                         
 -11   3   3         19.18         24.58         5.12 o                         
 -10   3   3        112.20        123.55         4.72 o                         
  -9   3   3       2172.08       2100.69        19.19 o                         
  -8   3   3         14.82         18.82         2.24 o                         
  -7   3   3        782.35        753.33         7.20 o                         
  -6   3   3       2703.00       2810.02        20.80 o                         
  -5   3   3       3299.37       3304.62        24.30 o                         
  -4   3   3        141.35        172.46         2.39 o                         
  -3   3   3       2285.36       2391.36        16.11 o                         
  -2   3   3         31.86         44.34         1.71 o                         
  -1   3   3       4187.18       4025.82        22.10 o                         
   0   3   3       1178.63       1254.77         8.16 o                         
   1   3   3       3650.55       3500.57        19.86 o                         
   2   3   3         21.45         29.94         0.94 o                         
   3   3   3       1946.63       2038.84        14.27 o                         
   4   3   3        134.27        175.86         4.21 o                         
   5   3   3       3318.18       3270.52        29.39 o                         
   6   3   3       2683.41       2776.69        23.00 o                         
   7   3   3        629.21        600.54         7.07 o                         
   8   3   3          7.72         11.26         2.62 o                         
   9   3   3       2171.94       2084.96        20.44 o                         
  10   3   3        124.98        131.46         4.69 o                         
  11   3   3         21.59         31.91         4.61 o                         
 -10   4   3        143.68        146.94         5.93 o                         
  -9   4   3        537.07        516.97         7.04 o                         
  -8   4   3        208.72        205.36         5.29 o                         
  -7   4   3        689.68        680.82         6.70 o                         
  -6   4   3        101.48        109.51         2.87 o                         
  -5   4   3       3608.58       3721.92        28.88 o                         
  -4   4   3       1629.83       1647.92        12.44 o                         
  -3   4   3       1593.00       1581.89        11.23 o                         
  -2   4   3       5213.41       5379.78        33.81 o                         
  -1   4   3        749.60        731.64         5.52 o                         
   0   4   3       2320.45       2404.94        15.31 o                         
   1   4   3        545.70        519.50         3.59 o                         
   2   4   3       5397.11       5573.41        36.45 o                         
   3   4   3       1633.43       1620.93        11.54 o                         
   4   4   3       1552.16       1565.13        12.12 o                         
   5   4   3       3867.25       3986.77        29.41 o                         
   6   4   3         93.82        106.70         3.27 o                         
   7   4   3        622.53        618.29         7.21 o                         
   8   4   3        200.93        208.46         4.44 o                         
   9   4   3        555.95        543.63         7.82 o                         
  10   4   3        156.99        164.62         4.85 o                         
 -10   5   3         98.34         86.32         5.27 o                         
  -9   5   3        118.91        115.17         5.38 o                         
  -8   5   3        164.76        175.20         4.39 o                         
  -7   5   3        708.73        684.56         7.05 o                         
  -6   5   3       2352.17       2385.96        18.98 o                         
  -5   5   3       3273.68       3205.13        23.53 o                         
  -4   5   3       1585.77       1597.23        11.63 o                         
  -3   5   3       4060.16       4225.96        29.35 o                         
  -2   5   3       1190.96       1271.27        12.87 o                         
  -1   5   3      14378.09      14378.26        92.84 o                         
   0   5   3         32.28         20.76         0.81 o                         
   1   5   3      13598.78      13562.16        99.56 o                         
   2   5   3       1305.64       1423.88        10.06 o                         
   3   5   3       3993.59       4146.28        28.82 o                         
   4   5   3       1480.42       1508.88        11.73 o                         
   5   5   3       3175.82       3119.51        22.91 o                         
   6   5   3       2239.74       2276.92        18.55 o                         
   7   5   3        687.87        687.14         7.42 o                         
   8   5   3        172.60        180.93         4.36 o                         
   9   5   3        183.05        180.47         4.66 o                         
  10   5   3        123.22        118.73         4.54 o                         
 -10   6   3        541.05        532.16         9.75 o                         
  -9   6   3        160.74        165.09         5.08 o                         
  -8   6   3        719.79        693.43         9.38 o                         
  -7   6   3        250.38        268.29         4.90 o                         
  -6   6   3        906.30        890.93         8.31 o                         
  -5   6   3       2386.26       2308.67        17.13 o                         
  -4   6   3       4980.67       5069.85        38.36 o                         
  -3   6   3       2496.73       2446.29        23.66 o                         
  -2   6   3       2321.07       2608.42        17.38 o                         
  -1   6   3       5911.02       6094.63        50.48 o                         
   0   6   3        202.08        225.30         2.45 o                         
   1   6   3       5829.14       6013.42        49.99 o                         
   2   6   3       2487.31       2776.96        17.77 o                         
   3   6   3       2453.54       2419.53        18.75 o                         
   4   6   3       5022.53       5139.54        37.48 o                         
   5   6   3       2468.26       2413.03        18.03 o                         
   6   6   3        926.43        917.05         8.79 o                         
   7   6   3        239.67        252.72         4.64 o                         
   8   6   3        723.18        699.13         8.41 o                         
   9   6   3        161.58        171.22         4.66 o                         
  10   6   3        576.31        570.46         8.81 o                         
 -10   7   3         25.56         28.78         4.58 o                         
  -9   7   3        823.12        879.75        12.61 o                         
  -8   7   3        221.87        207.53         5.17 o                         
  -7   7   3        789.89        800.19         9.26 o                         
  -6   7   3       2086.03       2078.70        16.93 o                         
  -5   7   3        941.89        891.91         7.61 o                         
  -4   7   3        542.65        543.95         4.86 o                         
  -3   7   3       3202.34       3107.89        22.79 o                         
  -2   7   3        690.00        735.02         5.68 o                         
  -1   7   3        983.70       1062.00         8.07 o                         
   0   7   3       2579.95       2451.56        17.91 o                         
   1   7   3       1193.30       1286.70         9.63 o                         
   2   7   3        771.60        823.84         5.93 o                         
   3   7   3       3022.27       2982.11        23.14 o                         
   4   7   3        600.84        605.08         5.71 o                         
   5   7   3        937.58        913.24         8.42 o                         
   6   7   3       2117.69       2123.08        18.62 o                         
   7   7   3        891.11        905.77        10.29 o                         
   8   7   3        177.53        158.01         4.28 o                         
   9   7   3        760.01        784.17        10.92 o                         
  10   7   3         41.88         39.73         4.82 o                         
 -10   8   3        363.19        351.99         8.13 o                         
  -9   8   3        116.27        125.62         5.38 o                         
  -8   8   3        192.67        185.89         7.42 o                         
  -7   8   3        389.17        391.93         6.53 o                         
  -6   8   3        403.72        381.56         5.41 o                         
  -5   8   3       1061.96       1045.80         9.20 o                         
  -4   8   3        415.31        402.16         4.23 o                         
  -3   8   3        100.96        113.05         1.88 o                         
  -2   8   3       2885.54       3071.65        22.36 o                         
  -1   8   3       4418.77       4675.35        33.74 o                         
   0   8   3       1206.78       1174.71        10.20 o                         
   1   8   3       4146.73       4409.27        33.64 o                         
   2   8   3       2955.66       3079.00        27.00 o                         
   3   8   3        139.05        149.71         2.26 o                         
   4   8   3        377.67        370.48         4.28 o                         
   5   8   3       1062.45       1062.14        10.17 o                         
   6   8   3        327.95        321.55         5.29 o                         
   7   8   3        368.06        369.42         6.02 o                         
   8   8   3        236.50        239.01         5.77 o                         
   9   8   3         95.21         96.90         4.78 o                         
  10   8   3        332.50        329.08         8.00 o                         
 -10   9   3         34.91         35.91         4.84 o                         
  -9   9   3        378.61        366.36         7.89 o                         
  -8   9   3        823.47        802.71        11.63 o                         
  -7   9   3       1116.60       1097.97        14.06 o                         
  -6   9   3        573.46        568.10         7.86 o                         
  -5   9   3        121.06        106.99         3.51 o                         
  -4   9   3        286.67        278.14         3.22 o                         
  -3   9   3       1983.59       1911.77        20.25 o                         
  -2   9   3       5627.57       5538.07        40.00 o                         
  -1   9   3       2477.00       2577.18        17.96 o                         
   0   9   3        820.44        874.37         8.04 o                         
   1   9   3       2648.85       2746.41        28.32 o                         
   2   9   3       5551.81       5407.58        38.99 o                         
   3   9   3       2048.03       1991.57        16.86 o                         
   4   9   3        351.05        348.21         5.03 o                         
   5   9   3        137.44        124.11         3.57 o                         
   6   9   3        497.86        490.62         8.25 o                         
   7   9   3       1185.61       1171.26        14.99 o                         
   8   9   3        795.06        768.67        10.44 o                         
   9   9   3        346.44        318.51         7.46 o                         
  10   9   3         27.26         29.83         4.83 o                         
  -9  10   3        182.06        184.66         6.16 o                         
  -8  10   3         49.13         51.52         4.24 o                         
  -7  10   3        227.80        235.94         5.83 o                         
  -6  10   3       1813.80       1779.77        20.39 o                         
  -5  10   3        783.66        755.68         9.00 o                         
  -4  10   3        591.88        599.92         6.41 o                         
  -3  10   3       1524.50       1580.32        11.99 o                         
  -2  10   3         67.69         75.54         1.62 o                         
  -1  10   3         17.97         17.60         1.43 o                         
   0  10   3       3452.70       3404.28        27.99 o                         
   1  10   3         45.96         49.23         1.54 o                         
   2  10   3         96.44        102.97         2.09 o                         
   3  10   3       1469.96       1527.28        13.18 o                         
   4  10   3        693.93        706.93         7.21 o                         
   5  10   3        882.22        846.87        10.08 o                         
   6  10   3       1766.94       1765.73        18.61 o                         
   7  10   3        233.47        243.29         5.57 o                         
   8  10   3         55.91         53.92         4.05 o                         
   9  10   3        217.62        236.24         6.74 o                         
  -9  11   3         20.96         14.90         4.22 o                         
  -8  11   3        343.41        337.92         7.31 o                         
  -7  11   3       1460.78       1457.66        17.73 o                         
  -6  11   3        907.48        902.42        11.92 o                         
  -5  11   3       2243.75       2266.52        22.75 o                         
  -4  11   3        246.24        247.59         4.09 o                         
  -3  11   3        979.50        926.31         9.03 o                         
  -2  11   3       1180.66       1197.86         9.95 o                         
  -1  11   3       4833.03       4665.88        35.97 o                         
   0  11   3       3960.06       3971.84        32.68 o                         
   1  11   3       5020.26       4845.08        35.35 o                         
   2  11   3       1267.14       1257.10        12.41 o                         
   3  11   3        949.33        892.14        10.80 o                         
   4  11   3        165.34        167.29         3.93 o                         
   5  11   3       2116.67       2127.47        21.48 o                         
   6  11   3        948.24        940.93        12.87 o                         
   7  11   3       1508.74       1521.91        23.04 o                         
   8  11   3        327.20        323.44         7.24 o                         
   9  11   3         17.98          8.44         4.24 o                         
  -9  12   3        358.61        374.14         9.64 o                         
  -8  12   3        154.55        130.62         5.30 o                         
  -7  12   3        490.54        439.81         7.89 o                         
  -6  12   3        253.09        252.62         5.71 o                         
  -5  12   3        333.34        328.46         5.67 o                         
  -4  12   3        113.46        108.96         3.00 o                         
  -3  12   3       1084.86       1101.36        11.02 o                         
  -2  12   3       2346.43       2299.66        21.54 o                         
  -1  12   3        140.88        148.16         4.38 o                         
   0  12   3       1809.40       1804.23        18.57 o                         
   1  12   3        153.47        156.12         3.05 o                         
   2  12   3       2249.01       2173.68        21.29 o                         
   3  12   3        995.32       1013.36        12.48 o                         
   4  12   3        132.71        124.92         4.37 o                         
   5  12   3        299.54        293.63         5.46 o                         
   6  12   3        298.34        293.65         5.80 o                         
   7  12   3        521.96        505.77         8.03 o                         
   8  12   3        138.67        129.35         6.61 o                         
   9  12   3        362.10        364.12         8.22 o                         
  -8  13   3         31.60         28.18         5.07 o                         
  -7  13   3        279.38        250.21         7.19 o                         
  -6  13   3       1296.31       1286.88        15.79 o                         
  -5  13   3        404.52        382.28         6.24 o                         
  -4  13   3       1034.79       1060.10        11.94 o                         
  -3  13   3        566.09        577.08         6.83 o                         
  -2  13   3        950.18        959.01         9.23 o                         
  -1  13   3        215.91        202.11         3.80 o                         
   0  13   3       2706.05       2595.17        21.67 o                         
   1  13   3        252.44        234.25         3.84 o                         
   2  13   3       1103.98       1106.18        13.24 o                         
   3  13   3        563.41        559.23         8.28 o                         
   4  13   3        940.15        974.09        14.20 o                         
   5  13   3        332.04        318.28         6.04 o                         
   6  13   3       1342.97       1352.21        15.15 o                         
   7  13   3        276.65        253.68         6.30 o                         
   8  13   3         25.27         33.60         4.42 o                         
  -8  14   3        493.02        480.79        10.44 o                         
  -7  14   3        191.39        188.54         6.60 o                         
  -6  14   3         72.13         70.77         4.65 o                         
  -5  14   3        721.62        724.37        10.56 o                         
  -4  14   3        915.31        907.38        14.41 o                         
  -3  14   3        854.22        866.34        11.57 o                         
  -2  14   3       1167.88       1117.17        10.68 o                         
  -1  14   3        171.12        169.76         3.43 o                         
   0  14   3         24.95         27.38         2.24 o                         
   1  14   3        130.45        130.07         3.18 o                         
   2  14   3       1263.82       1206.91        13.25 o                         
   3  14   3        854.09        828.34        11.02 o                         
   4  14   3        822.59        795.03        11.02 o                         
   5  14   3        790.70        780.09        11.16 o                         
   6  14   3        114.83        109.89         5.07 o                         
   7  14   3        179.25        188.62         6.66 o                         
   8  14   3        467.68        456.49         8.80 o                         
  -7  15   3        130.13        134.12         6.48 o                         
  -6  15   3        151.38        140.07         5.49 o                         
  -5  15   3        321.54        330.04         9.30 o                         
  -4  15   3        524.78        542.48        10.23 o                         
  -3  15   3        400.30        406.06         7.29 o                         
  -2  15   3       2727.92       2643.83        24.10 o                         
  -1  15   3       1425.08       1459.69        14.55 o                         
   0  15   3         44.42         41.76         2.91 o                         
   1  15   3       1287.91       1344.80        13.66 o                         
   2  15   3       2925.55       2836.97        30.64 o                         
   3  15   3        396.27        401.32         8.28 o                         
   4  15   3        503.28        508.26         9.37 o                         
   5  15   3        368.03        373.04         7.47 o                         
   6  15   3        138.80        132.87         5.98 o                         
   7  15   3        106.93        106.91         4.90 o                         
  -7  16   3         44.63         45.41         4.91 o                         
  -6  16   3         50.79         50.77         6.38 o                         
  -5  16   3         15.40          7.31         5.06 o                         
  -4  16   3       1038.74       1015.37        15.51 o                         
  -3  16   3        477.04        469.64        15.04 o                         
  -2  16   3        858.52        854.01         9.87 o                         
  -1  16   3       1112.50       1131.43        12.06 o                         
   0  16   3         18.98         16.03         2.92 o                         
   1  16   3       1043.29       1038.42        12.36 o                         
   2  16   3        852.72        850.92        11.76 o                         
   3  16   3        503.73        513.12         9.78 o                         
   4  16   3       1101.82       1047.93        13.74 o                         
   5  16   3         21.76         14.35         3.90 o                         
   6  16   3         27.41         36.54         5.02 o                         
   7  16   3         40.88         46.05         5.45 o                         
  -6  17   3        869.87        909.78        17.55 o                         
  -5  17   3        234.34        247.20        11.21 o                         
  -4  17   3        492.96        473.13         8.59 o                         
  -3  17   3        142.00        148.00         5.48 o                         
  -2  17   3         76.41         76.86         4.56 o                         
  -1  17   3        150.10        147.00         4.34 o                         
   0  17   3       2110.18       2085.07        20.12 o                         
   1  17   3        142.53        141.95         5.04 o                         
   2  17   3         71.27         66.09         4.29 o                         
   3  17   3        121.42        122.68         5.10 o                         
   4  17   3        483.85        465.45         9.61 o                         
   5  17   3        237.69        236.13         7.03 o                         
   6  17   3        820.23        843.86        16.49 o                         
  -5  18   3        318.40        332.00         9.90 o                         
  -4  18   3        570.38        571.19        14.72 o                         
  -3  18   3        237.21        237.57         7.50 o                         
  -2  18   3        616.29        634.17        11.62 o                         
  -1  18   3         79.78         87.12         4.60 o                         
   0  18   3         16.67         11.65         3.14 o                         
   1  18   3         75.53         65.75         4.51 o                         
   2  18   3        637.54        654.18        12.03 o                         
   3  18   3        220.41        205.24         8.43 o                         
   4  18   3        521.52        520.31        21.57 o                         
   5  18   3        353.89        351.47        20.06 o                         
  -4  19   3        719.64        761.43        16.82 o                         
  -3  19   3        536.77        543.54        13.66 o                         
  -2  19   3        275.47        259.75         9.75 o                         
  -1  19   3         83.36         83.10         8.84 o                         
   0  19   3        654.72        678.20        13.70 o                         
   1  19   3         81.74         77.44         6.66 o                         
   2  19   3        265.84        272.93        13.37 o                         
   3  19   3        521.42        523.99        13.02 o                         
   4  19   3        771.97        821.04        21.60 o                         
  -3  20   3         43.85         37.92         7.10 o                         
  -2  20   3         76.45         69.32         7.32 o                         
  -1  20   3        252.68        243.07         9.66 o                         
   0  20   3        917.89        936.36        15.45 o                         
   1  20   3        246.46        241.82        10.59 o                         
   2  20   3         74.27         76.68         7.16 o                         
   3  20   3         38.62         47.88         8.48 o                         
   0   0   4       3915.28       4085.48        30.77 o                         
   1   0   4      71429.46      67189.37       465.40 o                         
   2   0   4       4042.08       3876.17        24.61 o                         
   3   0   4        181.84        196.62         3.11 o                         
   4   0   4       3995.07       3870.84        29.97 o                         
   5   0   4       5087.06       5093.72        39.27 o                         
   6   0   4       3350.59       3366.86        26.01 o                         
   7   0   4       4372.36       4474.97        41.70 o                         
   8   0   4       1908.09       1971.62        16.69 o                         
   9   0   4         78.06         84.83         3.56 o                         
  10   0   4        113.01        116.58         4.77 o                         
  11   0   4        272.61        292.09         7.93 o                         
 -11   1   4         75.44         68.37         5.12 o                         
 -10   1   4         87.08         91.26         4.86 o                         
  -9   1   4        416.61        389.50         6.70 o                         
  -8   1   4         25.77         30.17         2.49 o                         
  -7   1   4        367.48        340.12         5.30 o                         
  -6   1   4        315.40        302.60         3.83 o                         
  -5   1   4       4673.83       4693.85        34.41 o                         
  -4   1   4         17.81         20.16         1.31 o                         
  -3   1   4         17.20         30.11         1.41 o                         
  -2   1   4       6440.27       6366.10        37.11 o                         
  -1   1   4        727.51        704.89         4.32 o                         
   0   1   4       1395.48       1446.12         7.97 o                         
   1   1   4        725.43        704.21         4.34 o                         
   2   1   4       6307.51       6242.91        35.26 o                         
   3   1   4         23.97         44.14         1.57 o                         
   4   1   4         26.73         32.21         1.82 o                         
   5   1   4       4644.46       4709.79        36.41 o                         
   6   1   4        310.75        291.24         3.93 o                         
   7   1   4        419.10        399.41         5.66 o                         
   8   1   4         17.74         21.86         3.29 o                         
   9   1   4        350.36        333.45         6.06 o                         
  10   1   4         93.34        102.30         5.56 o                         
  11   1   4         70.32         66.18         5.37 o                         
 -11   2   4        119.20        143.27         5.98 o                         
 -10   2   4        629.54        659.01        10.15 o                         
  -9   2   4         21.89         19.87         3.30 o                         
  -8   2   4        321.31        338.04         7.21 o                         
  -7   2   4        241.01        232.45         6.30 o                         
  -6   2   4       4221.41       4123.48        30.31 o                         
  -5   2   4        168.91        166.34         2.61 o                         
  -4   2   4      11619.41      11531.67        75.02 o                         
  -3   2   4       1238.81       1272.70         8.48 o                         
  -2   2   4      17855.64      17856.75       110.79 o                         
  -1   2   4        420.94        445.45         2.93 o                         
   0   2   4       8324.17       7843.10        42.70 o                         
   1   2   4        384.10        411.94         2.75 o                         
   2   2   4      18654.70      18704.62       111.83 o                         
   3   2   4       1243.76       1270.16        10.37 o                         
   4   2   4      10950.58      10853.93        86.73 o                         
   5   2   4        189.96        190.71         2.88 o                         
   6   2   4       4414.84       4322.45        33.46 o                         
   7   2   4        238.53        229.20         4.22 o                         
   8   2   4        352.81        375.13         5.70 o                         
   9   2   4         27.66         33.95         3.14 o                         
  10   2   4        531.49        535.83         8.98 o                         
  11   2   4        128.52        146.19         5.90 o                         
 -10   3   4          0.58         -2.71         3.71 o                         
  -9   3   4        597.89        579.77         9.92 o                         
  -8   3   4        471.19        481.95         5.61 o                         
  -7   3   4         30.20         36.01         2.17 o                         
  -6   3   4        102.56         85.38         2.32 o                         
  -5   3   4       1258.45       1273.19        10.24 o                         
  -4   3   4         50.07         55.33         1.79 o                         
  -3   3   4        655.33        650.57         4.83 o                         
  -2   3   4       1493.65       1512.18         9.73 o                         
  -1   3   4       5076.87       4997.13        31.31 o                         
   0   3   4        613.12        559.24         3.86 o                         
   1   3   4       5037.60       4954.14        29.90 o                         
   2   3   4       1527.68       1547.02         9.98 o                         
   3   3   4        721.04        734.34         5.98 o                         
   4   3   4         69.17         79.28         2.34 o                         
   5   3   4       1300.71       1319.11        11.95 o                         
   6   3   4        102.15         85.93         3.17 o                         
   7   3   4         27.28         35.66         2.62 o                         
   8   3   4        476.09        489.02         6.77 o                         
   9   3   4        638.43        631.30         8.56 o                         
  10   3   4          0.60          0.65         3.28 o                         
 -10   4   4        623.51        632.69        13.83 o                         
  -9   4   4         47.92         48.15         3.47 o                         
  -8   4   4        797.53        793.45         8.82 o                         
  -7   4   4          3.18          8.13         2.04 o                         
  -6   4   4        311.53        313.81         4.13 o                         
  -5   4   4       4309.71       4434.31        37.96 o                         
  -4   4   4      13106.50      13218.96        89.80 o                         
  -3   4   4       5948.55       6163.77        42.35 o                         
  -2   4   4       5948.68       5904.92        35.72 o                         
  -1   4   4       4993.22       5152.49        43.77 o                         
   0   4   4        136.35        207.85         2.94 o                         
   1   4   4       4900.24       5145.15        32.22 o                         
   2   4   4       5784.26       5774.68        36.30 o                         
   3   4   4       6196.81       6441.09        44.24 o                         
   4   4   4      13363.27      13434.98        95.80 o                         
   5   4   4       4130.10       4272.22        34.30 o                         
   6   4   4        235.52        239.37         3.88 o                         
   7   4   4          4.99         11.12         2.40 o                         
   8   4   4        799.10        801.55         8.98 o                         
   9   4   4         53.82         59.17         3.93 o                         
  10   4   4        637.27        622.06         8.51 o                         
 -10   5   4         27.90         34.15         4.60 o                         
  -9   5   4        105.01        105.19         4.07 o                         
  -8   5   4       1714.22       1667.39        16.60 o                         
  -7   5   4        178.11        173.84         3.42 o                         
  -6   5   4       2633.74       2488.67        19.73 o                         
  -5   5   4        555.28        544.18         5.22 o                         
  -4   5   4       2623.29       2927.85        20.54 o                         
  -3   5   4       1194.14       1213.99         9.02 o                         
  -2   5   4        605.44        665.17         5.74 o                         
  -1   5   4       4735.79       4992.80        42.11 o                         
   0   5   4      12143.55      11909.88        89.07 o                         
   1   5   4       4730.40       5080.13        33.20 o                         
   2   5   4        611.82        675.52         5.35 o                         
   3   5   4       1250.04       1275.03         9.48 o                         
   4   5   4       2668.36       2989.46        21.97 o                         
   5   5   4        515.34        507.54         5.19 o                         
   6   5   4       2671.16       2520.06        20.30 o                         
   7   5   4        211.89        219.69         4.11 o                         
   8   5   4       1758.61       1696.92        16.04 o                         
   9   5   4        123.39        134.20         4.30 o                         
  10   5   4         21.89         20.82         3.58 o                         
 -10   6   4        494.73        515.74        10.98 o                         
  -9   6   4        451.04        441.47        10.00 o                         
  -8   6   4       1178.57       1160.75        13.55 o                         
  -7   6   4          1.93          4.36         2.05 o                         
  -6   6   4       2239.59       2229.94        18.03 o                         
  -5   6   4       2073.31       2115.81        15.90 o                         
  -4   6   4       5768.36       5532.45        38.39 o                         
  -3   6   4        833.08        882.46         8.03 o                         
  -2   6   4       3377.60       3486.45        24.21 o                         
  -1   6   4      13650.48      14380.73        93.02 o                         
   0   6   4       2880.59       3127.31        31.36 o                         
   1   6   4      14245.78      14942.26       120.24 o                         
   2   6   4       3491.82       3536.29        23.47 o                         
   3   6   4        747.29        806.17         6.80 o                         
   4   6   4       5573.51       5435.59        39.61 o                         
   5   6   4       2088.94       2117.20        16.16 o                         
   6   6   4       2482.69       2456.68        19.91 o                         
   7   6   4          4.56          5.26         2.50 o                         
   8   6   4       1132.03       1129.89        11.68 o                         
   9   6   4        465.14        447.97         6.88 o                         
  10   6   4        484.03        493.46         8.19 o                         
 -10   7   4        175.39        165.12         6.21 o                         
  -9   7   4         98.26         97.63         4.96 o                         
  -8   7   4        495.03        508.20         7.88 o                         
  -7   7   4        121.34        127.72         4.08 o                         
  -6   7   4       1030.02       1048.48        10.82 o                         
  -5   7   4       2102.28       2175.00        16.46 o                         
  -4   7   4         13.24         13.76         1.56 o                         
  -3   7   4       1347.03       1411.25        13.39 o                         
  -2   7   4        527.89        543.86         5.42 o                         
  -1   7   4        720.18        772.74         5.37 o                         
   0   7   4        481.60        513.61         5.62 o                         
   1   7   4        679.75        723.83         5.66 o                         
   2   7   4        502.37        510.55         3.89 o                         
   3   7   4       1284.64       1359.22        11.13 o                         
   4   7   4         10.08         14.73         1.49 o                         
   5   7   4       2125.28       2208.05        17.71 o                         
   6   7   4        982.62        989.07         9.41 o                         
   7   7   4        110.69        118.07         3.84 o                         
   8   7   4        520.97        536.65         7.86 o                         
   9   7   4         70.53         68.10         4.09 o                         
  10   7   4        170.78        168.78         7.20 o                         
 -10   8   4        569.91        613.79        10.75 o                         
  -9   8   4         99.93         89.87         4.98 o                         
  -8   8   4        301.41        310.75         6.84 o                         
  -7   8   4        238.82        237.29         6.20 o                         
  -6   8   4       2152.85       2096.12        19.47 o                         
  -5   8   4       2989.07       2808.95        22.04 o                         
  -4   8   4       7066.81       7080.92        57.42 o                         
  -3   8   4       3106.17       3249.52        22.69 o                         
  -2   8   4        929.63        904.72         6.81 o                         
  -1   8   4       6332.31       6376.55        41.76 o                         
   0   8   4       2322.43       2242.30        17.07 o                         
   1   8   4       6748.34       6781.81        48.81 o                         
   2   8   4        719.89        682.63         5.56 o                         
   3   8   4       3182.62       3329.73        24.47 o                         
   4   8   4       7046.64       7105.17        54.24 o                         
   5   8   4       2763.90       2560.11        21.47 o                         
   6   8   4       1968.77       1929.28        18.45 o                         
   7   8   4        270.49        267.92         5.83 o                         
   8   8   4        287.97        286.43         6.21 o                         
   9   8   4         91.56         81.01         4.98 o                         
  10   8   4        592.85        628.29        11.04 o                         
 -10   9   4         42.87         49.08         5.00 o                         
  -9   9   4         76.24         69.17         4.77 o                         
  -8   9   4        136.13        153.26         6.62 o                         
  -7   9   4        399.23        376.41         7.08 o                         
  -6   9   4         20.24         16.45         3.22 o                         
  -5   9   4          2.42          5.97         1.91 o                         
  -4   9   4        151.36        136.31         2.57 o                         
  -3   9   4       1527.81       1549.29        10.71 o                         
  -2   9   4        810.59        879.73         8.35 o                         
  -1   9   4        154.40        130.49         1.83 o                         
   0   9   4       1467.11       1575.58        11.38 o                         
   1   9   4        165.26        139.06         2.02 o                         
   2   9   4        758.77        805.54         7.35 o                         
   3   9   4       1517.07       1520.92        11.65 o                         
   4   9   4        151.32        142.51         2.87 o                         
   5   9   4          7.92         12.31         2.37 o                         
   6   9   4         26.86         23.17         3.09 o                         
   7   9   4        393.87        386.62         6.81 o                         
   8   9   4        133.11        148.21         5.01 o                         
   9   9   4         83.14         75.69         4.63 o                         
  10   9   4         44.94         30.59         4.88 o                         
  -9  10   4        168.48        183.25         6.15 o                         
  -8  10   4        367.06        360.15         7.48 o                         
  -7  10   4       1438.78       1427.82        17.37 o                         
  -6  10   4       1147.26       1157.83        14.37 o                         
  -5  10   4       1011.37       1001.66        11.54 o                         
  -4  10   4       1386.74       1344.83        12.12 o                         
  -3  10   4       1300.27       1252.05         9.38 o                         
  -2  10   4       2535.04       2449.60        18.23 o                         
  -1  10   4       2326.11       2431.17        20.19 o                         
   0  10   4       2607.56       2578.36        18.83 o                         
   1  10   4       2173.25       2277.08        25.46 o                         
   2  10   4       2414.13       2305.80        18.02 o                         
   3  10   4       1341.32       1316.97        10.32 o                         
   4  10   4       1593.03       1539.20        13.59 o                         
   5  10   4       1183.25       1164.50        12.97 o                         
   6  10   4       1074.23       1096.23        12.71 o                         
   7  10   4       1332.00       1334.13        15.88 o                         
   8  10   4        382.55        391.00         7.31 o                         
   9  10   4        153.93        168.55         6.09 o                         
  -9  11   4         78.80         74.15         5.08 o                         
  -8  11   4        113.33        114.79         5.05 o                         
  -7  11   4         11.97         13.91         3.39 o                         
  -6  11   4        107.95        104.52         5.23 o                         
  -5  11   4        632.22        628.74         8.32 o                         
  -4  11   4        276.32        268.24         4.22 o                         
  -3  11   4        833.79        799.78         7.74 o                         
  -2  11   4        863.87        898.41         7.38 o                         
  -1  11   4        623.57        603.35         5.76 o                         
   0  11   4       2272.45       2426.52        21.53 o                         
   1  11   4        651.46        620.51         6.14 o                         
   2  11   4        881.16        932.24         9.34 o                         
   3  11   4        800.68        782.03         9.00 o                         
   4  11   4        275.92        273.20         6.00 o                         
   5  11   4        667.68        665.70         8.68 o                         
   6  11   4         86.46         85.46         3.88 o                         
   7  11   4          5.97          6.29         3.32 o                         
   8  11   4        100.95        100.00         4.68 o                         
   9  11   4         85.04         87.84         5.29 o                         
  -9  12   4        386.63        371.01         9.70 o                         
  -8  12   4        232.82        211.91         7.81 o                         
  -7  12   4        874.45        858.51        12.01 o                         
  -6  12   4        380.52        374.40         6.89 o                         
  -5  12   4       2022.65       2019.62        20.65 o                         
  -4  12   4       1737.85       1733.10        17.78 o                         
  -3  12   4         84.08         84.56         2.38 o                         
  -2  12   4       2844.56       2784.80        21.87 o                         
  -1  12   4       2682.82       2589.64        20.25 o                         
   0  12   4         19.48         20.59         2.27 o                         
   1  12   4       2481.77       2387.55        21.95 o                         
   2  12   4       2892.38       2818.28        26.98 o                         
   3  12   4        121.27        124.41         3.20 o                         
   4  12   4       1534.18       1514.48        17.78 o                         
   5  12   4       2105.75       2134.70        21.70 o                         
   6  12   4        362.39        359.37         8.35 o                         
   7  12   4        749.77        753.04        10.21 o                         
   8  12   4        293.70        293.99         7.10 o                         
   9  12   4        435.47        402.21         8.58 o                         
  -8  13   4        846.26        879.12        14.69 o                         
  -7  13   4        411.59        434.46         9.36 o                         
  -6  13   4        454.82        448.56         9.40 o                         
  -5  13   4        753.23        715.51        12.04 o                         
  -4  13   4        331.76        334.60         5.46 o                         
  -3  13   4        164.51        169.99         3.40 o                         
  -2  13   4       1764.44       1738.62        15.13 o                         
  -1  13   4        173.60        173.32         3.25 o                         
   0  13   4       1345.13       1369.94        12.43 o                         
   1  13   4        196.94        182.47         3.35 o                         
   2  13   4       1730.22       1679.41        31.25 o                         
   3  13   4        155.98        171.08         4.68 o                         
   4  13   4        345.18        343.71         6.65 o                         
   5  13   4        716.88        684.82         8.99 o                         
   6  13   4        491.89        492.67         7.66 o                         
   7  13   4        421.51        426.22         7.44 o                         
   8  13   4        777.84        786.40        11.88 o                         
  -8  14   4         14.98         12.68         4.96 o                         
  -7  14   4        169.99        175.56         9.01 o                         
  -6  14   4        371.92        382.41        11.48 o                         
  -5  14   4        640.09        633.83         9.70 o                         
  -4  14   4        789.61        818.54        13.10 o                         
  -3  14   4       2874.74       2811.73        41.51 o                         
  -2  14   4        111.60        109.31         2.96 o                         
  -1  14   4        608.28        608.27         7.46 o                         
   0  14   4        746.90        764.19         8.73 o                         
   1  14   4        650.06        639.86         9.24 o                         
   2  14   4         83.44         80.39         3.31 o                         
   3  14   4       2896.62       2749.69        29.50 o                         
   4  14   4        805.20        834.39        11.44 o                         
   5  14   4        564.75        570.05         9.28 o                         
   6  14   4        394.75        398.00         6.86 o                         
   7  14   4        140.59        141.81         5.32 o                         
   8  14   4         14.44         11.34         4.17 o                         
  -7  15   4         44.64         36.24         4.82 o                         
  -6  15   4        171.24        163.55         8.10 o                         
  -5  15   4        102.90         96.18         5.71 o                         
  -4  15   4        231.87        235.25        10.09 o                         
  -3  15   4        953.18        907.91        12.23 o                         
  -2  15   4         87.26         79.52         3.29 o                         
  -1  15   4        213.31        202.37         4.35 o                         
   0  15   4          1.11          1.23         2.49 o                         
   1  15   4        207.27        195.28         5.24 o                         
   2  15   4         99.64         88.93         4.28 o                         
   3  15   4        970.97        916.88        12.07 o                         
   4  15   4        216.16        213.80         7.95 o                         
   5  15   4         90.07         77.24         4.57 o                         
   6  15   4        194.92        202.58         6.36 o                         
   7  15   4         43.77         36.67         4.17 o                         
  -7  16   4        150.15        146.60         6.23 o                         
  -6  16   4        126.80        137.55         7.68 o                         
  -5  16   4        555.74        567.52        13.48 o                         
  -4  16   4        376.30        374.20         9.17 o                         
  -3  16   4       1644.78       1646.41        19.87 o                         
  -2  16   4        787.65        768.37        11.07 o                         
  -1  16   4       1269.60       1276.97        13.29 o                         
   0  16   4        137.72        135.00         3.98 o                         
   1  16   4       1248.76       1265.95        15.68 o                         
   2  16   4        709.74        680.14        10.19 o                         
   3  16   4       1735.01       1694.69        22.39 o                         
   4  16   4        375.78        368.21         7.28 o                         
   5  16   4        565.48        563.41         9.46 o                         
   6  16   4        150.45        160.53         6.56 o                         
   7  16   4        106.33        101.95         6.39 o                         
  -6  17   4        111.98        105.31         7.51 o                         
  -5  17   4          9.49         11.47         4.76 o                         
  -4  17   4        230.09        214.56         6.16 o                         
  -3  17   4          0.00         -5.68         6.00 o                         
  -2  17   4        197.58        194.49         6.71 o                         
  -1  17   4         81.37         89.90         4.06 o                         
   0  17   4         54.97         63.92         3.85 o                         
   1  17   4         94.83        104.00         5.48 o                         
   2  17   4        201.09        186.44         5.71 o                         
   3  17   4          0.50         -1.74         4.05 o                         
   4  17   4        225.82        211.82         6.54 o                         
   5  17   4          8.53         10.18         4.76 o                         
   6  17   4         91.18        100.28         6.76 o                         
  -5  18   4        847.95        835.83        14.00 o                         
  -4  18   4        499.98        482.77        10.76 o                         
  -3  18   4        873.50        902.09        14.93 o                         
  -2  18   4         87.83         93.78         5.70 o                         
  -1  18   4        712.34        727.17        11.04 o                         
   0  18   4         58.46         54.11         4.30 o                         
   1  18   4        851.76        843.87        13.71 o                         
   2  18   4        108.82        123.31         5.85 o                         
   3  18   4        850.55        854.75        14.24 o                         
   4  18   4        477.54        460.55        15.44 o                         
   5  18   4        747.33        710.66        17.47 o                         
  -4  19   4         75.44         79.42         7.80 o                         
  -3  19   4        290.10        286.99         8.73 o                         
  -2  19   4         56.34         52.44         5.53 o                         
  -1  19   4         14.35         24.22         6.97 o                         
   0  19   4          0.80          4.47         5.27 o                         
   1  19   4         13.07         10.69         5.54 o                         
   2  19   4         62.20         61.65         6.62 o                         
   3  19   4        300.99        295.90        10.20 o                         
   4  19   4         66.41         58.85        11.22 o                         
  -3  20   4        620.95        607.17        14.98 o                         
  -2  20   4        160.85        159.79         9.90 o                         
  -1  20   4        671.43        648.93        19.02 o                         
   0  20   4         47.37         57.25         6.65 o                         
   1  20   4        782.43        768.45        16.10 o                         
   2  20   4        146.03        157.71         8.52 o                         
   3  20   4        628.08        623.15        17.94 o                         
   1   0   5      14724.37      13929.11        80.52 o                         
   2   0   5       8427.85       8527.09        55.44 o                         
   3   0   5        632.92        571.48         5.67 o                         
   4   0   5        131.01        132.11         2.44 o                         
   5   0   5      11532.20      11355.79        85.72 o                         
   6   0   5        185.94        177.54         4.13 o                         
   7   0   5       1284.99       1325.37        11.78 o                         
   8   0   5       3011.57       2899.52        24.98 o                         
   9   0   5        181.34        187.52         4.53 o                         
  10   0   5         48.06         43.16         3.97 o                         
  11   0   5        623.38        608.23        11.17 o                         
 -11   1   5         23.23         19.86         4.85 o                         
 -10   1   5          0.10         -1.79         3.66 o                         
  -9   1   5        200.30        208.63         4.80 o                         
  -8   1   5        905.26        882.50         8.86 o                         
  -7   1   5       2202.65       2190.44        18.02 o                         
  -6   1   5        706.41        626.45         6.44 o                         
  -5   1   5       2060.60       2081.41        16.55 o                         
  -4   1   5        682.46        652.59         5.46 o                         
  -3   1   5       1611.68       1541.90        10.95 o                         
  -2   1   5       5198.61       5288.13        34.65 o                         
  -1   1   5       1250.88       1151.80         6.93 o                         
   0   1   5       2801.64       2799.05        15.11 o                         
   1   1   5       1240.47       1162.30         6.79 o                         
   2   1   5       5200.50       5285.52        34.64 o                         
   3   1   5       1380.36       1305.02        11.34 o                         
   4   1   5        651.87        637.61         6.50 o                         
   5   1   5       2184.87       2202.08        17.38 o                         
   6   1   5        751.59        670.89         6.71 o                         
   7   1   5       2080.84       2049.22        17.01 o                         
   8   1   5        828.74        808.64         9.04 o                         
   9   1   5        239.56        246.14         7.03 o                         
  10   1   5          1.96          1.94         3.65 o                         
  11   1   5         18.30         20.05         4.84 o                         
 -10   2   5        376.90        377.09         7.70 o                         
  -9   2   5        348.13        363.36         6.56 o                         
  -8   2   5        230.83        252.02         5.08 o                         
  -7   2   5        911.82        940.24         9.04 o                         
  -6   2   5       2292.68       2401.19        19.16 o                         
  -5   2   5       4810.56       4684.59        34.34 o                         
  -4   2   5        821.47        816.36         6.48 o                         
  -3   2   5      15907.67      16298.39       105.51 o                         
  -2   2   5       8011.69       8064.95        54.87 o                         
  -1   2   5       1829.50       1716.16        11.56 o                         
   0   2   5        515.10        481.06         4.74 o                         
   1   2   5       2036.00       1897.37        12.26 o                         
   2   2   5       8051.19       8086.11        48.71 o                         
   3   2   5      16179.40      16497.41       123.43 o                         
   4   2   5        885.62        901.87         8.53 o                         
   5   2   5       4482.99       4333.97        35.81 o                         
   6   2   5       2400.47       2524.23        21.36 o                         
   7   2   5       1096.28       1112.11        11.02 o                         
   8   2   5        208.93        235.20         4.65 o                         
   9   2   5        365.03        377.53         6.10 o                         
  10   2   5        385.09        379.66         7.66 o                         
 -10   3   5         10.31          9.22         4.26 o                         
  -9   3   5        188.45        200.74         6.12 o                         
  -8   3   5        316.03        330.79         6.54 o                         
  -7   3   5       1157.00       1191.40        10.28 o                         
  -6   3   5        377.66        372.39         4.57 o                         
  -5   3   5       3001.65       3191.34        29.06 o                         
  -4   3   5         55.44         39.63         1.21 o                         
  -3   3   5        640.77        739.67         6.16 o                         
  -2   3   5       3890.02       4047.04        25.68 o                         
  -1   3   5       4936.16       4831.59        35.69 o                         
   0   3   5         73.38        128.03         1.91 o                         
   1   3   5       4629.41       4538.48        28.55 o                         
   2   3   5       3943.48       4085.48        25.93 o                         
   3   3   5        734.01        835.98         7.01 o                         
   4   3   5         54.17         35.59         2.07 o                         
   5   3   5       2983.40       3183.43        26.01 o                         
   6   3   5        385.07        394.32         5.23 o                         
   7   3   5       1104.88       1128.49        11.17 o                         
   8   3   5        284.93        300.08         5.17 o                         
   9   3   5        235.19        250.05         5.44 o                         
  10   3   5          5.74          6.60         3.63 o                         
 -10   4   5         98.16        106.66         5.65 o                         
  -9   4   5        393.07        383.26         7.07 o                         
  -8   4   5        104.82        114.71         4.23 o                         
  -7   4   5       3752.99       3684.17        31.45 o                         
  -6   4   5       1575.90       1536.89        13.02 o                         
  -5   4   5       2311.22       2483.70        18.34 o                         
  -4   4   5       1570.60       1716.13        11.81 o                         
  -3   4   5       7329.30       7314.64        50.10 o                         
  -2   4   5         50.93         57.13         2.34 o                         
  -1   4   5       5922.33       5854.52        39.91 o                         
   0   4   5       9808.88       9875.48        70.20 o                         
   1   4   5       5281.70       5183.52        32.55 o                         
   2   4   5         34.36         40.67         1.16 o                         
   3   4   5       7030.37       7060.75        48.43 o                         
   4   4   5       1487.54       1597.04        12.43 o                         
   5   4   5       2366.32       2541.09        20.50 o                         
   6   4   5       1543.87       1496.93        13.03 o                         
   7   4   5       3419.18       3347.65        26.37 o                         
   8   4   5         82.19         90.70         4.31 o                         
   9   4   5        431.36        429.00         6.67 o                         
  10   4   5        114.18        131.20         4.94 o                         
 -10   5   5        434.93        471.71         9.50 o                         
  -9   5   5        243.74        250.88         5.95 o                         
  -8   5   5        275.11        256.15         5.10 o                         
  -7   5   5        271.56        275.32         4.73 o                         
  -6   5   5        514.84        480.23         5.43 o                         
  -5   5   5       1218.77       1246.02         9.60 o                         
  -4   5   5        748.14        751.93         6.21 o                         
  -3   5   5       3538.57       3521.80        24.68 o                         
  -2   5   5       1592.76       1768.83        11.02 o                         
  -1   5   5       4777.03       4877.58        32.01 o                         
   0   5   5         32.99         25.97         1.35 o                         
   1   5   5       4448.91       4556.53        31.71 o                         
   2   5   5       1679.50       1880.81        12.67 o                         
   3   5   5       3578.52       3578.72        25.06 o                         
   4   5   5        860.28        863.93         7.42 o                         
   5   5   5       1310.55       1326.30        10.87 o                         
   6   5   5        459.28        416.93         5.25 o                         
   7   5   5        217.84        229.31         4.22 o                         
   8   5   5        256.27        241.07         4.88 o                         
   9   5   5        241.66        247.98         5.29 o                         
  10   5   5        464.52        491.95         8.16 o                         
 -10   6   5        200.40        189.65         9.02 o                         
  -9   6   5        214.99        223.02         5.66 o                         
  -8   6   5         13.45         13.28         2.87 o                         
  -7   6   5        109.11        109.93         3.18 o                         
  -6   6   5       2253.43       2164.64        17.57 o                         
  -5   6   5       2870.41       3095.26        20.77 o                         
  -4   6   5        279.83        285.57         3.44 o                         
  -3   6   5       6671.63       6353.88        43.71 o                         
  -2   6   5        799.29        981.21         7.75 o                         
  -1   6   5       1991.22       1850.51        19.12 o                         
   0   6   5        273.23        266.24         3.04 o                         
   1   6   5       2148.40       2017.44        14.14 o                         
   2   6   5        917.43       1115.75         7.84 o                         
   3   6   5       6795.38       6568.07        47.40 o                         
   4   6   5        234.74        239.63         3.19 o                         
   5   6   5       2915.89       3118.37        26.02 o                         
   6   6   5       2163.96       2074.30        17.29 o                         
   7   6   5        180.19        184.60         4.71 o                         
   8   6   5          5.08          8.52         2.84 o                         
   9   6   5        218.71        220.66         5.47 o                         
  10   6   5        240.44        236.72         6.08 o                         
 -10   7   5        128.20        122.44         6.75 o                         
  -9   7   5        214.26        218.32         8.49 o                         
  -8   7   5        209.69        189.38         5.58 o                         
  -7   7   5        304.05        313.34         5.80 o                         
  -6   7   5        466.07        436.61         5.48 o                         
  -5   7   5       2312.17       2330.95        17.54 o                         
  -4   7   5       1535.55       1523.02        13.93 o                         
  -3   7   5        300.25        321.74         3.22 o                         
  -2   7   5       2272.36       2279.51        16.82 o                         
  -1   7   5       3847.26       3688.41        24.49 o                         
   0   7   5       1556.75       1542.62        20.62 o                         
   1   7   5       4035.94       3886.18        33.62 o                         
   2   7   5       2179.80       2179.00        14.09 o                         
   3   7   5        324.69        335.67         5.18 o                         
   4   7   5       1532.87       1509.38        11.89 o                         
   5   7   5       2245.18       2227.42        19.06 o                         
   6   7   5        430.32        401.35         5.58 o                         
   7   7   5        355.60        359.26         5.58 o                         
   8   7   5        235.78        232.53         6.41 o                         
   9   7   5        165.80        166.59         5.06 o                         
  10   7   5        141.62        143.06         6.23 o                         
 -10   8   5        280.77        277.48         7.49 o                         
  -9   8   5        321.29        329.67         7.49 o                         
  -8   8   5        442.53        461.75         8.32 o                         
  -7   8   5        499.35        508.50         8.88 o                         
  -6   8   5         54.77         58.98         3.31 o                         
  -5   8   5          1.54          2.28         1.87 o                         
  -4   8   5       1921.67       2014.19        15.22 o                         
  -3   8   5       9190.66       9128.88        65.44 o                         
  -2   8   5        966.04        955.01         7.18 o                         
  -1   8   5       1823.98       1966.05        13.96 o                         
   0   8   5        208.26        227.33         4.41 o                         
   1   8   5       2018.50       2201.01        20.32 o                         
   2   8   5       1001.94        983.61         7.42 o                         
   3   8   5       9049.99       9020.14        64.72 o                         
   4   8   5       1904.45       2004.12        16.07 o                         
   5   8   5         11.94          9.09         2.12 o                         
   6   8   5         58.62         60.53         3.18 o                         
   7   8   5        501.00        512.45         7.90 o                         
   8   8   5        471.40        496.43         8.13 o                         
   9   8   5        274.32        272.55         6.55 o                         
  10   8   5        254.49        266.48         7.43 o                         
  -9   9   5        285.73        277.88         8.38 o                         
  -8   9   5        139.32        120.75         4.96 o                         
  -7   9   5        386.88        359.55         6.95 o                         
  -6   9   5       2210.74       2149.78        21.53 o                         
  -5   9   5       1665.19       1614.91        15.66 o                         
  -4   9   5         24.45         29.84         1.96 o                         
  -3   9   5        844.96        900.08         7.07 o                         
  -2   9   5        777.44        768.57         6.71 o                         
  -1   9   5         95.50         98.80         2.10 o                         
   0   9   5       4002.54       4050.18        49.99 o                         
   1   9   5         54.22         51.84         1.26 o                         
   2   9   5        856.28        828.24         6.80 o                         
   3   9   5        737.21        785.81         6.76 o                         
   4   9   5         26.41         33.07         2.12 o                         
   5   9   5       1562.10       1535.37        15.02 o                         
   6   9   5       2183.80       2132.53        21.89 o                         
   7   9   5        447.65        402.02         6.97 o                         
   8   9   5        175.51        153.35         5.23 o                         
   9   9   5        246.09        238.45         6.32 o                         
  -9  10   5         89.09        105.33         7.51 o                         
  -8  10   5       1399.78       1429.78        17.82 o                         
  -7  10   5        565.17        555.94         8.96 o                         
  -6  10   5        270.65        258.16         5.67 o                         
  -5  10   5       1472.08       1438.62        15.48 o                         
  -4  10   5        678.54        691.72         7.80 o                         
  -3  10   5        698.88        755.91         6.64 o                         
  -2  10   5       1740.93       1666.70        11.97 o                         
  -1  10   5        700.20        657.24         5.71 o                         
   0  10   5        624.65        736.35         5.87 o                         
   1  10   5        795.08        753.01         6.52 o                         
   2  10   5       1594.60       1497.41        12.82 o                         
   3  10   5        778.59        832.50         7.78 o                         
   4  10   5        790.68        784.82        10.24 o                         
   5  10   5       1467.69       1431.81        15.44 o                         
   6  10   5        234.44        218.35         5.10 o                         
   7  10   5        562.21        552.38         8.37 o                         
   8  10   5       1370.74       1408.86        18.62 o                         
   9  10   5        107.89        124.76         5.63 o                         
  -9  11   5        248.73        256.86         8.25 o                         
  -8  11   5        127.78        122.63         5.46 o                         
  -7  11   5        776.47        803.10        11.41 o                         
  -6  11   5       1026.93        974.46        12.63 o                         
  -5  11   5       2219.65       2158.72        21.82 o                         
  -4  11   5        138.33        142.92         3.57 o                         
  -3  11   5       2798.74       2819.54        22.12 o                         
  -2  11   5        637.91        656.71         7.35 o                         
  -1  11   5        414.50        491.57         4.71 o                         
   0  11   5       2757.24       2826.66        21.82 o                         
   1  11   5        486.05        571.42         5.11 o                         
   2  11   5        544.13        554.93         5.85 o                         
   3  11   5       2853.62       2908.64        27.79 o                         
   4  11   5        142.53        148.72         3.95 o                         
   5  11   5       2132.16       2077.24        21.16 o                         
   6  11   5       1049.80       1013.91        12.12 o                         
   7  11   5        865.84        886.14        11.34 o                         
   8  11   5        100.54         95.38         4.80 o                         
   9  11   5        238.01        250.93         7.06 o                         
  -8  12   5        252.38        226.30         7.50 o                         
  -7  12   5        325.98        329.27         8.16 o                         
  -6  12   5        716.67        748.49        22.05 o                         
  -5  12   5       3076.38       3017.46        29.63 o                         
  -4  12   5        440.07        435.51         6.35 o                         
  -3  12   5        629.51        605.89         6.31 o                         
  -2  12   5       2292.93       2418.13        19.14 o                         
  -1  12   5       5010.04       5029.26        41.17 o                         
   0  12   5         19.06         18.65         2.48 o                         
   1  12   5       5354.89       5362.66        50.75 o                         
   2  12   5       2232.92       2342.44        33.01 o                         
   3  12   5        540.08        524.53         6.89 o                         
   4  12   5        548.76        560.54         9.17 o                         
   5  12   5       2971.32       2904.94        28.84 o                         
   6  12   5        731.30        733.62         9.74 o                         
   7  12   5        362.19        356.40         6.82 o                         
   8  12   5        224.94        209.13         6.28 o                         
  -8  13   5        177.23        175.67         7.09 o                         
  -7  13   5        145.33        150.74         6.18 o                         
  -6  13   5        704.49        713.77        11.87 o                         
  -5  13   5        453.72        441.83         8.27 o                         
  -4  13   5        541.42        545.04         8.45 o                         
  -3  13   5         58.31         58.52         2.65 o                         
  -2  13   5        911.30        917.72         9.06 o                         
  -1  13   5          3.48          2.75         1.78 o                         
   0  13   5         74.55         69.95         3.17 o                         
   1  13   5          6.11          8.65         2.22 o                         
   2  13   5        898.15        886.66        11.27 o                         
   3  13   5         40.61         35.77         3.41 o                         
   4  13   5        477.31        489.96         8.11 o                         
   5  13   5        481.77        468.84         7.22 o                         
   6  13   5        728.20        737.05        10.76 o                         
   7  13   5        169.89        180.73         5.85 o                         
   8  13   5        191.17        191.61         6.94 o                         
  -8  14   5         93.97         92.48         6.80 o                         
  -7  14   5         73.44         66.27         5.23 o                         
  -6  14   5        664.29        660.46        11.37 o                         
  -5  14   5        164.42        158.48         5.01 o                         
  -4  14   5       1562.33       1578.69        18.51 o                         
  -3  14   5       1514.33       1417.19        17.11 o                         
  -2  14   5        646.62        622.57         6.95 o                         
  -1  14   5        565.30        617.23         8.19 o                         
   0  14   5       2104.72       2101.37        21.25 o                         
   1  14   5        469.03        493.40         7.85 o                         
   2  14   5        829.19        796.30        12.47 o                         
   3  14   5       1485.86       1407.90        19.87 o                         
   4  14   5       1469.41       1503.49        17.97 o                         
   5  14   5        190.43        193.08         6.79 o                         
   6  14   5        687.62        700.93         9.66 o                         
   7  14   5         66.32         64.76         4.92 o                         
   8  14   5        132.46        132.83         5.70 o                         
  -7  15   5        431.72        415.04         9.30 o                         
  -6  15   5        156.87        152.26         5.76 o                         
  -5  15   5         13.31         11.56         3.26 o                         
  -4  15   5        676.51        665.73        14.19 o                         
  -3  15   5        817.51        799.82        11.28 o                         
  -2  15   5         10.90         12.18         2.90 o                         
  -1  15   5        725.47        672.43         8.85 o                         
   0  15   5        146.29        139.96         4.71 o                         
   1  15   5        677.90        632.35         9.37 o                         
   2  15   5         29.25         26.70         3.56 o                         
   3  15   5        805.73        792.75        10.94 o                         
   4  15   5        638.20        598.54         9.39 o                         
   5  15   5         21.54         23.74         3.97 o                         
   6  15   5        157.86        155.42         5.83 o                         
   7  15   5        394.12        374.93        12.98 o                         
  -6  16   5        879.56        847.13        13.57 o                         
  -5  16   5        384.25        383.16        10.81 o                         
  -4  16   5        875.63        882.73        12.60 o                         
  -3  16   5         63.75         54.76         3.97 o                         
  -2  16   5        323.39        343.83         8.28 o                         
  -1  16   5        837.80        865.00        11.96 o                         
   0  16   5       1147.15       1171.99        16.71 o                         
   1  16   5        749.10        803.85        12.83 o                         
   2  16   5        237.13        237.26         6.86 o                         
   3  16   5         55.84         61.52         5.54 o                         
   4  16   5        934.35        942.37        14.39 o                         
   5  16   5        394.16        397.64         8.87 o                         
   6  16   5        855.68        830.93        15.78 o                         
  -6  17   5         12.75          7.78         5.82 o                         
  -5  17   5         32.44         35.52         5.23 o                         
  -4  17   5        422.05        424.30         8.30 o                         
  -3  17   5        112.17         98.22         5.95 o                         
  -2  17   5        584.75        578.14        11.07 o                         
  -1  17   5        502.38        522.52         8.91 o                         
   0  17   5        147.80        155.98         5.94 o                         
   1  17   5        473.87        490.66         9.74 o                         
   2  17   5        583.68        578.19        10.80 o                         
   3  17   5        112.72         94.85         7.18 o                         
   4  17   5        436.89        435.65         9.10 o                         
   5  17   5         29.84         33.79         4.79 o                         
   6  17   5          6.91          2.64         7.70 o                         
  -5  18   5         14.99         18.53         4.51 o                         
  -4  18   5        399.04        401.93         8.24 o                         
  -3  18   5        500.71        493.53        10.66 o                         
  -2  18   5         51.45         65.89         6.58 o                         
  -1  18   5        201.13        185.56         5.91 o                         
   0  18   5       1146.81       1104.26        16.49 o                         
   1  18   5        226.83        205.98         6.85 o                         
   2  18   5         66.59         78.92         5.45 o                         
   3  18   5        493.93        483.60        10.33 o                         
   4  18   5        369.56        382.02        14.07 o                         
   5  18   5         12.08         11.44         5.10 o                         
  -4  19   5        115.12        123.30         7.05 o                         
  -3  19   5        200.45        217.70         7.90 o                         
  -2  19   5        161.77        149.32         6.82 o                         
  -1  19   5        126.60        114.36         6.19 o                         
   0  19   5        211.21        231.30         7.34 o                         
   1  19   5        133.24        125.81         6.23 o                         
   2  19   5        135.78        119.38         9.97 o                         
   3  19   5        194.26        209.27         9.24 o                         
   4  19   5        136.34        135.39        10.25 o                         
  -2  20   5        663.82        694.69        16.04 o                         
  -1  20   5         80.80         98.67        10.30 o                         
   0  20   5          8.62          0.61        10.01 o                         
   1  20   5         74.82         85.80        12.66 o                         
   2  20   5        696.92        717.35        15.89 o                         
   0   0   6         93.60         71.87         1.58 o                         
   1   0   6        301.91        316.53         2.47 o                         
   2   0   6         47.93         58.03         1.48 o                         
   3   0   6       3417.38       3535.09        27.35 o                         
   4   0   6       3851.70       4058.92        33.45 o                         
   5   0   6       1611.64       1803.01        15.79 o                         
   6   0   6          0.60          0.55         1.99 o                         
   7   0   6        111.09        111.12         2.99 o                         
   8   0   6        670.08        601.18         8.63 o                         
   9   0   6        344.25        324.06         7.09 o                         
  10   0   6          4.80          2.25         3.50 o                         
 -10   1   6        468.61        518.24        10.72 o                         
  -9   1   6         91.19         82.84         3.66 o                         
  -8   1   6        638.75        635.93         7.12 o                         
  -7   1   6        185.97        183.13         3.84 o                         
  -6   1   6       1263.53       1190.07        10.58 o                         
  -5   1   6       6049.90       6283.93        48.20 o                         
  -4   1   6       9143.81       8989.62        68.41 o                         
  -3   1   6      12206.65      12458.90        93.50 o                         
  -2   1   6      13164.91      12845.96        91.22 o                         
  -1   1   6       6190.34       6095.22        39.80 o                         
   0   1   6       5140.48       5432.83        32.88 o                         
   1   1   6       6094.86       5973.30        37.53 o                         
   2   1   6      13634.26      13337.42        90.32 o                         
   3   1   6      12050.01      12263.18        92.04 o                         
   4   1   6       8728.93       8620.77        69.29 o                         
   5   1   6       6115.95       6305.55        60.33 o                         
   6   1   6       1439.70       1343.41        12.52 o                         
   7   1   6        182.17        174.33         3.97 o                         
   8   1   6        616.28        618.78         7.62 o                         
   9   1   6         82.37         76.50         3.63 o                         
  10   1   6        375.69        418.27         8.01 o                         
 -10   2   6          0.07          1.14         4.15 o                         
  -9   2   6        759.91        745.13         9.74 o                         
  -8   2   6        905.38        900.25         9.04 o                         
  -7   2   6       1024.46        980.52         9.37 o                         
  -6   2   6        171.98        191.40         3.39 o                         
  -5   2   6         98.43        100.29         2.75 o                         
  -4   2   6       1421.84       1506.76        11.08 o                         
  -3   2   6         65.84         92.32         2.58 o                         
  -2   2   6       1072.12       1138.22         8.36 o                         
  -1   2   6       4663.11       4901.86        32.13 o                         
   0   2   6          0.88         -0.70         0.70 o                         
   1   2   6       4604.16       4776.80        31.36 o                         
   2   2   6       1155.58       1229.48         8.92 o                         
   3   2   6         57.76         81.63         2.34 o                         
   4   2   6       1526.00       1609.13        13.99 o                         
   5   2   6        125.11        128.27         2.85 o                         
   6   2   6        153.96        177.83         3.60 o                         
   7   2   6       1046.87        987.71        10.10 o                         
   8   2   6        935.90        953.26        10.18 o                         
   9   2   6        716.53        695.94         8.55 o                         
  10   2   6          1.17          4.08         3.43 o                         
 -10   3   6        360.56        372.17         8.40 o                         
  -9   3   6        317.31        321.63         8.96 o                         
  -8   3   6         66.48         66.97         4.28 o                         
  -7   3   6         59.15         66.68         2.86 o                         
  -6   3   6       4196.92       4102.93        41.61 o                         
  -5   3   6       1560.12       1540.98        12.02 o                         
  -4   3   6       3302.39       3453.54        24.19 o                         
  -3   3   6       1559.49       1680.65        11.99 o                         
  -2   3   6      13919.94      13905.67        90.09 o                         
  -1   3   6       5696.67       5736.43        37.49 o                         
   0   3   6       1758.31       1822.08        12.83 o                         
   1   3   6       5738.20       5808.44        37.96 o                         
   2   3   6      13698.70      13583.53        85.31 o                         
   3   3   6       1444.44       1562.31        11.98 o                         
   4   3   6       3696.60       3853.96        29.98 o                         
   5   3   6       1501.47       1488.34        12.69 o                         
   6   3   6       4258.77       4103.12        33.62 o                         
   7   3   6         75.24         85.91         3.18 o                         
   8   3   6         63.64         68.89         3.29 o                         
   9   3   6        336.89        343.60         6.25 o                         
  10   3   6        327.84        332.31         6.96 o                         
 -10   4   6        282.80        263.60         7.35 o                         
  -9   4   6        422.40        432.66         7.54 o                         
  -8   4   6        242.24        236.82         4.78 o                         
  -7   4   6         33.88         32.06         2.54 o                         
  -6   4   6        386.76        394.15         5.18 o                         
  -5   4   6        774.09        662.15         6.10 o                         
  -4   4   6       2669.81       2786.91        21.70 o                         
  -3   4   6       1639.01       1536.22        12.39 o                         
  -2   4   6        579.66        530.43         5.15 o                         
  -1   4   6       5001.24       5027.60        34.74 o                         
   0   4   6       1099.90       1125.32         9.94 o                         
   1   4   6       4947.84       5012.19        32.86 o                         
   2   4   6        613.56        574.54         4.37 o                         
   3   4   6       1630.02       1497.57        11.53 o                         
   4   4   6       2698.05       2796.20        20.52 o                         
   5   4   6        747.22        639.02         6.55 o                         
   6   4   6        335.64        345.64         4.78 o                         
   7   4   6         52.95         56.35         2.88 o                         
   8   4   6        221.92        217.62         4.70 o                         
   9   4   6        465.13        468.41         7.04 o                         
  10   4   6        303.98        286.25         7.14 o                         
 -10   5   6        429.67        452.65        10.66 o                         
  -9   5   6        479.65        479.38        11.82 o                         
  -8   5   6        386.21        375.29         6.76 o                         
  -7   5   6       1168.19       1060.75        10.56 o                         
  -6   5   6        981.70       1054.84         9.59 o                         
  -5   5   6        671.58        632.73         5.60 o                         
  -4   5   6       9533.44       9454.42        68.96 o                         
  -3   5   6        696.59        683.11         6.01 o                         
  -2   5   6       2198.53       2167.72        14.01 o                         
  -1   5   6       3377.03       3491.78        24.22 o                         
   0   5   6        640.11        537.09         4.69 o                         
   1   5   6       3614.22       3790.40        25.07 o                         
   2   5   6       1987.96       1968.19        12.77 o                         
   3   5   6        702.27        698.23         5.84 o                         
   4   5   6       9550.98       9448.74        67.91 o                         
   5   5   6        584.87        540.81         5.86 o                         
   6   5   6        978.08       1053.00         9.88 o                         
   7   5   6       1273.89       1149.80        10.90 o                         
   8   5   6        311.12        302.10         6.75 o                         
   9   5   6        478.04        457.04         6.97 o                         
  10   5   6        467.50        474.59         9.72 o                         
 -10   6   6         28.03         31.20         8.01 o                         
  -9   6   6         53.34         56.19         4.19 o                         
  -8   6   6        367.99        368.18         6.73 o                         
  -7   6   6       1168.46       1160.63        11.28 o                         
  -6   6   6       1867.39       1888.92        15.66 o                         
  -5   6   6        505.90        455.11         4.61 o                         
  -4   6   6        967.49       1014.09         8.45 o                         
  -3   6   6       2018.49       2103.09        14.84 o                         
  -2   6   6       1522.38       1541.51        10.54 o                         
  -1   6   6       1565.15       1430.69        10.19 o                         
   0   6   6      10732.04      10786.14        76.84 o                         
   1   6   6       1560.63       1432.37        10.20 o                         
   2   6   6       1579.52       1615.42        10.54 o                         
   3   6   6       2021.12       2104.94        14.86 o                         
   4   6   6       1009.56       1046.22         8.75 o                         
   5   6   6        541.30        496.90         5.59 o                         
   6   6   6       1874.72       1896.19        16.06 o                         
   7   6   6       1182.92       1167.99        11.77 o                         
   8   6   6        398.81        394.10         6.17 o                         
   9   6   6         51.89         55.93         3.98 o                         
  10   6   6         26.10         25.23         4.02 o                         
 -10   7   6        382.29        383.60        13.29 o                         
  -9   7   6        431.36        439.99         9.88 o                         
  -8   7   6        140.92        147.99         5.77 o                         
  -7   7   6       1539.15       1509.85        14.22 o                         
  -6   7   6       3773.47       3656.91        30.01 o                         
  -5   7   6       2021.77       1958.00        15.13 o                         
  -4   7   6       5767.53       5740.15        49.90 o                         
  -3   7   6       2567.04       2508.06        16.87 o                         
  -2   7   6       1862.70       1976.39        15.56 o                         
  -1   7   6       5396.47       5776.99        43.89 o                         
   0   7   6       6288.94       6160.51        49.62 o                         
   1   7   6       5750.54       6150.25        42.66 o                         
   2   7   6       1501.62       1600.98        11.99 o                         
   3   7   6       2621.88       2561.25        18.91 o                         
   4   7   6       5832.94       5878.34        45.22 o                         
   5   7   6       1850.95       1759.60        14.77 o                         
   6   7   6       3839.93       3660.32        30.16 o                         
   7   7   6       1681.78       1648.39        15.48 o                         
   8   7   6         79.53         79.50         5.06 o                         
   9   7   6        400.28        392.51         7.04 o                         
  10   7   6        343.80        337.47         7.03 o                         
 -10   8   6        135.43        142.33         7.22 o                         
  -9   8   6         50.96         53.37         5.42 o                         
  -8   8   6        134.36        154.28         5.24 o                         
  -7   8   6        124.96        127.15         4.53 o                         
  -6   8   6         29.82         32.36         2.55 o                         
  -5   8   6         82.91         76.40         2.62 o                         
  -4   8   6       1085.79       1090.28         9.10 o                         
  -3   8   6        562.06        583.59         5.97 o                         
  -2   8   6        240.23        250.19         3.15 o                         
  -1   8   6       2887.98       3139.09        22.94 o                         
   0   8   6       1068.75       1092.81         8.97 o                         
   1   8   6       2985.38       3183.04        26.93 o                         
   2   8   6        264.32        281.35         2.95 o                         
   3   8   6        544.82        554.93         5.55 o                         
   4   8   6       1017.75       1022.00         8.68 o                         
   5   8   6        104.44         96.00         3.24 o                         
   6   8   6         33.33         34.52         2.95 o                         
   7   8   6        124.77        132.24         5.39 o                         
   8   8   6        142.82        146.00         5.02 o                         
   9   8   6         33.15         35.34         4.13 o                         
  10   8   6        113.90        128.61         5.69 o                         
  -9   9   6        118.51        124.11         5.83 o                         
  -8   9   6        104.78        111.20         4.87 o                         
  -7   9   6        541.98        543.69         8.74 o                         
  -6   9   6       1579.17       1556.94        16.44 o                         
  -5   9   6       2805.98       2721.57        24.56 o                         
  -4   9   6       3513.43       3514.75        30.89 o                         
  -3   9   6         65.35         73.87         1.76 o                         
  -2   9   6       1015.39       1073.27         8.55 o                         
  -1   9   6       1660.25       1589.82        13.53 o                         
   0   9   6        475.37        365.30         4.42 o                         
   1   9   6       1381.14       1338.99        16.18 o                         
   2   9   6        990.07       1045.51         7.93 o                         
   3   9   6         70.98         79.98         2.03 o                         
   4   9   6       3764.63       3769.27        33.13 o                         
   5   9   6       2787.51       2701.08        24.41 o                         
   6   9   6       1449.78       1414.05        15.59 o                         
   7   9   6        585.43        588.44         8.67 o                         
   8   9   6         91.73        100.91         4.65 o                         
   9   9   6         87.43         96.89         4.97 o                         
  -9  10   6        204.30        230.95         6.81 o                         
  -8  10   6        102.37        108.15         4.93 o                         
  -7  10   6        106.23        101.93         4.42 o                         
  -6  10   6        379.47        386.21         6.45 o                         
  -5  10   6        102.89         92.68         3.62 o                         
  -4  10   6         31.43         31.22         2.38 o                         
  -3  10   6        515.47        523.98         5.26 o                         
  -2  10   6        271.76        265.87         3.64 o                         
  -1  10   6       1411.08       1323.38        10.03 o                         
   0  10   6       1084.60       1047.03        11.75 o                         
   1  10   6       1345.22       1275.69         9.35 o                         
   2  10   6        275.21        268.28         3.08 o                         
   3  10   6        543.60        554.17         5.99 o                         
   4  10   6         38.59         34.08         2.86 o                         
   5  10   6         96.09         84.22         4.77 o                         
   6  10   6        366.86        371.28         6.49 o                         
   7  10   6         86.13         82.28         4.17 o                         
   8  10   6        123.59        131.63         5.04 o                         
   9  10   6        214.70        228.94         6.38 o                         
  -9  11   6         94.96         95.65         6.46 o                         
  -8  11   6        176.02        190.77         8.06 o                         
  -7  11   6        724.41        733.00        10.84 o                         
  -6  11   6        213.51        225.87         5.09 o                         
  -5  11   6       2446.94       2377.80        23.79 o                         
  -4  11   6       2197.99       2123.89        21.29 o                         
  -3  11   6        664.97        679.65         7.40 o                         
  -2  11   6       4121.88       4117.02        31.66 o                         
  -1  11   6       2769.03       2700.50        25.48 o                         
   0  11   6        172.17        183.74         2.50 o                         
   1  11   6       2536.27       2470.50        19.50 o                         
   2  11   6       4159.22       4088.29        38.58 o                         
   3  11   6        504.20        506.87         6.16 o                         
   4  11   6       2121.80       2043.18        20.66 o                         
   5  11   6       2622.42       2560.05        31.46 o                         
   6  11   6        168.72        184.14         4.91 o                         
   7  11   6        677.92        661.15         9.44 o                         
   8  11   6        162.75        175.05         5.54 o                         
   9  11   6         93.46         95.36         5.47 o                         
  -8  12   6        366.10        380.57         9.34 o                         
  -7  12   6        107.01        108.77         5.62 o                         
  -6  12   6        192.35        203.19         5.85 o                         
  -5  12   6       1374.30       1351.31        16.69 o                         
  -4  12   6        468.76        485.61         9.63 o                         
  -3  12   6        841.59        859.04         9.95 o                         
  -2  12   6       2314.15       2366.55        21.52 o                         
  -1  12   6       1769.94       1731.07        15.00 o                         
   0  12   6        724.79        700.42         8.09 o                         
   1  12   6       1849.03       1817.12        16.72 o                         
   2  12   6       2322.13       2289.05        22.36 o                         
   3  12   6        799.73        809.84        10.74 o                         
   4  12   6        441.66        456.11         6.75 o                         
   5  12   6       1370.29       1375.35        17.32 o                         
   6  12   6        183.93        186.98         5.02 o                         
   7  12   6        127.74        133.25         4.83 o                         
   8  12   6        359.09        353.88         7.24 o                         
  -8  13   6        186.01        170.44         7.06 o                         
  -7  13   6        159.10        179.67         6.67 o                         
  -6  13   6        163.70        167.01         5.58 o                         
  -5  13   6        687.34        619.78        10.82 o                         
  -4  13   6        883.24        843.08        11.46 o                         
  -3  13   6       3840.52       3793.64        39.85 o                         
  -2  13   6        708.35        703.91         7.33 o                         
  -1  13   6       1093.62       1096.01        10.25 o                         
   0  13   6         19.98         23.62         2.39 o                         
   1  13   6        857.19        855.51        11.72 o                         
   2  13   6        729.89        709.10         9.64 o                         
   3  13   6       3850.18       3751.70        39.23 o                         
   4  13   6        831.70        808.62        11.22 o                         
   5  13   6        717.11        662.92         8.94 o                         
   6  13   6        164.79        166.31         4.88 o                         
   7  13   6        131.41        141.07         5.38 o                         
   8  13   6        199.30        197.36         6.94 o                         
  -7  14   6        161.86        181.12         6.71 o                         
  -6  14   6        225.10        235.04         6.38 o                         
  -5  14   6        187.89        188.01         5.40 o                         
  -4  14   6        784.54        790.10        11.03 o                         
  -3  14   6        769.80        759.27         9.45 o                         
  -2  14   6        267.97        278.97         4.69 o                         
  -1  14   6        253.01        258.72         4.43 o                         
   0  14   6        849.40        845.50        11.14 o                         
   1  14   6        284.72        293.85         5.99 o                         
   2  14   6        247.99        254.57         5.63 o                         
   3  14   6        759.36        756.37        10.51 o                         
   4  14   6        806.30        814.73        11.42 o                         
   5  14   6        163.57        167.68         5.51 o                         
   6  14   6        243.00        247.57         5.72 o                         
   7  14   6        180.78        178.58         5.44 o                         
  -7  15   6        273.01        273.13         7.89 o                         
  -6  15   6         56.54         63.56         4.64 o                         
  -5  15   6        841.49        821.83        11.82 o                         
  -4  15   6        745.82        762.40        11.27 o                         
  -3  15   6        736.79        770.97        11.13 o                         
  -2  15   6        985.95        963.86        11.40 o                         
  -1  15   6        561.92        560.33         8.91 o                         
   0  15   6        605.66        545.20         9.81 o                         
   1  15   6        497.02        493.54         9.39 o                         
   2  15   6        878.74        852.99        13.42 o                         
   3  15   6        774.59        769.79        12.17 o                         
   4  15   6        834.45        858.11        13.49 o                         
   5  15   6        875.58        863.96        13.91 o                         
   6  15   6         77.00         83.39         5.71 o                         
   7  15   6        251.81        248.20         7.25 o                         
  -6  16   6        178.49        187.83         6.35 o                         
  -5  16   6          0.94         -4.09         4.44 o                         
  -4  16   6        370.90        370.57         8.46 o                         
  -3  16   6         27.54         26.17         3.70 o                         
  -2  16   6         46.31         44.49         6.20 o                         
  -1  16   6        336.36        346.96         7.03 o                         
   0  16   6          0.44         -2.13         3.65 o                         
   1  16   6        319.06        305.62         7.59 o                         
   2  16   6         44.42         44.30         4.65 o                         
   3  16   6         40.86         52.08         4.99 o                         
   4  16   6        362.41        360.35         8.28 o                         
   5  16   6          1.93          6.63         4.39 o                         
   6  16   6        161.12        164.89         6.89 o                         
  -6  17   6        140.11        139.38        10.50 o                         
  -5  17   6         20.75          7.94         4.84 o                         
  -4  17   6        253.41        234.25         6.49 o                         
  -3  17   6       2916.93       3071.50        46.77 o                         
  -2  17   6         82.82         82.82         5.63 o                         
  -1  17   6        226.52        236.39         9.84 o                         
   0  17   6          1.97          0.78         3.91 o                         
   1  17   6        238.55        246.49         7.20 o                         
   2  17   6         83.87         83.61         5.45 o                         
   3  17   6       2845.28       2934.06        36.87 o                         
   4  17   6        241.06        223.10         6.91 o                         
   5  17   6         50.93         55.43         6.17 o                         
   6  17   6        166.07        179.85         8.06 o                         
  -5  18   6        113.47        119.08         6.19 o                         
  -4  18   6        358.21        371.35         8.06 o                         
  -3  18   6          8.57          3.71         4.94 o                         
  -2  18   6          4.01         -1.83         4.51 o                         
  -1  18   6         67.01         68.69         6.47 o                         
   0  18   6          0.11         -4.76         4.76 o                         
   1  18   6         73.95         79.44         5.44 o                         
   2  18   6          5.14          4.40         4.48 o                         
   3  18   6          4.71          6.42         4.71 o                         
   4  18   6        365.59        375.91         9.58 o                         
   5  18   6        121.53        122.56         6.88 o                         
  -4  19   6         20.93         25.58         5.89 o                         
  -3  19   6        463.17        458.40        10.73 o                         
  -2  19   6        128.14        140.73         6.90 o                         
  -1  19   6        380.46        382.19        11.04 o                         
   0  19   6        660.16        673.28        12.35 o                         
   1  19   6        465.59        455.22        10.06 o                         
   2  19   6        121.65        137.89         6.63 o                         
   3  19   6        442.54        428.68        10.16 o                         
   4  19   6         26.89         12.33        10.43 o                         
  -2  20   6        132.12        147.84        11.60 o                         
  -1  20   6         10.03          5.78         8.21 o                         
   0  20   6         64.15         75.21        11.15 o                         
   1  20   6          5.36          7.24         6.85 o                         
   2  20   6        136.20        146.17        10.16 o                         
   1   0   7       1125.01       1220.52         8.81 o                         
   2   0   7         15.23          7.83         1.46 o                         
   3   0   7       1359.70       1344.73        11.00 o                         
   4   0   7        145.29        115.09         2.94 o                         
   5   0   7       2987.83       3106.87        25.35 o                         
   6   0   7        723.60        749.26         8.02 o                         
   7   0   7        181.69        161.14         3.82 o                         
   8   0   7         66.23         72.52         3.35 o                         
   9   0   7        431.40        436.58         7.32 o                         
  10   0   7         13.20         18.25         3.79 o                         
 -10   1   7        146.83        142.75         6.60 o                         
  -9   1   7        449.49        426.45         6.49 o                         
  -8   1   7        633.69        634.93        10.20 o                         
  -7   1   7       1187.94       1196.22        11.76 o                         
  -6   1   7        248.08        217.88         3.94 o                         
  -5   1   7       4750.43       4725.82        41.73 o                         
  -4   1   7       5308.48       5521.62        50.44 o                         
  -3   1   7       4168.41       4279.80        32.95 o                         
  -2   1   7      21102.66      21130.69       157.71 o                         
  -1   1   7       4236.82       4058.49        29.36 o                         
   0   1   7         28.01         25.03         0.94 o                         
   1   1   7       4321.31       4113.45        28.40 o                         
   2   1   7      20927.76      21012.73       156.84 o                         
   3   1   7       3928.87       4031.03        32.99 o                         
   4   1   7       5360.20       5555.31        45.27 o                         
   5   1   7       4348.88       4347.64        35.91 o                         
   6   1   7        259.31        234.87         4.08 o                         
   7   1   7       1354.28       1379.13        13.17 o                         
   8   1   7        632.62        638.43         7.80 o                         
   9   1   7        439.76        420.81         6.50 o                         
  10   1   7        163.41        161.10         5.63 o                         
 -10   2   7        100.91         99.36         5.55 o                         
  -9   2   7        136.40        136.29         4.83 o                         
  -8   2   7          9.46         13.01         2.59 o                         
  -7   2   7        856.64        874.01         9.15 o                         
  -6   2   7        522.86        542.93         6.33 o                         
  -5   2   7       3087.75       3182.01        26.62 o                         
  -4   2   7       1099.78       1113.78         9.52 o                         
  -3   2   7        405.00        415.14         5.68 o                         
  -2   2   7       5183.87       5444.11        48.15 o                         
  -1   2   7       5958.53       5836.16        38.20 o                         
   0   2   7       6794.96       6903.45        43.29 o                         
   1   2   7       5860.13       5670.04        37.18 o                         
   2   2   7       5062.67       5375.00        38.82 o                         
   3   2   7        336.68        350.94         3.72 o                         
   4   2   7       1149.38       1173.88        10.73 o                         
   5   2   7       3236.66       3312.36        27.02 o                         
   6   2   7        504.71        516.20         6.25 o                         
   7   2   7        746.74        783.21         8.61 o                         
   8   2   7          3.65          7.52         2.65 o                         
   9   2   7        170.59        169.73         4.52 o                         
  10   2   7         87.04         94.39         5.48 o                         
 -10   3   7        620.52        611.15        10.75 o                         
  -9   3   7        459.97        490.20         9.05 o                         
  -8   3   7        123.32        113.04         3.58 o                         
  -7   3   7        381.45        379.67         5.40 o                         
  -6   3   7       1347.33       1379.16        12.77 o                         
  -5   3   7       3929.08       3763.57        33.28 o                         
  -4   3   7       2137.28       2175.67        15.32 o                         
  -3   3   7       8917.25       9386.77        70.92 o                         
  -2   3   7        298.05        300.06         5.20 o                         
  -1   3   7       6951.23       7071.26        46.16 o                         
   0   3   7       3052.32       2889.72        20.23 o                         
   1   3   7       7546.12       7682.55        50.11 o                         
   2   3   7        301.41        304.39         3.06 o                         
   3   3   7       8443.36       8731.43        62.67 o                         
   4   3   7       2111.33       2174.09        17.20 o                         
   5   3   7       3962.32       3772.68        30.26 o                         
   6   3   7       1465.41       1496.39        13.12 o                         
   7   3   7        299.71        303.97         4.96 o                         
   8   3   7        112.51        108.79         3.69 o                         
   9   3   7        500.04        520.49         7.45 o                         
  10   3   7        613.78        604.46         8.50 o                         
 -10   4   7        298.95        343.88         8.22 o                         
  -9   4   7        167.59        172.72         5.94 o                         
  -8   4   7        394.85        391.23         6.17 o                         
  -7   4   7        253.10        249.01         4.43 o                         
  -6   4   7       1261.29       1253.49        11.83 o                         
  -5   4   7        598.29        584.46         5.62 o                         
  -4   4   7         52.79         33.04         1.47 o                         
  -3   4   7       2273.57       2281.14        17.62 o                         
  -2   4   7       1481.55       1529.11        10.44 o                         
  -1   4   7       5070.04       5098.11        36.80 o                         
   0   4   7       1550.05       1401.42        10.01 o                         
   1   4   7       4879.82       4838.94        42.76 o                         
   2   4   7       1502.30       1572.67        10.79 o                         
   3   4   7       2262.56       2249.63        16.60 o                         
   4   4   7         55.70         39.22         1.79 o                         
   5   4   7        677.56        657.58         6.72 o                         
   6   4   7       1239.08       1232.78        11.22 o                         
   7   4   7        187.89        185.04         4.44 o                         
   8   4   7        410.78        411.92         6.27 o                         
   9   4   7        191.03        194.59         4.90 o                         
  10   4   7        283.82        316.73         6.29 o                         
 -10   5   7         55.85         53.60         5.83 o                         
  -9   5   7        851.47        846.01        11.31 o                         
  -8   5   7         77.00         84.69         4.40 o                         
  -7   5   7        904.06        936.26        10.36 o                         
  -6   5   7       1087.33       1098.53        10.66 o                         
  -5   5   7        666.06        686.11         6.85 o                         
  -4   5   7         52.93         45.75         1.83 o                         
  -3   5   7       5966.83       5872.06        54.98 o                         
  -2   5   7         98.64         90.04         1.73 o                         
  -1   5   7       1534.74       1644.13        11.60 o                         
   0   5   7       6728.03       6344.73        45.64 o                         
   1   5   7       1235.13       1321.88         9.57 o                         
   2   5   7         80.13         75.26         1.39 o                         
   3   5   7       6376.18       6329.77        45.80 o                         
   4   5   7         79.42         75.08         2.19 o                         
   5   5   7        780.05        803.29         7.81 o                         
   6   5   7       1056.39       1073.53        10.09 o                         
   7   5   7        878.95        899.71         9.15 o                         
   8   5   7        101.63        113.47         3.91 o                         
   9   5   7        829.92        821.55         9.84 o                         
  10   5   7         73.68         83.51         4.66 o                         
 -10   6   7        236.69        245.32         8.31 o                         
  -9   6   7        314.95        331.80         7.60 o                         
  -8   6   7        287.49        274.64         5.97 o                         
  -7   6   7        551.59        515.02         6.96 o                         
  -6   6   7        111.55        124.75         3.30 o                         
  -5   6   7        319.96        347.42         4.68 o                         
  -4   6   7       1495.79       1580.75        13.18 o                         
  -3   6   7       5099.59       5157.25        35.82 o                         
  -2   6   7       2496.68       2514.95        20.14 o                         
  -1   6   7        182.95        218.69         2.75 o                         
   0   6   7       1426.51       1478.24        11.11 o                         
   1   6   7        210.47        258.53         3.08 o                         
   2   6   7       2358.79       2390.90        16.09 o                         
   3   6   7       4991.68       5080.32        35.33 o                         
   4   6   7       1496.30       1563.32        12.39 o                         
   5   6   7        359.49        389.04         4.86 o                         
   6   6   7         92.20        101.11         3.06 o                         
   7   6   7        518.75        478.01         6.54 o                         
   8   6   7        255.95        249.59         5.44 o                         
   9   6   7        326.11        350.45         6.69 o                         
  10   6   7        227.96        240.34         6.18 o                         
 -10   7   7        369.90        389.68        12.05 o                         
  -9   7   7        318.33        303.74        14.96 o                         
  -8   7   7        490.68        472.55         8.56 o                         
  -7   7   7        292.48        290.81         5.18 o                         
  -6   7   7        185.77        189.80         3.91 o                         
  -5   7   7        611.44        586.98         6.25 o                         
  -4   7   7       3825.81       3699.25        34.88 o                         
  -3   7   7       9739.95       9780.42        66.86 o                         
  -2   7   7       4265.31       4366.17        29.07 o                         
  -1   7   7       1552.52       1453.89        10.42 o                         
   0   7   7       3853.43       4247.40        32.70 o                         
   1   7   7       1631.91       1523.18        11.64 o                         
   2   7   7       4247.19       4334.71        31.63 o                         
   3   7   7       9752.57       9785.99        70.21 o                         
   4   7   7       3658.29       3554.98        27.66 o                         
   5   7   7        581.88        540.62         6.27 o                         
   6   7   7        174.54        191.77         4.06 o                         
   7   7   7        318.63        329.31         5.44 o                         
   8   7   7        562.81        537.88         7.90 o                         
   9   7   7        305.42        282.22         6.18 o                         
  10   7   7        355.52        357.08         7.61 o                         
  -9   8   7        157.80        155.46         7.25 o                         
  -8   8   7        192.36        196.36         7.55 o                         
  -7   8   7        779.72        740.60        23.08 o                         
  -6   8   7        389.26        393.90         5.11 o                         
  -5   8   7        451.15        492.75         5.54 o                         
  -4   8   7        939.22        995.76        10.37 o                         
  -3   8   7        509.74        468.28         4.80 o                         
  -2   8   7       2753.55       2720.99        21.23 o                         
  -1   8   7       2016.34       2067.66        16.20 o                         
   0   8   7        863.82        922.76         8.50 o                         
   1   8   7       2111.06       2118.81        21.04 o                         
   2   8   7       2712.03       2672.65        19.73 o                         
   3   8   7        518.45        475.99         4.70 o                         
   4   8   7       1021.52       1065.49        10.18 o                         
   5   8   7        384.79        413.50         5.97 o                         
   6   8   7        375.50        385.33         5.99 o                         
   7   8   7        842.05        802.48        10.56 o                         
   8   8   7        239.16        245.46         6.00 o                         
   9   8   7        124.04        119.02         5.59 o                         
  -9   9   7        229.85        236.33         8.31 o                         
  -8   9   7        825.32        822.84        13.84 o                         
  -7   9   7        611.26        598.54         9.35 o                         
  -6   9   7        972.24        914.28        10.12 o                         
  -5   9   7       1782.84       1800.08        17.25 o                         
  -4   9   7       1681.94       1641.35        15.61 o                         
  -3   9   7       1583.59       1629.50        13.37 o                         
  -2   9   7       1575.37       1622.26        13.05 o                         
  -1   9   7        532.61        578.02         5.17 o                         
   0   9   7        883.86        941.54         8.15 o                         
   1   9   7        694.04        740.30         6.61 o                         
   2   9   7       1493.37       1532.62        11.10 o                         
   3   9   7       1586.63       1611.72        12.50 o                         
   4   9   7       1533.88       1511.35        14.65 o                         
   5   9   7       1894.00       1916.73        19.81 o                         
   6   9   7       1116.81       1068.92        12.63 o                         
   7   9   7        542.39        531.70         8.26 o                         
   8   9   7        817.63        816.08        11.14 o                         
   9   9   7        258.76        273.87         6.77 o                         
  -9  10   7        279.22        282.84        10.29 o                         
  -8  10   7          6.55         15.56         4.69 o                         
  -7  10   7          0.98          2.55         3.11 o                         
  -6  10   7        699.11        682.45         8.31 o                         
  -5  10   7       1105.85       1102.01        12.58 o                         
  -4  10   7        151.17        132.02         3.50 o                         
  -3  10   7       1006.97       1003.20        10.21 o                         
  -2  10   7        399.97        367.94         4.00 o                         
  -1  10   7       1042.62       1089.42         9.99 o                         
   0  10   7       3045.42       3046.92        22.68 o                         
   1  10   7       1114.19       1167.24        17.65 o                         
   2  10   7        335.79        309.10         3.28 o                         
   3  10   7        982.64        975.34        10.07 o                         
   4  10   7        134.65        119.41         3.79 o                         
   5  10   7       1034.61       1002.31        11.77 o                         
   6  10   7        725.78        713.05         9.57 o                         
   7  10   7          2.18          8.41         3.40 o                         
   8  10   7         15.98         27.22         3.94 o                         
   9  10   7        294.43        296.95         7.07 o                         
  -9  11   7        366.75        390.54        10.02 o                         
  -8  11   7        605.83        587.42        11.58 o                         
  -7  11   7         64.65         63.22         5.04 o                         
  -6  11   7          8.42          6.58         3.57 o                         
  -5  11   7       1627.03       1562.32        18.73 o                         
  -4  11   7       5041.37       5018.28        62.70 o                         
  -3  11   7       2755.40       2774.82        27.12 o                         
  -2  11   7       7031.27       6861.40        55.77 o                         
  -1  11   7        515.87        529.51         6.27 o                         
   0  11   7       1042.26        984.11        19.25 o                         
   1  11   7        565.79        584.20         8.40 o                         
   2  11   7       6705.68       6467.47        59.60 o                         
   3  11   7       3002.54       3017.08        29.05 o                         
   4  11   7       5417.40       5363.10        50.71 o                         
   5  11   7       1469.42       1424.76        15.61 o                         
   6  11   7          0.65          1.00         3.08 o                         
   7  11   7         88.21         77.26         4.25 o                         
   8  11   7        571.19        561.76         9.07 o                         
   9  11   7        399.39        412.11         8.21 o                         
  -8  12   7        400.78        397.90         9.62 o                         
  -7  12   7        130.22        147.71         6.22 o                         
  -6  12   7        539.34        546.40         9.94 o                         
  -5  12   7        631.23        602.79         9.53 o                         
  -4  12   7        332.61        343.79         6.63 o                         
  -3  12   7        311.49        302.82         5.03 o                         
  -2  12   7        336.75        330.94         4.50 o                         
  -1  12   7        705.80        690.40         7.80 o                         
   0  12   7        295.03        296.63         5.78 o                         
   1  12   7        795.55        777.54         8.39 o                         
   2  12   7        306.98        299.23         4.90 o                         
   3  12   7        361.42        351.42         5.63 o                         
   4  12   7        294.58        303.42         5.52 o                         
   5  12   7        601.08        574.12         8.17 o                         
   6  12   7        569.51        560.40         8.37 o                         
   7  12   7        161.84        183.63         5.36 o                         
   8  12   7        374.57        378.10         7.58 o                         
  -8  13   7        157.76        140.17         6.81 o                         
  -7  13   7        255.95        270.12        10.51 o                         
  -6  13   7        215.94        213.33         6.12 o                         
  -5  13   7       1704.04       1732.53        20.63 o                         
  -4  13   7       1103.35       1094.95        14.05 o                         
  -3  13   7        161.03        183.05         5.33 o                         
  -2  13   7       1270.25       1283.70        11.89 o                         
  -1  13   7       1274.03       1297.57        16.46 o                         
   0  13   7         47.28         48.90         2.34 o                         
   1  13   7       1362.87       1359.25        20.09 o                         
   2  13   7       1261.58       1250.39        14.94 o                         
   3  13   7        201.74        215.74         5.52 o                         
   4  13   7       1076.79       1047.38        12.10 o                         
   5  13   7       1644.06       1648.76        17.76 o                         
   6  13   7        220.28        224.45         5.47 o                         
   7  13   7        281.84        297.66         6.52 o                         
   8  13   7        181.37        184.56         7.12 o                         
  -7  14   7        580.99        602.04        12.53 o                         
  -6  14   7        691.88        663.62        13.25 o                         
  -5  14   7        459.76        466.38         8.76 o                         
  -4  14   7        143.04        152.30         4.78 o                         
  -3  14   7        290.85        272.80         5.22 o                         
  -2  14   7        194.20        200.29         3.88 o                         
  -1  14   7        600.25        577.12         7.45 o                         
   0  14   7         27.29         28.74         4.11 o                         
   1  14   7        576.01        569.33        13.88 o                         
   2  14   7        182.43        180.52         5.08 o                         
   3  14   7        270.53        260.02         6.67 o                         
   4  14   7        136.96        150.34         5.82 o                         
   5  14   7        497.02        495.46         9.89 o                         
   6  14   7        698.65        684.72        10.60 o                         
   7  14   7        558.68        541.61        10.94 o                         
  -7  15   7        130.38        129.39         6.29 o                         
  -6  15   7        583.05        601.04        10.22 o                         
  -5  15   7        447.34        472.38        10.79 o                         
  -4  15   7        967.11        931.41        14.41 o                         
  -3  15   7        222.06        216.68         4.69 o                         
  -2  15   7        184.24        197.24         5.27 o                         
  -1  15   7        416.63        393.04        12.27 o                         
   0  15   7       1309.04       1342.89        18.59 o                         
   1  15   7        381.84        369.13         8.16 o                         
   2  15   7        145.76        149.03         5.65 o                         
   3  15   7        218.38        211.32         6.29 o                         
   4  15   7        944.84        938.51        14.50 o                         
   5  15   7        494.82        535.67        10.55 o                         
   6  15   7        603.73        625.99        10.12 o                         
   7  15   7        105.47        106.47         7.11 o                         
  -6  16   7        232.70        218.80         6.42 o                         
  -5  16   7         43.59         49.40         4.00 o                         
  -4  16   7        219.79        217.71         6.34 o                         
  -3  16   7        145.03        149.93         7.35 o                         
  -2  16   7        144.97        140.89         4.76 o                         
  -1  16   7        186.17        185.93         6.19 o                         
   0  16   7        530.98        530.55        10.06 o                         
   1  16   7        176.22        156.17         6.06 o                         
   2  16   7        182.37        184.06         6.52 o                         
   3  16   7        167.67        177.81         5.58 o                         
   4  16   7        191.90        189.33         6.52 o                         
   5  16   7         39.83         41.26         5.41 o                         
   6  16   7        200.53        198.83         7.42 o                         
  -5  17   7          2.84          6.76         4.33 o                         
  -4  17   7        519.34        545.75         9.76 o                         
  -3  17   7         95.66         97.86         4.81 o                         
  -2  17   7        323.69        324.94         8.60 o                         
  -1  17   7         60.67         67.94         6.39 o                         
   0  17   7       1234.68       1234.96        17.91 o                         
   1  17   7         73.01         82.03         5.88 o                         
   2  17   7        281.25        279.37         7.85 o                         
   3  17   7         93.28        110.09         6.56 o                         
   4  17   7        567.19        593.95        11.15 o                         
   5  17   7          6.65          8.92         5.02 o                         
  -4  18   7        382.28        384.30         8.35 o                         
  -3  18   7         26.12         27.86         5.50 o                         
  -2  18   7        232.62        221.48         8.95 o                         
  -1  18   7        290.20        275.85         9.50 o                         
   0  18   7          0.99         -1.70         4.20 o                         
   1  18   7        287.22        269.27         7.85 o                         
   2  18   7        194.53        185.68         7.02 o                         
   3  18   7         20.90         20.86         6.87 o                         
   4  18   7        435.43        437.07         8.84 o                         
  -3  19   7        160.70        175.65         8.20 o                         
  -2  19   7        603.06        607.05        27.18 o                         
  -1  19   7         26.92         33.02         6.44 o                         
   0  19   7        278.57        283.76         8.25 o                         
   1  19   7         26.57         30.31         5.31 o                         
   2  19   7        704.19        689.77        13.00 o                         
   3  19   7        172.97        178.70         7.43 o                         
  -1  20   7         66.83         78.16         7.44 o                         
   0  20   7        574.05        594.80        14.29 o                         
   1  20   7         69.81         73.96         6.08 o                         
   0   0   8        156.86        177.35         3.30 o                         
   1   0   8      15524.51      15741.62       117.76 o                         
   2   0   8      21096.94      20262.56       143.67 o                         
   3   0   8         12.14          7.42         1.49 o                         
   4   0   8       4094.43       3993.55        32.93 o                         
   5   0   8       3154.77       3275.31        28.60 o                         
   6   0   8          4.25          1.83         2.20 o                         
   7   0   8        106.54        109.88         3.46 o                         
   8   0   8       1644.16       1612.49        15.32 o                         
   9   0   8        187.07        216.03         4.91 o                         
  10   0   8        224.65        223.22         6.91 o                         
 -10   1   8        488.37        525.52         9.90 o                         
  -9   1   8        473.63        477.99         7.40 o                         
  -8   1   8        902.21        859.45        10.17 o                         
  -7   1   8        211.33        203.48         4.51 o                         
  -6   1   8        566.36        614.27         7.55 o                         
  -5   1   8        123.25        121.05         3.16 o                         
  -4   1   8        415.55        448.58         6.13 o                         
  -3   1   8       1378.73       1567.29        12.73 o                         
  -2   1   8       2328.67       2504.97        19.39 o                         
  -1   1   8       1390.84       1465.03        11.06 o                         
   0   1   8         24.75         21.68         1.52 o                         
   1   1   8       1381.79       1464.44        11.75 o                         
   2   1   8       2496.19       2666.86        20.62 o                         
   3   1   8       1338.42       1516.27        12.52 o                         
   4   1   8        454.93        487.87         8.33 o                         
   5   1   8        145.54        151.19         3.20 o                         
   6   1   8        570.12        618.48         7.09 o                         
   7   1   8        201.60        186.13         4.74 o                         
   8   1   8        947.17        913.84         9.97 o                         
   9   1   8        504.19        498.97         9.18 o                         
  10   1   8        474.99        528.61         8.25 o                         
 -10   2   8        276.29        287.44         7.68 o                         
  -9   2   8        357.41        395.59         7.21 o                         
  -8   2   8        783.08        775.74         9.48 o                         
  -7   2   8        586.04        592.91         7.67 o                         
  -6   2   8       1780.91       1761.34        16.98 o                         
  -5   2   8       1381.97       1423.11        12.97 o                         
  -4   2   8       2634.86       2645.45        20.47 o                         
  -3   2   8       6162.58       6309.18        48.06 o                         
  -2   2   8       3816.06       3900.78        31.91 o                         
  -1   2   8        861.41        880.59         6.70 o                         
   0   2   8       5605.63       5673.90        37.26 o                         
   1   2   8        863.50        870.05         9.05 o                         
   2   2   8       3662.02       3738.25        28.88 o                         
   3   2   8       6075.40       6307.52        48.12 o                         
   4   2   8       2935.14       2931.54        22.65 o                         
   5   2   8       1406.06       1463.42        13.32 o                         
   6   2   8       1832.03       1798.89        16.19 o                         
   7   2   8        587.98        594.81         7.24 o                         
   8   2   8        851.53        850.78         9.48 o                         
   9   2   8        329.27        364.11         6.52 o                         
  10   2   8        238.81        255.29         7.65 o                         
 -10   3   8        121.30        134.42         6.10 o                         
  -9   3   8        227.93        253.81         6.84 o                         
  -8   3   8        169.01        160.66         4.02 o                         
  -7   3   8        130.70        138.88         4.48 o                         
  -6   3   8        497.68        470.33         5.95 o                         
  -5   3   8         33.13         29.51         2.84 o                         
  -4   3   8       1910.35       1827.71        15.79 o                         
  -3   3   8       1960.81       1991.29        16.54 o                         
  -2   3   8       1255.14       1107.19         8.95 o                         
  -1   3   8        995.46       1048.86         8.70 o                         
   0   3   8       1174.66       1270.90        10.21 o                         
   1   3   8        966.23       1014.40         6.97 o                         
   2   3   8       1209.73       1066.52         8.79 o                         
   3   3   8       1931.85       1939.10        15.39 o                         
   4   3   8       2025.15       1905.72        15.51 o                         
   5   3   8         20.16         14.27         1.95 o                         
   6   3   8        451.60        413.72         5.36 o                         
   7   3   8        153.70        163.27         4.25 o                         
   8   3   8        163.73        155.17         4.27 o                         
   9   3   8        192.35        203.59         4.98 o                         
  10   3   8        137.69        136.26         4.98 o                         
 -10   4   8        183.81        179.90         6.62 o                         
  -9   4   8         16.26         12.84         4.04 o                         
  -8   4   8       1645.16       1651.65        16.53 o                         
  -7   4   8        950.80        929.68         9.68 o                         
  -6   4   8       1892.18       1840.32        16.48 o                         
  -5   4   8        107.01        100.55         2.51 o                         
  -4   4   8       1522.81       1478.26        12.31 o                         
  -3   4   8         96.15         97.23         2.12 o                         
  -2   4   8       2276.57       2290.53        15.33 o                         
  -1   4   8       1409.71       1449.03        10.52 o                         
   0   4   8       2038.40       1939.66        14.37 o                         
   1   4   8       1334.83       1370.68         9.55 o                         
   2   4   8       2434.74       2467.51        17.25 o                         
   3   4   8        118.83        128.21         2.29 o                         
   4   4   8       1498.38       1426.70        12.13 o                         
   5   4   8        112.20         98.85         2.72 o                         
   6   4   8       1943.13       1901.75        16.19 o                         
   7   4   8       1033.52       1009.44         9.99 o                         
   8   4   8       1645.49       1672.79        16.02 o                         
   9   4   8         25.58         31.70         3.42 o                         
  10   4   8        184.41        190.36         5.32 o                         
 -10   5   8        436.92        425.06        10.29 o                         
  -9   5   8         50.47         51.95         5.73 o                         
  -8   5   8        184.01        182.50         4.60 o                         
  -7   5   8       2431.50       2435.07        22.70 o                         
  -6   5   8        410.21        409.92         5.53 o                         
  -5   5   8        149.88        143.77         4.27 o                         
  -4   5   8       1525.64       1464.73        12.35 o                         
  -3   5   8         67.04         79.30         1.98 o                         
  -2   5   8       1603.37       1611.17        13.29 o                         
  -1   5   8        844.83        828.12         6.50 o                         
   0   5   8        365.30        338.63         4.46 o                         
   1   5   8        812.02        789.99         7.30 o                         
   2   5   8       1455.97       1479.56        10.31 o                         
   3   5   8         56.81         69.44         1.87 o                         
   4   5   8       1625.87       1538.97        12.28 o                         
   5   5   8        167.74        158.99         3.23 o                         
   6   5   8        364.37        353.71         4.95 o                         
   7   5   8       2415.13       2379.12        21.18 o                         
   8   5   8        165.15        171.85         4.69 o                         
   9   5   8         62.64         74.05         3.93 o                         
  10   5   8        461.55        474.11         8.20 o                         
 -10   6   8        539.15        523.68        11.49 o                         
  -9   6   8        120.74        132.12         5.62 o                         
  -8   6   8        133.83        141.39         4.79 o                         
  -7   6   8        701.20        683.93         9.72 o                         
  -6   6   8       3422.95       3442.81        36.02 o                         
  -5   6   8        562.16        546.16         5.97 o                         
  -4   6   8       1107.52       1136.58        10.27 o                         
  -3   6   8       2266.88       2218.76        19.91 o                         
  -2   6   8       1924.96       1847.58        17.59 o                         
  -1   6   8        882.77        871.86         6.79 o                         
   0   6   8      12291.73      12399.49        88.40 o                         
   1   6   8        922.80        929.48         7.55 o                         
   2   6   8       1731.63       1671.44        11.48 o                         
   3   6   8       2325.13       2311.03        17.15 o                         
   4   6   8       1245.60       1258.67        10.34 o                         
   5   6   8        491.83        471.68         5.54 o                         
   6   6   8       3390.70       3332.65        26.13 o                         
   7   6   8        757.86        722.65         8.48 o                         
   8   6   8        124.76        132.23         4.18 o                         
   9   6   8        136.88        135.07         4.87 o                         
  10   6   8        498.29        504.40         8.53 o                         
  -9   7   8         21.04         23.84         4.32 o                         
  -8   7   8        420.99        446.68         8.39 o                         
  -7   7   8        437.66        453.49         7.53 o                         
  -6   7   8        664.15        659.81         7.80 o                         
  -5   7   8          6.29          8.01         2.04 o                         
  -4   7   8       3326.14       3321.26        27.30 o                         
  -3   7   8       2043.50       2031.41        14.95 o                         
  -2   7   8       2912.05       2758.46        19.37 o                         
  -1   7   8       4808.12       4857.13        35.40 o                         
   0   7   8        864.69        857.24         7.14 o                         
   1   7   8       4784.80       4861.34        35.37 o                         
   2   7   8       3059.53       2915.50        20.47 o                         
   3   7   8       2078.57       2054.47        15.42 o                         
   4   7   8       3168.34       3133.97        24.38 o                         
   5   7   8          9.52         12.12         2.59 o                         
   6   7   8        716.64        709.52         8.10 o                         
   7   7   8        486.01        511.73         6.88 o                         
   8   7   8        444.12        461.10         7.34 o                         
   9   7   8         11.96         17.94         3.67 o                         
  -9   8   8        121.30        127.18         6.64 o                         
  -8   8   8        120.56        103.91         5.86 o                         
  -7   8   8        547.19        584.78         8.39 o                         
  -6   8   8       2550.23       2527.68        21.84 o                         
  -5   8   8       3813.44       3766.63        30.96 o                         
  -4   8   8        143.61        162.23         3.79 o                         
  -3   8   8        291.55        281.40         4.56 o                         
  -2   8   8        584.13        567.46         5.71 o                         
  -1   8   8        888.07        839.38         7.62 o                         
   0   8   8       7576.23       7579.21        57.56 o                         
   1   8   8        913.04        867.17         7.60 o                         
   2   8   8        603.92        593.35         5.36 o                         
   3   8   8        223.75        213.30         2.80 o                         
   4   8   8        248.45        270.71         4.21 o                         
   5   8   8       3943.77       3843.52        33.87 o                         
   6   8   8       2588.32       2545.48        25.74 o                         
   7   8   8        634.03        670.80         8.77 o                         
   8   8   8        156.35        136.18         4.60 o                         
   9   8   8        104.81        106.72         5.13 o                         
  -9   9   8        109.23        113.08         7.65 o                         
  -8   9   8        132.84        143.37         6.48 o                         
  -7   9   8         49.08         41.56         5.10 o                         
  -6   9   8         59.83         59.76         3.60 o                         
  -5   9   8        138.68        110.17         4.41 o                         
  -4   9   8       1673.56       1669.24        20.12 o                         
  -3   9   8       1695.15       1652.26        14.56 o                         
  -2   9   8         36.56         47.42         1.92 o                         
  -1   9   8        678.11        725.06         7.17 o                         
   0   9   8         21.43         29.22         1.83 o                         
   1   9   8        641.55        670.05         6.02 o                         
   2   9   8         27.98         38.31         1.78 o                         
   3   9   8       1678.80       1609.95        14.16 o                         
   4   9   8       1684.15       1661.74        16.48 o                         
   5   9   8        117.32         83.89         3.67 o                         
   6   9   8         52.81         53.50         4.36 o                         
   7   9   8         48.18         43.94         3.84 o                         
   8   9   8        133.60        128.96         5.04 o                         
   9   9   8         92.69        100.54         5.15 o                         
  -9  10   8         36.48         30.89         5.63 o                         
  -8  10   8        710.65        678.72        12.50 o                         
  -7  10   8        722.53        728.64        12.52 o                         
  -6  10   8        491.53        467.50         7.53 o                         
  -5  10   8       2742.89       2693.24        29.58 o                         
  -4  10   8       3113.42       3066.83        32.85 o                         
  -3  10   8        920.36        899.37        10.32 o                         
  -2  10   8       3105.83       2887.40        25.61 o                         
  -1  10   8       2967.10       2958.37        23.02 o                         
   0  10   8        907.98        849.25         7.67 o                         
   1  10   8       2680.20       2639.59        30.56 o                         
   2  10   8       3469.95       3218.56        26.56 o                         
   3  10   8        843.41        844.66         9.83 o                         
   4  10   8       2908.81       2796.53        27.25 o                         
   5  10   8       2840.26       2753.84        30.53 o                         
   6  10   8        378.55        358.59         6.50 o                         
   7  10   8        736.47        709.98        10.01 o                         
   8  10   8        751.89        713.07        11.43 o                         
   9  10   8         40.30         47.99         4.70 o                         
  -8  11   8         57.23         50.78         5.52 o                         
  -7  11   8        204.50        206.37         6.94 o                         
  -6  11   8        565.14        574.28         9.60 o                         
  -5  11   8         72.18         76.58         4.22 o                         
  -4  11   8       1083.52       1108.39        14.06 o                         
  -3  11   8        242.22        255.59         4.63 o                         
  -2  11   8       1864.15       1887.08        18.88 o                         
  -1  11   8       1311.87       1304.56        13.83 o                         
   0  11   8         77.34         62.07         2.49 o                         
   1  11   8       1254.99       1198.54        22.39 o                         
   2  11   8       1934.25       1949.22        19.30 o                         
   3  11   8        212.09        227.14         6.76 o                         
   4  11   8       1010.14       1038.28        11.94 o                         
   5  11   8         81.95         90.42         3.89 o                         
   6  11   8        562.59        573.66         8.46 o                         
   7  11   8        204.18        207.94         5.59 o                         
   8  11   8         62.15         53.36         4.47 o                         
  -8  12   8        776.90        798.52        14.09 o                         
  -7  12   8         68.97         80.05         5.50 o                         
  -6  12   8         58.12         58.99         4.41 o                         
  -5  12   8       1065.43       1014.94        13.62 o                         
  -4  12   8        705.64        710.59        10.34 o                         
  -3  12   8       1854.05       1827.18        20.86 o                         
  -2  12   8       2137.61       2132.70        28.30 o                         
  -1  12   8       1656.47       1669.67        17.07 o                         
   0  12   8         23.12         35.36         2.57 o                         
   1  12   8       1619.20       1598.03        17.45 o                         
   2  12   8       2324.95       2325.93        22.86 o                         
   3  12   8       1660.43       1608.65        19.78 o                         
   4  12   8        747.81        749.71         9.46 o                         
   5  12   8       1183.23       1131.51        13.15 o                         
   6  12   8         31.92         35.95         3.99 o                         
   7  12   8         56.71         64.03         4.23 o                         
   8  12   8        834.13        845.42        12.98 o                         
  -8  13   8        458.24        476.16        10.73 o                         
  -7  13   8        532.17        538.84        10.85 o                         
  -6  13   8         10.42         14.06         3.83 o                         
  -5  13   8        547.09        523.51         8.97 o                         
  -4  13   8        151.34        170.15         5.11 o                         
  -3  13   8        555.43        549.78         7.81 o                         
  -2  13   8        426.56        445.29         6.43 o                         
  -1  13   8       1405.38       1445.65        15.25 o                         
   0  13   8          4.00          8.81         2.29 o                         
   1  13   8       1476.60       1498.79        15.78 o                         
   2  13   8        467.32        480.96         9.46 o                         
   3  13   8        511.44        507.01         7.92 o                         
   4  13   8        127.95        136.38         6.01 o                         
   5  13   8        528.77        512.57         8.61 o                         
   6  13   8          8.60          5.57         3.63 o                         
   7  13   8        578.21        577.53        10.02 o                         
   8  13   8        454.87        471.63         9.42 o                         
  -7  14   8        248.09        245.10         8.38 o                         
  -6  14   8        132.85        135.54         5.46 o                         
  -5  14   8        525.77        544.36         9.25 o                         
  -4  14   8        110.32        105.35         4.63 o                         
  -3  14   8        578.85        560.95         9.65 o                         
  -2  14   8        304.54        337.17         5.49 o                         
  -1  14   8       1059.30       1089.37        12.17 o                         
   0  14   8        883.80        811.84         9.74 o                         
   1  14   8       1181.45       1212.84        13.31 o                         
   2  14   8        324.99        355.76         6.89 o                         
   3  14   8        515.40        520.54         9.61 o                         
   4  14   8        121.14        119.21         5.57 o                         
   5  14   8        567.64        583.15         9.39 o                         
   6  14   8        115.39        116.53         6.12 o                         
   7  14   8        271.55        267.83         8.37 o                         
  -7  15   8        101.99        114.96         6.30 o                         
  -6  15   8         68.28         80.60         4.94 o                         
  -5  15   8        245.10        257.56         6.47 o                         
  -4  15   8       1253.94       1207.64        14.11 o                         
  -3  15   8        143.32        158.11         4.31 o                         
  -2  15   8        472.13        449.12         7.30 o                         
  -1  15   8        521.66        538.19         7.30 o                         
   0  15   8          3.41         -0.35         4.89 o                         
   1  15   8        481.41        475.90         8.04 o                         
   2  15   8        454.91        425.91        10.95 o                         
   3  15   8        178.38        188.12         6.47 o                         
   4  15   8       1273.39       1246.40        17.98 o                         
   5  15   8        217.70        239.28         8.54 o                         
   6  15   8         55.98         70.48         4.60 o                         
   7  15   8        119.18        137.52         5.74 o                         
  -6  16   8         63.63         83.15         4.99 o                         
  -5  16   8         85.63         81.76         4.52 o                         
  -4  16   8        237.18        231.66         5.35 o                         
  -3  16   8        914.46        900.81        12.81 o                         
  -2  16   8        437.65        449.51         8.95 o                         
  -1  16   8        890.83        871.95        13.81 o                         
   0  16   8          2.69          2.68         4.03 o                         
   1  16   8        887.67        885.30        14.19 o                         
   2  16   8        450.50        481.30        10.08 o                         
   3  16   8        854.91        843.31        12.25 o                         
   4  16   8        276.92        272.01        11.85 o                         
   5  16   8         78.55         79.11         5.69 o                         
   6  16   8         78.98         96.43         6.28 o                         
  -5  17   8        220.04        220.23         7.01 o                         
  -4  17   8        225.79        210.17         6.53 o                         
  -3  17   8         60.71         63.18         4.50 o                         
  -2  17   8         23.35         16.46         5.96 o                         
  -1  17   8        265.13        250.53        15.42 o                         
   0  17   8         16.45         22.59         4.52 o                         
   1  17   8        291.31        279.57         7.80 o                         
   2  17   8         22.36         26.38         5.81 o                         
   3  17   8         44.33         48.54         4.41 o                         
   4  17   8        232.79        230.61         7.30 o                         
   5  17   8        238.71        246.58         7.85 o                         
  -4  18   8         41.54         48.13         4.81 o                         
  -3  18   8       1484.37       1417.47        27.60 o                         
  -2  18   8        158.26        167.35         8.46 o                         
  -1  18   8        307.89        312.99        10.22 o                         
   0  18   8        747.44        786.21        13.57 o                         
   1  18   8        362.31        355.63         8.97 o                         
   2  18   8        152.13        150.26         6.78 o                         
   3  18   8       1518.06       1469.73        21.51 o                         
   4  18   8         53.30         55.29         4.95 o                         
  -3  19   8         37.80         43.33         7.94 o                         
  -2  19   8         35.71         32.84         7.81 o                         
  -1  19   8         94.72         97.72         7.57 o                         
   0  19   8          8.20          1.41         5.94 o                         
   1  19   8        100.08        106.08         6.36 o                         
   2  19   8         32.69         35.22         7.55 o                         
   3  19   8         49.01         55.60         5.98 o                         
   1   0   9       1099.98       1002.72         8.13 o                         
   2   0   9        760.90        867.09         7.77 o                         
   3   0   9       7248.46       6985.39        56.40 o                         
   4   0   9       1436.84       1468.09        13.03 o                         
   5   0   9         77.04         66.63         2.97 o                         
   6   0   9        168.78        145.19         3.80 o                         
   7   0   9       2221.21       2232.97        22.90 o                         
   8   0   9        430.76        430.42         6.77 o                         
   9   0   9       1691.14       1666.38        17.18 o                         
  10   0   9         81.20         87.02         7.39 o                         
 -10   1   9         60.33         72.76         5.28 o                         
  -9   1   9         97.85         88.78         4.16 o                         
  -8   1   9          5.28          4.54         2.96 o                         
  -7   1   9        635.03        623.17         8.04 o                         
  -6   1   9       1990.42       1866.58        17.99 o                         
  -5   1   9       1740.32       1748.32        15.50 o                         
  -4   1   9       1112.51       1216.00        11.17 o                         
  -3   1   9        407.18        413.94         4.44 o                         
  -2   1   9         88.12         91.50         2.05 o                         
  -1   1   9       2432.20       2484.04        18.22 o                         
   0   1   9          6.29         13.05         1.14 o                         
   1   1   9       2180.26       2229.75        16.39 o                         
   2   1   9        105.66        108.24         2.20 o                         
   3   1   9        467.11        475.91         4.97 o                         
   4   1   9       1089.67       1191.24        10.88 o                         
   5   1   9       1725.87       1754.94        16.77 o                         
   6   1   9       2030.58       1904.44        17.10 o                         
   7   1   9        570.20        542.48         6.89 o                         
   8   1   9          5.97         10.44         2.83 o                         
   9   1   9        109.81        106.69         4.06 o                         
  10   1   9         60.53         74.30         4.66 o                         
 -10   2   9        270.46        290.86         7.72 o                         
  -9   2   9        672.31        666.04        11.07 o                         
  -8   2   9         59.61         58.73         3.80 o                         
  -7   2   9       1418.18       1416.81        14.54 o                         
  -6   2   9        225.71        257.78         5.63 o                         
  -5   2   9       5306.73       5165.79        42.65 o                         
  -4   2   9        534.58        551.10         6.60 o                         
  -3   2   9       1795.00       1788.49        14.36 o                         
  -2   2   9       2064.55       2232.93        18.32 o                         
  -1   2   9       6174.82       6098.06        41.84 o                         
   0   2   9        122.01        131.39         2.39 o                         
   1   2   9       6310.27       6202.06        44.68 o                         
   2   2   9       2024.49       2181.48        17.02 o                         
   3   2   9       1447.10       1446.57        12.07 o                         
   4   2   9        534.29        542.85         6.16 o                         
   5   2   9       5011.65       4861.48        39.79 o                         
   6   2   9        202.87        225.42         4.18 o                         
   7   2   9       1601.14       1590.43        14.95 o                         
   8   2   9         46.59         48.71         3.20 o                         
   9   2   9        583.47        578.86         8.31 o                         
  10   2   9        269.19        281.41         6.75 o                         
 -10   3   9        480.05        485.39         9.70 o                         
  -9   3   9         38.56         28.55         4.35 o                         
  -8   3   9        115.73        132.08         4.59 o                         
  -7   3   9        151.30        160.44         5.66 o                         
  -6   3   9       1899.21       1879.82        18.08 o                         
  -5   3   9        893.75        905.98         9.08 o                         
  -4   3   9        403.20        400.10         4.93 o                         
  -3   3   9        997.18        997.97         9.33 o                         
  -2   3   9       2048.80       2114.27        16.36 o                         
  -1   3   9       2064.10       2048.01        14.28 o                         
   0   3   9         94.43         64.88         1.74 o                         
   1   3   9       2070.44       2056.58        14.43 o                         
   2   3   9       2055.53       2119.32        16.58 o                         
   3   3   9       1113.52       1132.25         9.74 o                         
   4   3   9        464.70        457.49         5.13 o                         
   5   3   9        927.11        931.68         8.87 o                         
   6   3   9       1847.96       1805.28        15.56 o                         
   7   3   9        164.77        163.82         3.88 o                         
   8   3   9        144.83        157.41         4.10 o                         
   9   3   9         30.01         24.97         3.38 o                         
  10   3   9        461.67        466.47         7.56 o                         
 -10   4   9        123.79        133.91         6.20 o                         
  -9   4   9        476.13        491.33        11.39 o                         
  -8   4   9        247.96        236.76         6.69 o                         
  -7   4   9       1168.28       1152.97        12.39 o                         
  -6   4   9       1621.80       1662.23        16.28 o                         
  -5   4   9       1450.47       1531.80        13.95 o                         
  -4   4   9       1186.28       1216.49        10.48 o                         
  -3   4   9        716.25        691.26         6.88 o                         
  -2   4   9       1232.49       1305.64         9.68 o                         
  -1   4   9       7320.13       7198.15        49.37 o                         
   0   4   9       2031.56       1971.73        16.14 o                         
   1   4   9       7567.33       7443.68        50.93 o                         
   2   4   9       1304.58       1362.53        10.63 o                         
   3   4   9        495.14        476.00         5.16 o                         
   4   4   9       1094.62       1125.89         9.99 o                         
   5   4   9       1579.17       1660.93        14.21 o                         
   6   4   9       1661.98       1670.57        14.59 o                         
   7   4   9       1192.28       1166.85        11.82 o                         
   8   4   9        266.36        264.02         5.86 o                         
   9   4   9        486.26        502.98         7.48 o                         
  10   4   9        101.77        112.83         4.69 o                         
 -10   5   9        125.62        133.48         7.14 o                         
  -9   5   9        382.99        397.33         8.46 o                         
  -8   5   9        470.63        482.64         7.78 o                         
  -7   5   9        453.41        464.34         6.70 o                         
  -6   5   9        967.13        989.62        10.10 o                         
  -5   5   9        179.61        191.01         3.72 o                         
  -4   5   9        170.48        156.70         2.78 o                         
  -3   5   9       2087.03       2015.99        15.94 o                         
  -2   5   9        881.83        943.88        12.39 o                         
  -1   5   9       3424.25       3459.46        24.32 o                         
   0   5   9        174.39        184.26         3.07 o                         
   1   5   9       3611.11       3594.38        24.02 o                         
   2   5   9        899.54        987.13         8.03 o                         
   3   5   9       1965.63       1887.64        14.80 o                         
   4   5   9        159.09        142.87         2.86 o                         
   5   5   9        175.00        189.29         3.50 o                         
   6   5   9        954.42        962.75         9.44 o                         
   7   5   9        404.84        409.60         6.10 o                         
   8   5   9        508.19        509.50         7.19 o                         
   9   5   9        402.69        410.07         6.80 o                         
  10   5   9        108.27        118.98         5.13 o                         
  -9   6   9        968.02        994.34        14.46 o                         
  -8   6   9        447.86        424.80         7.41 o                         
  -7   6   9       3177.71       3075.15        28.11 o                         
  -6   6   9         17.30         17.70         2.52 o                         
  -5   6   9        345.97        307.65         4.66 o                         
  -4   6   9       5361.14       5314.47        43.63 o                         
  -3   6   9       4377.19       4094.89        31.78 o                         
  -2   6   9        374.92        376.65         4.09 o                         
  -1   6   9       4327.75       4406.63        30.71 o                         
   0   6   9       2621.89       2675.81        19.78 o                         
   1   6   9       4121.85       4159.80        32.20 o                         
   2   6   9        460.88        470.07         4.29 o                         
   3   6   9       4240.31       3923.76        28.86 o                         
   4   6   9       5163.77       5105.37        39.51 o                         
   5   6   9        376.03        333.42         4.61 o                         
   6   6   9         31.70         29.23         2.67 o                         
   7   6   9       3143.05       3016.32        28.47 o                         
   8   6   9        495.02        471.50         7.39 o                         
   9   6   9        894.79        914.29        11.52 o                         
  -9   7   9        159.72        156.91         6.07 o                         
  -8   7   9        407.39        388.72         7.90 o                         
  -7   7   9        589.31        582.39         7.75 o                         
  -6   7   9        316.43        297.13         4.88 o                         
  -5   7   9        199.82        193.45         3.81 o                         
  -4   7   9       1543.81       1493.33        13.36 o                         
  -3   7   9        444.04        439.51         4.52 o                         
  -2   7   9        622.65        551.64         5.04 o                         
  -1   7   9        880.06        911.46         7.62 o                         
   0   7   9       1327.75       1243.86         9.89 o                         
   1   7   9        857.42        902.25         7.50 o                         
   2   7   9        588.28        526.74         4.93 o                         
   3   7   9        479.92        470.17         5.08 o                         
   4   7   9       1571.78       1526.63        12.99 o                         
   5   7   9        189.12        179.15         3.53 o                         
   6   7   9        358.00        343.98         5.34 o                         
   7   7   9        604.92        604.21         8.26 o                         
   8   7   9        366.65        352.23         6.53 o                         
   9   7   9        169.91        169.88         5.40 o                         
  -9   8   9        223.89        228.42         7.95 o                         
  -8   8   9        249.54        234.31         6.49 o                         
  -7   8   9        977.69        927.37        11.43 o                         
  -6   8   9        244.57        244.09         4.59 o                         
  -5   8   9       2361.01       2336.80        20.24 o                         
  -4   8   9       1964.39       1891.18        16.52 o                         
  -3   8   9         11.09         12.59         1.66 o                         
  -2   8   9       3745.30       3744.84        29.47 o                         
  -1   8   9       1897.44       1841.39        13.86 o                         
   0   8   9        971.46        932.87         7.80 o                         
   1   8   9       1873.23       1805.95        13.05 o                         
   2   8   9       3737.44       3766.68        26.32 o                         
   3   8   9         49.12         61.90         2.30 o                         
   4   8   9       1755.32       1660.59        14.94 o                         
   5   8   9       2523.90       2453.15        22.67 o                         
   6   8   9        290.90        275.71         5.21 o                         
   7   8   9        927.35        873.43        10.46 o                         
   8   8   9        292.70        268.93         5.84 o                         
   9   8   9        239.31        241.54         6.02 o                         
  -9   9   9        113.72        109.25         6.68 o                         
  -8   9   9        197.39        207.50         7.31 o                         
  -7   9   9        191.16        218.46         7.53 o                         
  -6   9   9        158.90        157.42         4.69 o                         
  -5   9   9        309.89        328.94        11.56 o                         
  -4   9   9       1430.92       1405.39        15.31 o                         
  -3   9   9        333.04        334.92         5.21 o                         
  -2   9   9        638.40        630.02         6.67 o                         
  -1   9   9       1816.31       1823.20        13.79 o                         
   0   9   9        486.80        455.36         4.89 o                         
   1   9   9       1870.33       1895.25        15.16 o                         
   2   9   9        613.01        587.12         6.67 o                         
   3   9   9        396.60        394.17         5.38 o                         
   4   9   9       1417.70       1373.45        14.82 o                         
   5   9   9        283.06        302.48         6.35 o                         
   6   9   9        191.00        181.59         4.92 o                         
   7   9   9        219.81        244.68         5.87 o                         
   8   9   9        197.64        206.59         5.87 o                         
   9   9   9        125.23        135.09         5.62 o                         
  -9  10   9        814.61        808.98        14.61 o                         
  -8  10   9        269.53        261.44         8.05 o                         
  -7  10   9        561.30        549.19        10.68 o                         
  -6  10   9        535.90        522.54         8.03 o                         
  -5  10   9         43.82         51.42         3.90 o                         
  -4  10   9        693.73        700.27        10.15 o                         
  -3  10   9       3273.79       3209.98        33.74 o                         
  -2  10   9       1797.00       1795.77        18.19 o                         
  -1  10   9       1727.93       1671.20        15.65 o                         
   0  10   9       3478.24       3295.84        29.03 o                         
   1  10   9       1616.55       1603.97        16.51 o                         
   2  10   9       1552.58       1519.56        15.53 o                         
   3  10   9       3439.56       3336.59        31.99 o                         
   4  10   9        788.03        799.90        11.34 o                         
   5  10   9         52.38         56.30         3.50 o                         
   6  10   9        657.67        633.00         8.98 o                         
   7  10   9        455.32        448.11         7.77 o                         
   8  10   9        237.43        235.47         6.24 o                         
   9  10   9        831.52        847.03        12.18 o                         
  -8  11   9        855.74        842.31        14.50 o                         
  -7  11   9         33.38         37.67         6.69 o                         
  -6  11   9        238.04        254.22         5.86 o                         
  -5  11   9        329.97        323.56         9.15 o                         
  -4  11   9        355.14        382.59         7.17 o                         
  -3  11   9         24.83         27.98         2.76 o                         
  -2  11   9        473.46        489.28         7.15 o                         
  -1  11   9       1183.34       1193.47        12.97 o                         
   0  11   9         30.35         31.57         2.66 o                         
   1  11   9       1284.16       1298.89        14.02 o                         
   2  11   9        495.98        506.73         6.82 o                         
   3  11   9         16.85         20.34         2.68 o                         
   4  11   9        328.87        354.74         5.98 o                         
   5  11   9        312.62        305.98         5.85 o                         
   6  11   9        281.60        285.13         5.98 o                         
   7  11   9         23.56         23.78         3.75 o                         
   8  11   9        829.73        832.10        17.32 o                         
  -8  12   9        447.17        465.01        10.60 o                         
  -7  12   9        147.65        150.00         8.34 o                         
  -6  12   9         78.52         74.92         4.69 o                         
  -5  12   9        184.53        174.01         5.55 o                         
  -4  12   9       1674.74       1610.33        19.25 o                         
  -3  12   9        426.94        454.57         7.63 o                         
  -2  12   9       2349.53       2354.27        23.21 o                         
  -1  12   9       1369.22       1369.18        14.67 o                         
   0  12   9        547.90        487.87         6.86 o                         
   1  12   9       1498.13       1463.63        15.53 o                         
   2  12   9       2210.44       2249.33        24.62 o                         
   3  12   9        431.91        441.93         7.41 o                         
   4  12   9       1792.96       1747.42        20.31 o                         
   5  12   9        184.16        170.48         5.31 o                         
   6  12   9         40.16         41.39         4.15 o                         
   7  12   9        139.55        136.98         5.66 o                         
   8  12   9        439.62        458.49         9.34 o                         
  -7  13   9         89.07         96.55         5.97 o                         
  -6  13   9        187.25        179.79         6.01 o                         
  -5  13   9        829.00        789.95        11.68 o                         
  -4  13   9        277.61        273.24         7.39 o                         
  -3  13   9        100.67         86.50         5.63 o                         
  -2  13   9        441.87        440.77         6.54 o                         
  -1  13   9        456.69        450.43         6.61 o                         
   0  13   9        200.64        208.68         4.44 o                         
   1  13   9        441.88        449.02         6.69 o                         
   2  13   9        434.81        430.17         6.65 o                         
   3  13   9         91.43         74.02         3.79 o                         
   4  13   9        281.84        285.82         6.23 o                         
   5  13   9        855.74        828.71        11.80 o                         
   6  13   9        227.43        221.47         6.18 o                         
   7  13   9         76.68         76.58         5.05 o                         
  -7  14   9         97.68        107.58         6.23 o                         
  -6  14   9        569.86        531.51         9.66 o                         
  -5  14   9        890.96        889.49        12.80 o                         
  -4  14   9        133.00        130.84         4.47 o                         
  -3  14   9        241.00        230.44         6.14 o                         
  -2  14   9        788.98        778.91         9.65 o                         
  -1  14   9        580.08        562.90         7.67 o                         
   0  14   9       1710.92       1749.95        18.10 o                         
   1  14   9        582.38        563.84         7.73 o                         
   2  14   9        726.24        714.88         9.25 o                         
   3  14   9        217.22        204.11         9.44 o                         
   4  14   9        170.25        171.74         5.48 o                         
   5  14   9        881.18        847.03        12.04 o                         
   6  14   9        581.29        542.53         9.51 o                         
   7  14   9         93.51        103.87         5.43 o                         
  -6  15   9        452.27        469.54        12.68 o                         
  -5  15   9         41.22         39.43         4.15 o                         
  -4  15   9         75.32         77.43         3.93 o                         
  -3  15   9        112.46        101.71         4.18 o                         
  -2  15   9         28.32         32.05         3.14 o                         
  -1  15   9        124.12        135.57         3.81 o                         
   0  15   9       1751.28       1729.17        21.42 o                         
   1  15   9        132.86        138.17         4.16 o                         
   2  15   9         42.72         45.55         3.98 o                         
   3  15   9        101.38         95.42         5.19 o                         
   4  15   9         76.95         83.77         5.39 o                         
   5  15   9         54.13         57.82         4.24 o                         
   6  15   9        404.10        406.76         8.24 o                         
  -6  16   9        632.05        636.44        11.91 o                         
  -5  16   9          8.52          1.74         3.33 o                         
  -4  16   9         85.84         93.23         4.15 o                         
  -3  16   9        821.30        859.49        11.86 o                         
  -2  16   9        747.13        760.08        10.64 o                         
  -1  16   9         79.25         80.87         3.22 o                         
   0  16   9       2133.55       2097.57        23.91 o                         
   1  16   9         91.99         99.48         6.50 o                         
   2  16   9        729.29        714.95        10.90 o                         
   3  16   9        793.54        824.30        12.21 o                         
   4  16   9         93.96         98.27         5.71 o                         
   5  16   9         16.35         22.58         4.98 o                         
   6  16   9        621.41        640.74        12.59 o                         
  -5  17   9        104.49        115.61         4.72 o                         
  -4  17   9         28.57         22.76         5.16 o                         
  -3  17   9        199.15        203.02         6.83 o                         
  -2  17   9         67.28         76.53         4.78 o                         
  -1  17   9        144.86        141.74         7.82 o                         
   0  17   9         40.09         42.16         5.07 o                         
   1  17   9        143.58        153.09         6.53 o                         
   2  17   9         75.51         79.41         5.71 o                         
   3  17   9        222.71        223.03         6.47 o                         
   4  17   9         18.03         16.45         4.66 o                         
   5  17   9         95.92        115.59         6.71 o                         
  -4  18   9        587.95        585.58        11.64 o                         
  -3  18   9         71.10         74.01         5.27 o                         
  -2  18   9        494.25        503.07        13.17 o                         
  -1  18   9        202.86        198.64         9.62 o                         
   0  18   9        672.58        704.04        12.79 o                         
   1  18   9        218.22        211.90         7.48 o                         
   2  18   9        535.17        536.40        11.33 o                         
   3  18   9         56.49         50.19         5.79 o                         
   4  18   9        544.92        547.51        10.21 o                         
  -2  19   9        306.30        325.30        11.11 o                         
  -1  19   9         60.16         55.88         7.10 o                         
   0  19   9         73.05         77.62        11.97 o                         
   1  19   9         63.84         53.47         5.98 o                         
   2  19   9        286.97        311.85         9.17 o                         
   0   0  10       4410.96       4237.63        43.76 o                         
   1   0  10        169.68        194.80         2.64 o                         
   2   0  10        136.95        208.44         3.01 o                         
   3   0  10       1410.88       1480.29        12.40 o                         
   4   0  10       1073.86       1125.15        10.53 o                         
   5   0  10        564.98        657.42         7.22 o                         
   6   0  10         16.32          5.60         2.48 o                         
   7   0  10        323.50        368.69         9.03 o                         
   8   0  10          6.34          2.76         3.02 o                         
   9   0  10         58.87         52.41         3.93 o                         
  10   0  10       1079.60       1035.10        16.60 o                         
 -10   1  10        418.22        409.43         8.98 o                         
  -9   1  10        153.76        141.20         5.07 o                         
  -8   1  10       2537.17       2475.96        23.68 o                         
  -7   1  10        189.33        182.48         5.96 o                         
  -6   1  10        219.72        230.49         5.04 o                         
  -5   1  10        600.71        586.73         6.68 o                         
  -4   1  10       5179.99       5301.54        43.52 o                         
  -3   1  10       1756.82       1781.86        15.38 o                         
  -2   1  10       3720.97       3588.05        27.79 o                         
  -1   1  10        296.38        406.20         4.35 o                         
   0   1  10       6247.61       6118.17        42.10 o                         
   1   1  10        287.25        389.13         4.11 o                         
   2   1  10       3317.51       3134.70        24.18 o                         
   3   1  10       1668.00       1670.03        13.78 o                         
   4   1  10       5280.43       5426.61        42.52 o                         
   5   1  10        602.28        593.17         7.30 o                         
   6   1  10        124.59        135.93         3.82 o                         
   7   1  10        164.09        168.69         4.38 o                         
   8   1  10       2522.54       2495.72        23.86 o                         
   9   1  10        139.74        131.69         4.70 o                         
  10   1  10        464.35        455.25         8.42 o                         
 -10   2  10        170.56        168.80         6.66 o                         
  -9   2  10        710.88        735.08        11.73 o                         
  -8   2  10         67.41         75.92         3.81 o                         
  -7   2  10          0.79          1.93         2.70 o                         
  -6   2  10        667.35        619.02         7.79 o                         
  -5   2  10       2470.66       2476.38        21.13 o                         
  -4   2  10        778.36        738.26         7.05 o                         
  -3   2  10        459.12        422.55         4.61 o                         
  -2   2  10       1752.56       1745.90        14.85 o                         
  -1   2  10       1618.41       1633.54        11.93 o                         
   0   2  10       1550.88       1592.24        11.59 o                         
   1   2  10       1642.28       1639.42        12.51 o                         
   2   2  10       1838.65       1834.29        14.79 o                         
   3   2  10        477.26        440.49         4.78 o                         
   4   2  10        727.12        690.12         6.81 o                         
   5   2  10       2434.27       2440.37        21.18 o                         
   6   2  10        648.54        609.12         7.39 o                         
   7   2  10          1.46          0.48         2.43 o                         
   8   2  10         91.32         98.35         3.68 o                         
   9   2  10        736.51        745.57         9.37 o                         
  10   2  10        159.29        164.64         5.59 o                         
 -10   3  10        418.61        443.19         9.37 o                         
  -9   3  10         61.67         79.67         4.57 o                         
  -8   3  10        937.54        979.15        12.21 o                         
  -7   3  10         30.90         39.29         3.16 o                         
  -6   3  10       2135.47       2087.63        19.90 o                         
  -5   3  10        204.12        194.93         4.05 o                         
  -4   3  10        627.24        650.98         6.96 o                         
  -3   3  10        720.98        730.77         7.39 o                         
  -2   3  10        626.75        632.42         6.43 o                         
  -1   3  10        641.46        756.89         6.45 o                         
   0   3  10      13628.44      13225.81       114.52 o                         
   1   3  10        598.45        705.21         6.09 o                         
   2   3  10        719.36        711.43         6.60 o                         
   3   3  10        727.49        730.98         6.82 o                         
   4   3  10        722.03        732.44         7.72 o                         
   5   3  10        232.77        223.95         3.82 o                         
   6   3  10       2163.93       2128.53        18.00 o                         
   7   3  10         33.46         41.74         3.29 o                         
   8   3  10        904.58        918.97        13.49 o                         
   9   3  10         67.68         87.40         4.10 o                         
  10   3  10        475.88        501.43         7.95 o                         
 -10   4  10        201.85        196.24         6.97 o                         
  -9   4  10        406.51        390.34         8.40 o                         
  -8   4  10        572.93        570.05         8.64 o                         
  -7   4  10        222.78        235.19         5.45 o                         
  -6   4  10         59.22         44.57         2.80 o                         
  -5   4  10       1368.12       1398.53        13.02 o                         
  -4   4  10       3045.84       3031.52        23.38 o                         
  -3   4  10         74.11         62.37         2.12 o                         
  -2   4  10       2591.82       2557.88        18.70 o                         
  -1   4  10        184.65        156.50         3.19 o                         
   0   4  10       1202.41       1266.90        10.03 o                         
   1   4  10        184.57        156.40         2.38 o                         
   2   4  10       2356.75       2322.13        18.11 o                         
   3   4  10         65.94         53.93         2.14 o                         
   4   4  10       3201.68       3181.41        24.71 o                         
   5   4  10       1415.10       1434.94        12.64 o                         
   6   4  10         81.17         74.57         2.94 o                         
   7   4  10        218.83        225.53         4.43 o                         
   8   4  10        546.94        532.91         7.42 o                         
   9   4  10        361.89        351.26         6.81 o                         
  10   4  10        218.45        214.21         6.06 o                         
  -9   5  10        349.62        353.28         8.13 o                         
  -8   5  10       1659.01       1704.70        18.67 o                         
  -7   5  10        645.61        628.16         8.82 o                         
  -6   5  10       2524.06       2421.32        21.21 o                         
  -5   5  10          8.34         19.75         2.32 o                         
  -4   5  10        678.96        644.80         6.46 o                         
  -3   5  10        825.49        813.87         7.98 o                         
  -2   5  10       2116.35       1932.74        24.44 o                         
  -1   5  10       2594.09       2542.95        17.69 o                         
   0   5  10       5744.44       5860.12        47.18 o                         
   1   5  10       2596.79       2553.16        17.82 o                         
   2   5  10       2060.86       1921.31        14.54 o                         
   3   5  10        886.56        886.79         8.70 o                         
   4   5  10        944.04        901.19         8.47 o                         
   5   5  10          4.45          7.36         2.04 o                         
   6   5  10       2395.62       2274.17        19.10 o                         
   7   5  10        608.59        575.59         7.43 o                         
   8   5  10       1656.63       1692.91        16.39 o                         
   9   5  10        403.54        411.55         7.41 o                         
  -9   6  10        110.93        116.48         6.50 o                         
  -8   6  10        548.86        585.56         9.97 o                         
  -7   6  10       1061.64       1081.36        12.87 o                         
  -6   6  10        370.14        367.87         5.85 o                         
  -5   6  10        150.18        152.33         3.86 o                         
  -4   6  10       1407.44       1376.24        12.52 o                         
  -3   6  10        430.13        457.07         5.00 o                         
  -2   6  10       4189.52       4105.60        44.95 o                         
  -1   6  10        479.12        491.27         4.49 o                         
   0   6  10        517.52        504.85         4.95 o                         
   1   6  10        438.41        445.97         4.18 o                         
   2   6  10       4180.72       4144.23        32.10 o                         
   3   6  10        472.30        492.73         4.96 o                         
   4   6  10       1253.69       1206.68        10.72 o                         
   5   6  10        140.61        140.55         3.22 o                         
   6   6  10        416.80        415.64         5.91 o                         
   7   6  10       1044.81       1045.25        11.08 o                         
   8   6  10        502.02        537.56         8.10 o                         
   9   6  10        139.12        145.20         5.11 o                         
  -9   7  10        551.51        504.08        10.97 o                         
  -8   7  10        412.55        427.15         9.57 o                         
  -7   7  10        548.28        541.09         8.42 o                         
  -6   7  10       3072.56       3099.75        30.67 o                         
  -5   7  10        522.95        520.86         6.87 o                         
  -4   7  10         42.61         44.80         2.19 o                         
  -3   7  10        100.03        105.57         3.35 o                         
  -2   7  10        163.63        150.10         2.40 o                         
  -1   7  10       1148.53       1143.83         9.34 o                         
   0   7  10      14182.75      15023.04       107.13 o                         
   1   7  10       1061.78       1063.60         8.70 o                         
   2   7  10         94.41         87.68         2.22 o                         
   3   7  10        147.39        155.76         3.10 o                         
   4   7  10         99.90         90.24         2.59 o                         
   5   7  10        533.77        527.70         6.48 o                         
   6   7  10       3154.38       3114.17        26.47 o                         
   7   7  10        477.69        449.04         8.40 o                         
   8   7  10        356.34        353.25         6.58 o                         
   9   7  10        589.33        539.02         8.58 o                         
  -9   8  10        440.27        458.39        10.46 o                         
  -8   8  10        126.13        132.44         6.20 o                         
  -7   8  10         43.61         38.98         3.86 o                         
  -6   8  10         55.88         61.62         3.61 o                         
  -5   8  10        177.29        190.85         4.21 o                         
  -4   8  10        127.19        118.66         3.60 o                         
  -3   8  10       1771.44       1724.28        15.04 o                         
  -2   8  10        951.87        950.76         8.50 o                         
  -1   8  10         83.30         98.88         2.30 o                         
   0   8  10        846.10        876.15         7.55 o                         
   1   8  10         70.87         87.09         2.02 o                         
   2   8  10        922.35        907.07         8.68 o                         
   3   8  10       1765.03       1726.09        15.23 o                         
   4   8  10        126.19        120.43         3.37 o                         
   5   8  10        143.83        148.88         3.95 o                         
   6   8  10         73.55         76.61         4.08 o                         
   7   8  10         46.15         42.47         3.47 o                         
   8   8  10        130.27        130.44         4.68 o                         
   9   8  10        456.81        477.64         8.09 o                         
  -9   9  10         30.58         44.62         7.00 o                         
  -8   9  10        193.79        196.13         7.28 o                         
  -7   9  10        562.29        562.79        10.83 o                         
  -6   9  10       1121.05       1123.23        13.15 o                         
  -5   9  10        848.76        824.21        10.24 o                         
  -4   9  10       2060.68       2088.20        26.37 o                         
  -3   9  10         47.73         51.61         2.71 o                         
  -2   9  10       1710.21       1692.70        16.07 o                         
  -1   9  10       2022.35       1978.75        16.87 o                         
   0   9  10       2863.16       2832.13        23.43 o                         
   1   9  10       1949.64       1925.86        16.57 o                         
   2   9  10       1817.20       1798.21        16.88 o                         
   3   9  10         65.02         67.43         2.68 o                         
   4   9  10       1805.13       1817.46        18.83 o                         
   5   9  10        918.15        913.57        11.12 o                         
   6   9  10       1049.22       1047.69        12.66 o                         
   7   9  10        546.19        553.27         8.68 o                         
   8   9  10        236.40        232.78         6.46 o                         
   9   9  10         51.37         53.60         4.79 o                         
  -8  10  10        155.66        138.31         6.75 o                         
  -7  10  10        270.84        300.05         7.40 o                         
  -6  10  10         33.83         43.67         3.67 o                         
  -5  10  10         37.59         38.55         4.27 o                         
  -4  10  10        113.77        114.60         5.06 o                         
  -3  10  10        250.76        251.90         6.41 o                         
  -2  10  10        705.46        680.92         8.53 o                         
  -1  10  10        591.64        567.38         7.48 o                         
   0  10  10          2.73          2.51         2.80 o                         
   1  10  10        534.41        504.04         7.00 o                         
   2  10  10        639.94        622.53         9.03 o                         
   3  10  10        250.07        252.09         4.77 o                         
   4  10  10        117.81        118.49         3.83 o                         
   5  10  10         45.64         47.73         3.39 o                         
   6  10  10         44.60         53.78         3.74 o                         
   7  10  10        251.21        276.47         6.36 o                         
   8  10  10        130.94        109.15         6.48 o                         
  -8  11  10        826.89        833.15        14.54 o                         
  -7  11  10        398.26        397.13         8.96 o                         
  -6  11  10         80.14         81.61         4.21 o                         
  -5  11  10        384.17        410.54         8.78 o                         
  -4  11  10        355.10        330.93         7.59 o                         
  -3  11  10        866.98        852.89        11.55 o                         
  -2  11  10       4193.32       4125.11        39.14 o                         
  -1  11  10        987.43        964.62        11.11 o                         
   0  11  10       1547.30       1531.90        16.15 o                         
   1  11  10        943.55        935.85        10.92 o                         
   2  11  10       4343.21       4215.31        43.88 o                         
   3  11  10        873.74        841.98        11.47 o                         
   4  11  10        283.01        257.70         5.94 o                         
   5  11  10        342.24        359.93         7.26 o                         
   6  11  10         47.79         50.58         4.33 o                         
   7  11  10        397.20        372.82        10.34 o                         
   8  11  10        885.54        908.36        13.77 o                         
  -8  12  10         74.15         75.54         6.21 o                         
  -7  12  10          0.79         -1.08         4.14 o                         
  -6  12  10        373.51        346.82         7.69 o                         
  -5  12  10        302.92        318.84        10.90 o                         
  -4  12  10        749.49        730.86        12.04 o                         
  -3  12  10       3411.98       3432.01        36.48 o                         
  -2  12  10        482.68        466.13         6.84 o                         
  -1  12  10         28.69         41.63         2.93 o                         
   0  12  10       2243.36       2202.60        22.01 o                         
   1  12  10         44.32         59.76         3.27 o                         
   2  12  10        542.19        522.62         7.57 o                         
   3  12  10       3336.61       3265.42        34.96 o                         
   4  12  10        682.14        641.13        11.04 o                         
   5  12  10        288.33        296.16         6.66 o                         
   6  12  10        376.22        357.92         8.98 o                         
   7  12  10          4.17          3.50         4.06 o                         
   8  12  10         78.35         90.53         6.89 o                         
  -7  13  10        173.28        171.74         6.45 o                         
  -6  13  10         75.95         73.45         4.90 o                         
  -5  13  10        137.36        150.03         6.00 o                         
  -4  13  10        268.89        289.93         7.23 o                         
  -3  13  10        377.48        397.88         7.34 o                         
  -2  13  10        413.95        450.94         6.77 o                         
  -1  13  10       1495.58       1448.07        15.63 o                         
   0  13  10       2491.66       2396.53        23.86 o                         
   1  13  10       1565.19       1500.22        16.16 o                         
   2  13  10        367.96        395.22         6.49 o                         
   3  13  10        353.85        388.10         7.12 o                         
   4  13  10        307.20        319.64         6.68 o                         
   5  13  10        143.61        150.02         5.30 o                         
   6  13  10         57.21         64.07         6.45 o                         
   7  13  10        202.57        199.10         6.50 o                         
  -7  14  10         94.87         95.03         5.73 o                         
  -6  14  10        632.90        634.13        10.83 o                         
  -5  14  10        507.20        521.51        10.27 o                         
  -4  14  10        179.42        186.54         5.54 o                         
  -3  14  10        110.70        126.48         4.67 o                         
  -2  14  10         40.75         40.51         3.72 o                         
  -1  14  10        663.67        664.36         8.77 o                         
   0  14  10        781.02        762.24         9.62 o                         
   1  14  10        722.27        724.16         9.33 o                         
   2  14  10         32.79         31.57         3.10 o                         
   3  14  10         85.40         96.75         4.23 o                         
   4  14  10        213.17        216.62         5.73 o                         
   5  14  10        479.33        480.39         8.65 o                         
   6  14  10        591.15        579.18         9.93 o                         
   7  14  10        120.78        110.32         5.63 o                         
  -6  15  10         18.70          7.75         4.20 o                         
  -5  15  10        189.36        195.37         6.70 o                         
  -4  15  10        100.50        107.52         7.53 o                         
  -3  15  10        572.18        585.75         9.34 o                         
  -2  15  10        512.74        493.62         8.25 o                         
  -1  15  10       1617.62       1663.56        17.71 o                         
   0  15  10          2.21         -0.16         2.57 o                         
   1  15  10       1648.11       1724.61        18.27 o                         
   2  15  10        486.29        469.68         7.27 o                         
   3  15  10        500.41        505.13         9.12 o                         
   4  15  10        105.89        114.69         5.90 o                         
   5  15  10        136.89        139.82         5.25 o                         
   6  15  10         17.68         10.87         4.06 o                         
  -5  16  10        212.39        229.29         6.44 o                         
  -4  16  10        254.55        254.98         6.34 o                         
  -3  16  10         22.99         21.38         3.37 o                         
  -2  16  10        189.66        196.77         5.20 o                         
  -1  16  10        427.24        443.73         7.57 o                         
   0  16  10          0.15          2.78         2.47 o                         
   1  16  10        387.63        411.43         7.87 o                         
   2  16  10        169.14        172.14         5.86 o                         
   3  16  10         33.74         30.88         4.53 o                         
   4  16  10        263.16        259.86         7.74 o                         
   5  16  10        234.50        235.19         7.86 o                         
  -4  17  10        307.25        313.19         6.97 o                         
  -3  17  10        461.03        450.63         8.01 o                         
  -2  17  10        336.44        329.87         8.07 o                         
  -1  17  10        695.76        691.10        10.01 o                         
   0  17  10        142.97        163.95         6.64 o                         
   1  17  10        714.58        698.09        10.83 o                         
   2  17  10        304.72        295.87         7.07 o                         
   3  17  10        491.65        467.47         9.12 o                         
   4  17  10        351.25        374.04         8.48 o                         
  -3  18  10        210.97        216.74        10.01 o                         
  -2  18  10         37.59         38.48         4.46 o                         
  -1  18  10         25.92         24.77         6.46 o                         
   0  18  10          0.19          1.13         4.81 o                         
   1  18  10         18.68         17.71         5.07 o                         
   2  18  10         31.96         31.69         5.46 o                         
   3  18  10        225.77        237.01         7.35 o                         
  -1  19  10       1056.17       1130.93        21.33 o                         
   0  19  10        571.82        558.68        23.49 o                         
   1  19  10        954.91        995.52        19.51 o                         
   1   0  11       1743.68       1669.32        12.85 o                         
   2   0  11        324.53        365.53         4.24 o                         
   3   0  11        153.16        164.00         2.86 o                         
   4   0  11          0.17          1.78         1.75 o                         
   5   0  11        191.18        190.23         3.68 o                         
   6   0  11        107.52        104.51         3.60 o                         
   7   0  11        163.50        155.53         4.32 o                         
   8   0  11        369.16        354.85         6.65 o                         
   9   0  11          2.48          7.47         3.48 o                         
  10   0  11         22.08         18.66         4.66 o                         
 -10   1  11         27.93         23.48         4.91 o                         
  -9   1  11       1707.68       1708.68        19.09 o                         
  -8   1  11        396.10        398.51         6.70 o                         
  -7   1  11        737.26        743.99         9.19 o                         
  -6   1  11       1429.67       1514.17        15.24 o                         
  -5   1  11        108.24        118.22         3.13 o                         
  -4   1  11       2501.38       2447.74        20.71 o                         
  -3   1  11      10774.69      10536.96        84.59 o                         
  -2   1  11        631.29        644.37         6.31 o                         
  -1   1  11       2472.12       2486.04        19.21 o                         
   0   1  11        174.91        155.22         2.70 o                         
   1   1  11       2586.09       2589.89        19.02 o                         
   2   1  11        634.00        654.92         6.34 o                         
   3   1  11      10759.09      10480.64        79.36 o                         
   4   1  11       2508.01       2468.49        19.82 o                         
   5   1  11         74.53         85.45         3.02 o                         
   6   1  11       1374.73       1454.55        14.00 o                         
   7   1  11        798.68        809.15         9.74 o                         
   8   1  11        400.17        412.93         6.83 o                         
   9   1  11       1626.16       1637.88        17.70 o                         
  10   1  11         28.76         22.30         4.43 o                         
 -10   2  11        301.52        308.92         8.15 o                         
  -9   2  11        124.30        127.13         5.06 o                         
  -8   2  11        245.53        238.23         6.13 o                         
  -7   2  11        755.77        724.71         9.04 o                         
  -6   2  11        369.29        330.31         5.55 o                         
  -5   2  11        558.99        585.75         6.81 o                         
  -4   2  11        162.06        142.35         2.93 o                         
  -3   2  11        249.61        242.48         3.38 o                         
  -2   2  11       1659.78       1709.83        15.84 o                         
  -1   2  11        231.92        248.53         3.12 o                         
   0   2  11       4628.73       4728.89        32.90 o                         
   1   2  11        197.23        214.34         2.85 o                         
   2   2  11       1657.81       1706.58        13.96 o                         
   3   2  11        216.12        219.71         3.23 o                         
   4   2  11        151.01        127.42         2.75 o                         
   5   2  11        642.78        673.81         7.69 o                         
   6   2  11        324.42        286.71         4.99 o                         
   7   2  11        723.24        675.13         9.82 o                         
   8   2  11        244.88        229.31         5.11 o                         
   9   2  11        132.66        127.39         4.87 o                         
  10   2  11        277.53        271.79         6.67 o                         
  -9   3  11        121.31        116.28         4.96 o                         
  -8   3  11          8.17          9.14         3.37 o                         
  -7   3  11       1683.27       1608.34        16.28 o                         
  -6   3  11       1855.69       1793.24        16.38 o                         
  -5   3  11       1421.89       1390.48        13.04 o                         
  -4   3  11        446.68        446.14         7.50 o                         
  -3   3  11        926.06        915.70         8.92 o                         
  -2   3  11        514.39        524.13         5.71 o                         
  -1   3  11       6332.88       6379.54        44.01 o                         
   0   3  11         51.76         21.07         1.26 o                         
   1   3  11       6540.18       6494.35        46.94 o                         
   2   3  11        495.10        510.35         5.23 o                         
   3   3  11        891.04        888.84         8.11 o                         
   4   3  11        478.17        464.01         6.93 o                         
   5   3  11       1253.47       1237.12        12.03 o                         
   6   3  11       1809.62       1742.95        16.26 o                         
   7   3  11       1800.71       1730.46        16.45 o                         
   8   3  11         16.17         21.46         3.37 o                         
   9   3  11         85.50         78.86         4.36 o                         
  -9   4  11        627.03        653.74        11.06 o                         
  -8   4  11        179.13        168.66         5.13 o                         
  -7   4  11        635.17        648.65         9.11 o                         
  -6   4  11        945.68        913.32         9.65 o                         
  -5   4  11        850.70        873.34         8.42 o                         
  -4   4  11       1016.46        988.10         9.05 o                         
  -3   4  11        274.18        263.16         3.84 o                         
  -2   4  11        638.15        599.83         7.07 o                         
  -1   4  11        494.25        465.56         4.89 o                         
   0   4  11        508.14        583.88         5.41 o                         
   1   4  11        486.60        451.85         4.75 o                         
   2   4  11        663.52        621.48         6.01 o                         
   3   4  11        313.95        305.54         4.28 o                         
   4   4  11       1033.00        999.15         9.92 o                         
   5   4  11        783.27        799.77         8.67 o                         
   6   4  11        890.62        843.78         8.71 o                         
   7   4  11        672.48        669.83         7.73 o                         
   8   4  11        195.99        195.11         4.82 o                         
   9   4  11        587.57        605.85         8.44 o                         
  -9   5  11        783.98        786.81        12.53 o                         
  -8   5  11         22.16         18.68         3.60 o                         
  -7   5  11       1475.04       1485.41        16.50 o                         
  -6   5  11        702.36        726.73         8.78 o                         
  -5   5  11       1043.99       1010.94        10.17 o                         
  -4   5  11       2462.12       2381.62        19.03 o                         
  -3   5  11        818.81        844.16         8.34 o                         
  -2   5  11       1251.41       1309.65        19.54 o                         
  -1   5  11      10685.34      10715.10        80.93 o                         
   0   5  11        400.55        469.75         4.64 o                         
   1   5  11      10611.28      10512.19        71.75 o                         
   2   5  11       1375.90       1482.55        12.31 o                         
   3   5  11        580.27        598.50         6.59 o                         
   4   5  11       2320.38       2248.38        19.50 o                         
   5   5  11        879.87        845.88         8.45 o                         
   6   5  11        689.31        696.82         7.64 o                         
   7   5  11       1469.71       1450.25        14.25 o                         
   8   5  11         36.08         38.64         3.39 o                         
   9   5  11        738.64        723.54        10.06 o                         
  -9   6  11        125.86        137.14         6.79 o                         
  -8   6  11        701.84        736.35        11.29 o                         
  -7   6  11        547.02        525.06         8.10 o                         
  -6   6  11        173.19        164.84         4.25 o                         
  -5   6  11        139.75        150.02         3.66 o                         
  -4   6  11       1466.60       1453.33        12.49 o                         
  -3   6  11        484.00        498.92         5.72 o                         
  -2   6  11       4220.69       4148.70        32.22 o                         
  -1   6  11        888.23        866.63         7.10 o                         
   0   6  11       2943.22       2911.21        21.26 o                         
   1   6  11        876.84        834.61         6.44 o                         
   2   6  11       4282.53       4127.10        30.27 o                         
   3   6  11        453.04        469.89         5.62 o                         
   4   6  11       1415.35       1393.87        12.17 o                         
   5   6  11        151.72        163.23         3.46 o                         
   6   6  11        201.05        188.70         4.17 o                         
   7   6  11        522.17        499.71         6.95 o                         
   8   6  11        735.25        756.12         9.96 o                         
   9   6  11        120.83        126.92         4.97 o                         
  -9   7  11        107.78        108.99         7.47 o                         
  -8   7  11        632.88        597.52        11.45 o                         
  -7   7  11       1771.87       1836.28        21.56 o                         
  -6   7  11        275.79        276.87         5.25 o                         
  -5   7  11        916.22        907.12        10.10 o                         
  -4   7  11        768.93        789.49         8.22 o                         
  -3   7  11        267.05        253.77         3.88 o                         
  -2   7  11       2314.44       2294.42        18.14 o                         
  -1   7  11       6150.96       5966.02        41.42 o                         
   0   7  11        532.80        594.21         6.84 o                         
   1   7  11       5907.29       5692.20        37.95 o                         
   2   7  11       2483.29       2450.14        22.00 o                         
   3   7  11        371.86        349.23         5.29 o                         
   4   7  11        657.39        676.76         6.97 o                         
   5   7  11       1059.32       1025.88        10.38 o                         
   6   7  11        237.62        244.74         4.68 o                         
   7   7  11       1760.39       1779.12        18.02 o                         
   8   7  11        646.25        606.21         8.73 o                         
   9   7  11        114.32        130.92         5.08 o                         
  -9   8  11        128.41        111.05         6.61 o                         
  -8   8  11        150.88        154.00         6.57 o                         
  -7   8  11        223.02        234.55         8.01 o                         
  -6   8  11        118.34        124.54         4.32 o                         
  -5   8  11        158.18        158.25         4.93 o                         
  -4   8  11        209.36        214.87         4.61 o                         
  -3   8  11        463.18        461.65         5.86 o                         
  -2   8  11        506.33        512.52         5.45 o                         
  -1   8  11        618.20        598.94         6.56 o                         
   0   8  11         84.75         79.91         2.63 o                         
   1   8  11        571.72        556.37         6.31 o                         
   2   8  11        481.79        480.92         6.22 o                         
   3   8  11        445.08        445.45         5.49 o                         
   4   8  11        209.71        217.67         4.64 o                         
   5   8  11        180.35        171.07         4.55 o                         
   6   8  11        144.74        152.36         4.24 o                         
   7   8  11        202.88        200.34         4.98 o                         
   8   8  11        125.61        123.01         5.12 o                         
   9   8  11        132.28        119.51         6.58 o                         
  -8   9  11         41.95         42.45         6.44 o                         
  -7   9  11        279.87        268.07         6.85 o                         
  -6   9  11        653.53        637.66         8.97 o                         
  -5   9  11        740.17        703.05         9.25 o                         
  -4   9  11       1128.54       1181.87        14.56 o                         
  -3   9  11       1531.37       1515.13        17.57 o                         
  -2   9  11        235.47        224.79         4.18 o                         
  -1   9  11       2934.16       2945.63        26.03 o                         
   0   9  11       5692.09       5329.33        43.84 o                         
   1   9  11       2707.72       2718.79        23.44 o                         
   2   9  11        230.89        211.30         5.02 o                         
   3   9  11       1677.52       1653.20        19.24 o                         
   4   9  11       1240.17       1278.27        14.15 o                         
   5   9  11        710.93        665.91         9.01 o                         
   6   9  11        603.84        578.85        10.04 o                         
   7   9  11        220.95        217.60         7.64 o                         
   8   9  11         25.00         24.77         4.61 o                         
  -8  10  11        346.57        335.45        10.77 o                         
  -7  10  11         61.68         49.53         8.22 o                         
  -6  10  11         60.34         66.64         4.46 o                         
  -5  10  11        339.09        328.40         7.96 o                         
  -4  10  11        365.68        371.81         8.09 o                         
  -3  10  11         38.19         34.88         2.79 o                         
  -2  10  11       1422.87       1426.65        15.27 o                         
  -1  10  11        543.49        569.40         7.67 o                         
   0  10  11          9.07         11.45         2.63 o                         
   1  10  11        605.84        620.10         8.22 o                         
   2  10  11       1473.12       1464.85        17.27 o                         
   3  10  11         37.24         38.76         3.58 o                         
   4  10  11        326.21        323.91        14.25 o                         
   5  10  11        330.01        319.56         6.92 o                         
   6  10  11         78.62         86.62         4.79 o                         
   7  10  11         73.34         72.01         4.95 o                         
   8  10  11        360.63        360.44         9.82 o                         
  -8  11  11        284.19        290.63        13.63 o                         
  -7  11  11         75.55         77.75         5.88 o                         
  -6  11  11        254.49        257.80         6.61 o                         
  -5  11  11         31.93         35.88         5.54 o                         
  -4  11  11       1162.56       1186.90        17.00 o                         
  -3  11  11       1827.63       1861.50        21.47 o                         
  -2  11  11        201.26        199.51         6.17 o                         
  -1  11  11       1361.35       1383.85        14.96 o                         
   0  11  11       1436.10       1385.56        15.03 o                         
   1  11  11       1230.81       1235.03        13.74 o                         
   2  11  11        189.80        186.52         7.36 o                         
   3  11  11       1866.07       1848.03        21.30 o                         
   4  11  11       1107.56       1088.52        14.15 o                         
   5  11  11         42.86         54.23         5.80 o                         
   6  11  11        231.52        237.02         6.46 o                         
   7  11  11         65.01         71.47         5.04 o                         
   8  11  11        242.98        247.12         7.42 o                         
  -7  12  11        580.21        605.68        12.10 o                         
  -6  12  11         15.54         17.10         4.53 o                         
  -5  12  11        550.45        530.18        10.28 o                         
  -4  12  11        167.08        190.61         7.05 o                         
  -3  12  11          8.33          2.54         3.27 o                         
  -2  12  11        545.23        503.96         7.34 o                         
  -1  12  11        994.41       1000.26        11.68 o                         
   0  12  11         31.15         19.75         2.86 o                         
   1  12  11        922.96        933.81        11.19 o                         
   2  12  11        536.69        507.75         7.57 o                         
   3  12  11          5.59         -1.56         3.18 o                         
   4  12  11        172.41        188.54         5.48 o                         
   5  12  11        572.93        564.18         9.46 o                         
   6  12  11         25.91         24.86         4.16 o                         
   7  12  11        539.75        561.87        10.50 o                         
  -7  13  11        217.07        232.72        10.48 o                         
  -6  13  11        111.66        120.91         6.17 o                         
  -5  13  11        113.47        111.74         5.66 o                         
  -4  13  11        909.81        909.87        12.71 o                         
  -3  13  11        245.71        257.91         6.16 o                         
  -2  13  11       1671.81       1700.92        18.04 o                         
  -1  13  11        867.04        872.44        10.64 o                         
   0  13  11         11.92         20.85         2.97 o                         
   1  13  11        794.94        808.10        10.17 o                         
   2  13  11       1649.10       1652.28        17.83 o                         
   3  13  11        199.85        200.51         5.73 o                         
   4  13  11       1073.26       1070.64        14.18 o                         
   5  13  11        119.79        109.13         5.00 o                         
   6  13  11         98.83        102.64         5.96 o                         
   7  13  11        230.21        245.91         7.16 o                         
  -6  14  11        231.95        233.17         7.73 o                         
  -5  14  11         74.43         84.27         5.41 o                         
  -4  14  11        728.69        691.32        10.73 o                         
  -3  14  11         77.99         88.32         6.13 o                         
  -2  14  11        259.78        233.74         5.80 o                         
  -1  14  11         50.76         51.25         3.47 o                         
   0  14  11        738.52        732.78         9.53 o                         
   1  14  11         46.41         52.43         4.48 o                         
   2  14  11        228.52        204.36         5.01 o                         
   3  14  11         67.85         70.28         4.09 o                         
   4  14  11        779.40        752.80        11.18 o                         
   5  14  11         88.80        106.03         5.01 o                         
   6  14  11        199.57        202.68         7.58 o                         
  -6  15  11        778.97        754.92        13.69 o                         
  -5  15  11        118.68        119.17         5.65 o                         
  -4  15  11        114.95        125.70         5.11 o                         
  -3  15  11        249.23        239.98         6.08 o                         
  -2  15  11         39.40         44.81         4.55 o                         
  -1  15  11        271.25        267.38         5.42 o                         
   0  15  11       4171.60       4187.92        41.61 o                         
   1  15  11        243.76        232.12         5.55 o                         
   2  15  11         47.23         49.52         3.47 o                         
   3  15  11        219.10        222.12         5.44 o                         
   4  15  11        100.00        116.41         4.94 o                         
   5  15  11         87.99         80.99         6.54 o                         
   6  15  11        779.22        782.49        12.27 o                         
  -5  16  11         44.88         44.46         4.50 o                         
  -4  16  11         31.56         36.47         4.05 o                         
  -3  16  11         44.25         39.63         3.82 o                         
  -2  16  11         61.76         61.03         3.95 o                         
  -1  16  11         61.81         60.44         3.83 o                         
   0  16  11        463.12        439.47         9.16 o                         
   1  16  11         63.33         60.84         3.48 o                         
   2  16  11         79.46         80.06         3.97 o                         
   3  16  11         40.28         33.99         4.46 o                         
   4  16  11         23.00         27.52         4.97 o                         
   5  16  11         33.27         33.20         4.23 o                         
  -4  17  11        311.35        316.60         7.77 o                         
  -3  17  11        275.28        286.33        10.00 o                         
  -2  17  11        875.82        901.74        14.31 o                         
  -1  17  11        265.21        273.66         6.05 o                         
   0  17  11        186.49        189.50         4.66 o                         
   1  17  11        284.25        298.69         7.07 o                         
   2  17  11        920.25        940.45        13.62 o                         
   3  17  11        231.47        231.80         6.95 o                         
   4  17  11        236.55        237.03         8.11 o                         
  -3  18  11         26.08         25.19         4.98 o                         
  -2  18  11         33.77         34.46         4.66 o                         
  -1  18  11        200.72        206.49        11.84 o                         
   0  18  11        669.82        669.05        18.28 o                         
   1  18  11        200.84        197.61         7.65 o                         
   2  18  11         26.35         23.41         4.28 o                         
   3  18  11         34.14         31.47         4.73 o                         
   0   0  12       1312.83       1218.88        13.94 o                         
   1   0  12       4560.41       4392.99        32.28 o                         
   2   0  12       5345.91       5323.98        41.13 o                         
   3   0  12        205.69        182.74         3.50 o                         
   4   0  12       3628.01       3513.66        27.28 o                         
   5   0  12        924.80        945.83         9.20 o                         
   6   0  12          4.52          5.11         2.87 o                         
   7   0  12        897.27        930.50        10.82 o                         
   8   0  12        462.63        426.17         7.09 o                         
   9   0  12        362.84        434.59         9.72 o                         
  -9   1  12         66.68         64.36         4.48 o                         
  -8   1  12         99.32         91.71         4.44 o                         
  -7   1  12        151.70        167.67         4.52 o                         
  -6   1  12        156.34        155.71         4.14 o                         
  -5   1  12         18.77         13.00         2.23 o                         
  -4   1  12       2532.46       2658.36        22.46 o                         
  -3   1  12        662.93        685.03         6.86 o                         
  -2   1  12        578.92        553.08         5.76 o                         
  -1   1  12         93.76         88.95         2.13 o                         
   0   1  12       1956.28       1834.55        13.36 o                         
   1   1  12         90.72         84.31         2.34 o                         
   2   1  12        662.74        633.78         6.28 o                         
   3   1  12        663.74        688.99         6.83 o                         
   4   1  12       2423.30       2544.04        20.51 o                         
   5   1  12         24.65         19.26         2.17 o                         
   6   1  12        117.14        132.29         4.29 o                         
   7   1  12        132.17        155.06         4.25 o                         
   8   1  12         84.33         75.58         3.84 o                         
   9   1  12         88.86         85.49         4.53 o                         
  -9   2  12          9.51          5.36         3.71 o                         
  -8   2  12        504.01        514.13         8.32 o                         
  -7   2  12        136.15        129.93         4.18 o                         
  -6   2  12        732.35        742.54         8.36 o                         
  -5   2  12        512.72        485.70         6.15 o                         
  -4   2  12       1631.20       1587.98        14.43 o                         
  -3   2  12        205.95        173.02         4.82 o                         
  -2   2  12       6098.75       6137.06        44.74 o                         
  -1   2  12        800.61        802.63         6.66 o                         
   0   2  12        721.26        719.79         6.99 o                         
   1   2  12        779.97        770.42         8.17 o                         
   2   2  12       5973.38       6051.10        44.03 o                         
   3   2  12        202.68        174.11         3.01 o                         
   4   2  12       1784.11       1740.59        14.71 o                         
   5   2  12        553.21        526.40         6.67 o                         
   6   2  12        644.05        666.45         8.02 o                         
   7   2  12        118.75        122.89         3.96 o                         
   8   2  12        422.26        424.37         6.74 o                         
   9   2  12          6.57          1.95         3.52 o                         
  -9   3  12        456.53        429.40         8.90 o                         
  -8   3  12         43.70         43.86         3.88 o                         
  -7   3  12        159.26        147.05         4.72 o                         
  -6   3  12       1859.23       1925.67        17.51 o                         
  -5   3  12       1222.17       1140.54        11.18 o                         
  -4   3  12         62.39         72.85         2.70 o                         
  -3   3  12        586.15        547.94         5.81 o                         
  -2   3  12        683.53        729.38         6.97 o                         
  -1   3  12       2868.68       2767.33        18.45 o                         
   0   3  12        625.36        592.10         6.70 o                         
   1   3  12       2967.20       2850.82        20.88 o                         
   2   3  12        724.11        758.46         6.71 o                         
   3   3  12        570.68        525.26         5.60 o                         
   4   3  12        100.31        109.06         2.63 o                         
   5   3  12       1308.34       1228.48        12.08 o                         
   6   3  12       1893.78       1948.69        17.93 o                         
   7   3  12        139.17        124.59         4.02 o                         
   8   3  12         65.72         64.81         3.96 o                         
   9   3  12        450.10        429.75         7.66 o                         
  -9   4  12        279.68        278.97         7.48 o                         
  -8   4  12        436.06        453.29         9.12 o                         
  -7   4  12         87.35         79.57         4.03 o                         
  -6   4  12        818.37        884.20         9.54 o                         
  -5   4  12        519.78        536.88         6.10 o                         
  -4   4  12       1221.99       1205.53        10.75 o                         
  -3   4  12         80.45         98.41         2.65 o                         
  -2   4  12       2216.88       2201.27        16.57 o                         
  -1   4  12       2868.14       2926.48        21.37 o                         
   0   4  12       8688.88       8478.73        61.10 o                         
   1   4  12       3025.50       3114.69        22.76 o                         
   2   4  12       2233.72       2229.09        16.90 o                         
   3   4  12         99.00        111.93         2.84 o                         
   4   4  12       1394.99       1379.45        13.00 o                         
   5   4  12        492.72        503.25         6.51 o                         
   6   4  12        789.56        852.89         9.47 o                         
   7   4  12         67.82         64.39         3.67 o                         
   8   4  12        469.25        468.42         7.62 o                         
   9   4  12        278.39        273.30         6.36 o                         
  -9   5  12         48.86         53.41         5.73 o                         
  -8   5  12       1103.02       1091.03        13.46 o                         
  -7   5  12        181.73        184.61         5.09 o                         
  -6   5  12        250.43        264.18         7.00 o                         
  -5   5  12       1188.40       1187.19        11.65 o                         
  -4   5  12        206.79        230.50         3.71 o                         
  -3   5  12       2462.99       2426.37        20.46 o                         
  -2   5  12       4285.87       4149.13        42.92 o                         
  -1   5  12       1236.42       1201.88        10.36 o                         
   0   5  12        452.24        482.70         4.85 o                         
   1   5  12       1282.06       1218.80         9.90 o                         
   2   5  12       4373.08       4278.41        39.47 o                         
   3   5  12       2416.39       2379.74        20.37 o                         
   4   5  12        143.73        165.33         3.60 o                         
   5   5  12       1238.48       1231.77        12.13 o                         
   6   5  12        294.64        304.45         5.60 o                         
   7   5  12        183.87        188.96         4.50 o                         
   8   5  12       1071.64       1069.66        11.73 o                         
   9   5  12         31.52         46.21         4.15 o                         
  -9   6  12        221.10        237.91         8.09 o                         
  -8   6  12        891.17        902.68        12.99 o                         
  -7   6  12        298.76        287.68         8.98 o                         
  -6   6  12       1090.72       1074.02        11.78 o                         
  -5   6  12        135.27        139.63         3.86 o                         
  -4   6  12        148.33        152.41         3.83 o                         
  -3   6  12        390.70        415.03         5.21 o                         
  -2   6  12       2064.21       2000.11        16.28 o                         
  -1   6  12        558.09        616.69         7.22 o                         
   0   6  12       2283.94       2362.66        17.63 o                         
   1   6  12        546.14        592.54         5.63 o                         
   2   6  12       1903.34       1830.11        16.10 o                         
   3   6  12        459.80        484.57         5.85 o                         
   4   6  12        233.11        238.40         4.21 o                         
   5   6  12        150.42        155.84         4.40 o                         
   6   6  12       1096.29       1070.16        11.05 o                         
   7   6  12        269.71        248.14         5.37 o                         
   8   6  12        857.95        866.30        10.94 o                         
   9   6  12        222.62        232.75         6.03 o                         
  -9   7  12        372.58        392.78        10.99 o                         
  -8   7  12        302.54        307.10         8.37 o                         
  -7   7  12        115.38         84.28         5.40 o                         
  -6   7  12         11.33          7.10         2.83 o                         
  -5   7  12        707.28        714.78         8.65 o                         
  -4   7  12        262.38        241.88         4.29 o                         
  -3   7  12       2344.21       2308.83        19.68 o                         
  -2   7  12       1592.39       1624.46        13.59 o                         
  -1   7  12         35.97         34.86         1.78 o                         
   0   7  12        231.47        233.35         4.00 o                         
   1   7  12         32.83         32.27         2.41 o                         
   2   7  12       1622.70       1656.24        15.99 o                         
   3   7  12       2440.52       2427.58        22.38 o                         
   4   7  12        300.06        282.31         4.87 o                         
   5   7  12        664.87        657.33         7.58 o                         
   6   7  12         10.84          9.73         2.79 o                         
   7   7  12         97.64         70.82         3.80 o                         
   8   7  12        289.76        302.08         6.87 o                         
   9   7  12        391.05        408.11        11.32 o                         
  -8   8  12        226.81        228.32         7.95 o                         
  -7   8  12        849.48        866.30        11.34 o                         
  -6   8  12       1194.48       1190.79        13.88 o                         
  -5   8  12         49.51         53.40         3.41 o                         
  -4   8  12       3126.33       3026.16        29.36 o                         
  -3   8  12       1794.61       1719.71        16.32 o                         
  -2   8  12        424.31        418.75         5.18 o                         
  -1   8  12        717.75        681.13         7.37 o                         
   0   8  12       4154.93       3933.18        32.52 o                         
   1   8  12        604.74        573.17         6.11 o                         
   2   8  12        534.71        529.42         8.28 o                         
   3   8  12       1841.06       1757.45        18.48 o                         
   4   8  12       2862.74       2791.02        30.52 o                         
   5   8  12         89.70        107.46         4.06 o                         
   6   8  12       1275.45       1262.60        16.44 o                         
   7   8  12        761.40        785.54        12.15 o                         
   8   8  12        192.99        194.95         6.68 o                         
  -8   9  12         25.00         32.35         6.34 o                         
  -7   9  12        169.78        173.78         5.37 o                         
  -6   9  12        275.47        319.09         6.28 o                         
  -5   9  12        258.17        273.91         5.59 o                         
  -4   9  12         62.71         67.57         4.69 o                         
  -3   9  12        208.36        214.59         4.65 o                         
  -2   9  12        465.92        461.36         6.79 o                         
  -1   9  12        408.70        382.48         6.08 o                         
   0   9  12        358.78        346.73         5.81 o                         
   1   9  12        450.16        423.09         6.53 o                         
   2   9  12        418.57        404.88         7.04 o                         
   3   9  12        238.82        255.54         6.57 o                         
   4   9  12         56.61         52.96         4.00 o                         
   5   9  12        274.93        291.23         6.68 o                         
   6   9  12        281.02        328.40         7.38 o                         
   7   9  12        171.38        181.52         6.20 o                         
   8   9  12         33.72         35.37         4.89 o                         
  -8  10  12        243.20        265.22        13.39 o                         
  -7  10  12        108.46        113.32         7.19 o                         
  -6  10  12         29.13         26.63         4.04 o                         
  -5  10  12        201.13        213.68         7.03 o                         
  -4  10  12       2965.90       2979.24        36.33 o                         
  -3  10  12       2608.19       2508.65        25.04 o                         
  -2  10  12       1579.17       1578.16        16.79 o                         
  -1  10  12        575.36        571.12         7.86 o                         
   0  10  12         17.58         12.71         2.75 o                         
   1  10  12        705.90        695.63         9.01 o                         
   2  10  12       1680.43       1686.71        19.60 o                         
   3  10  12       2600.53       2484.79        27.47 o                         
   4  10  12       2847.62       2849.54        31.22 o                         
   5  10  12        184.71        201.93         5.87 o                         
   6  10  12         64.66         72.18         4.78 o                         
   7  10  12        121.05        120.24         5.81 o                         
   8  10  12        298.94        334.57         8.37 o                         
  -7  11  12         83.82         95.92         9.06 o                         
  -6  11  12         65.36         58.35         5.20 o                         
  -5  11  12        200.95        198.58         6.72 o                         
  -4  11  12        305.21        334.45         7.96 o                         
  -3  11  12       1952.46       1979.94        22.85 o                         
  -2  11  12        985.53       1003.31        11.78 o                         
  -1  11  12        146.25        132.23         4.03 o                         
   0  11  12         90.53         78.83         3.54 o                         
   1  11  12        112.74        101.38         3.86 o                         
   2  11  12        920.98        915.22        11.91 o                         
   3  11  12       2010.94       2018.59        23.05 o                         
   4  11  12        324.98        350.42         7.18 o                         
   5  11  12        167.43        157.32         5.49 o                         
   6  11  12         89.83         88.85         5.03 o                         
   7  11  12         81.53         98.85         5.51 o                         
  -7  12  12        272.81        262.93         8.59 o                         
  -6  12  12         16.22         12.59         4.62 o                         
  -5  12  12        330.72        318.30         8.20 o                         
  -4  12  12        618.54        615.07         9.89 o                         
  -3  12  12       1456.95       1418.54        17.50 o                         
  -2  12  12        586.46        579.22         8.14 o                         
  -1  12  12        197.89        200.04         4.74 o                         
   0  12  12        757.82        733.83         9.48 o                         
   1  12  12        295.33        307.63         5.83 o                         
   2  12  12        616.36        619.07         8.71 o                         
   3  12  12       1495.91       1456.58        17.76 o                         
   4  12  12        538.83        523.62         9.86 o                         
   5  12  12        245.91        227.87         6.32 o                         
   6  12  12         29.28         28.79         5.28 o                         
   7  12  12        312.17        297.14         7.72 o                         
  -6  13  12        851.34        844.86        14.52 o                         
  -5  13  12        180.76        189.06         6.80 o                         
  -4  13  12         64.50         84.73         5.26 o                         
  -3  13  12        335.13        344.22         7.21 o                         
  -2  13  12        715.66        706.01        10.54 o                         
  -1  13  12         32.44         33.55         3.90 o                         
   0  13  12       4052.87       3936.92        37.88 o                         
   1  13  12         40.06         41.01         3.33 o                         
   2  13  12        742.01        724.46         9.72 o                         
   3  13  12        335.82        343.96         7.81 o                         
   4  13  12         69.19         79.63         4.54 o                         
   5  13  12        182.45        185.04         5.96 o                         
   6  13  12        853.55        838.41        12.73 o                         
  -6  14  12        155.18        166.39         7.09 o                         
  -5  14  12        387.23        378.86         8.16 o                         
  -4  14  12        167.48        191.82         5.95 o                         
  -3  14  12        700.71        688.05        10.65 o                         
  -2  14  12        310.43        301.92         6.68 o                         
  -1  14  12        864.14        874.83        10.93 o                         
   0  14  12        427.21        379.59         7.72 o                         
   1  14  12        784.10        763.81        10.06 o                         
   2  14  12        267.05        265.31         5.74 o                         
   3  14  12        743.90        715.57         9.95 o                         
   4  14  12        192.29        214.96         7.53 o                         
   5  14  12        331.92        322.14         7.47 o                         
   6  14  12        169.75        174.66         6.30 o                         
  -5  15  12        904.92        873.95        13.09 o                         
  -4  15  12         52.52         56.94         4.47 o                         
  -3  15  12        375.24        383.58         7.91 o                         
  -2  15  12         22.18         19.56         3.60 o                         
  -1  15  12        354.31        351.72         6.41 o                         
   0  15  12        212.48        221.63         5.23 o                         
   1  15  12        359.21        359.82         6.57 o                         
   2  15  12         24.44         28.43         6.34 o                         
   3  15  12        363.77        367.57         6.92 o                         
   4  15  12         37.10         42.62         4.18 o                         
   5  15  12        895.02        874.15        12.92 o                         
  -4  16  12         43.77         45.28         4.39 o                         
  -3  16  12         98.19        103.14         4.86 o                         
  -2  16  12        147.43        156.86         5.28 o                         
  -1  16  12       1057.69       1031.57        13.83 o                         
   0  16  12        286.02        327.49         6.24 o                         
   1  16  12       1197.88       1167.71        13.87 o                         
   2  16  12        117.23        120.98         4.45 o                         
   3  16  12        113.46        125.98         4.72 o                         
   4  16  12         62.87         60.88         4.26 o                         
  -3  17  12         16.18         15.91         3.73 o                         
  -2  17  12         81.28         82.12         4.40 o                         
  -1  17  12        149.47        150.97         5.98 o                         
   0  17  12         12.60         13.18         3.01 o                         
   1  17  12        142.80        152.27         4.60 o                         
   2  17  12         74.34         74.85         5.05 o                         
   3  17  12         26.27         21.03         4.55 o                         
  -2  18  12        320.22        326.73         8.09 o                         
  -1  18  12       1030.46        995.66        16.51 o                         
   0  18  12        443.14        418.17         9.48 o                         
   1  18  12        931.30        907.11        13.95 o                         
   2  18  12        299.73        294.83         8.16 o                         
   1   0  13       1677.97       1560.43        11.79 o                         
   2   0  13          3.23          0.60         1.38 o                         
   3   0  13      10383.97      10672.42        81.07 o                         
   4   0  13       1164.63       1084.18        10.10 o                         
   5   0  13        303.16        274.64         4.40 o                         
   6   0  13         22.51         12.30         2.72 o                         
   7   0  13         78.25         86.64         3.73 o                         
   8   0  13          0.07          1.73         3.08 o                         
   9   0  13       1435.82       1445.07        16.08 o                         
  -9   1  13         36.60         37.62         4.25 o                         
  -8   1  13         98.07         94.99         4.23 o                         
  -7   1  13         39.00         31.72         3.23 o                         
  -6   1  13        989.80        997.60        11.20 o                         
  -5   1  13        383.74        379.05         5.41 o                         
  -4   1  13       1178.62       1233.41        11.23 o                         
  -3   1  13         80.15         95.59         2.62 o                         
  -2   1  13        515.23        482.74         5.05 o                         
  -1   1  13        569.55        571.64         5.49 o                         
   0   1  13       1437.08       1429.69        10.90 o                         
   1   1  13        591.39        596.66         5.40 o                         
   2   1  13        529.83        496.42         5.08 o                         
   3   1  13         67.76         84.87         2.46 o                         
   4   1  13       1212.08       1261.05        11.35 o                         
   5   1  13        422.73        413.97         5.41 o                         
   6   1  13        914.21        924.93        10.11 o                         
   7   1  13         37.20         39.95         3.20 o                         
   8   1  13        111.05         97.58         4.13 o                         
   9   1  13         44.82         36.16         4.07 o                         
  -9   2  13        389.42        396.58         7.91 o                         
  -8   2  13        622.15        598.57         9.20 o                         
  -7   2  13        935.65        932.32        10.95 o                         
  -6   2  13        484.93        488.94         6.52 o                         
  -5   2  13       1034.23       1014.62        10.30 o                         
  -4   2  13        841.87        810.63         8.53 o                         
  -3   2  13       2606.71       2742.32        21.77 o                         
  -2   2  13        685.28        660.85         6.29 o                         
  -1   2  13       2367.11       2330.82        16.70 o                         
   0   2  13        949.96        951.57         7.72 o                         
   1   2  13       2274.07       2233.07        16.12 o                         
   2   2  13        745.69        725.73         6.64 o                         
   3   2  13       2609.56       2713.18        21.61 o                         
   4   2  13        886.62        850.07         8.33 o                         
   5   2  13       1089.76       1093.73        11.14 o                         
   6   2  13        469.44        474.83         6.63 o                         
   7   2  13        907.60        880.03        10.96 o                         
   8   2  13        617.82        596.49         8.68 o                         
   9   2  13        408.76        408.95         7.55 o                         
  -9   3  13        288.91        326.73         7.21 o                         
  -8   3  13        140.60        132.91         4.99 o                         
  -7   3  13        132.82        147.08         4.79 o                         
  -6   3  13         65.26         67.23         3.26 o                         
  -5   3  13        828.15        854.30         9.11 o                         
  -4   3  13        872.53        885.37         9.17 o                         
  -3   3  13       1467.28       1385.07        12.04 o                         
  -2   3  13        242.43        218.90         3.82 o                         
  -1   3  13        622.66        580.66         5.46 o                         
   0   3  13          9.68          9.86         1.27 o                         
   1   3  13        580.07        532.52         4.94 o                         
   2   3  13        252.87        230.21         3.13 o                         
   3   3  13       1488.37       1415.69        12.23 o                         
   4   3  13        890.98        916.48         9.53 o                         
   5   3  13        778.44        806.76         8.94 o                         
   6   3  13         52.81         55.97         3.17 o                         
   7   3  13        154.70        159.68         4.40 o                         
   8   3  13        117.64        106.51         4.48 o                         
   9   3  13        271.20        294.82         7.29 o                         
  -9   4  13        266.94        275.14         7.54 o                         
  -8   4  13        189.80        191.81         5.60 o                         
  -7   4  13       1399.96       1408.74        16.01 o                         
  -6   4  13        604.91        638.99         7.78 o                         
  -5   4  13       3541.47       3440.59        26.82 o                         
  -4   4  13        314.73        324.43         4.47 o                         
  -3   4  13        451.10        433.28         5.12 o                         
  -2   4  13        666.90        622.25         6.36 o                         
  -1   4  13       5045.53       4945.54        36.44 o                         
   0   4  13        593.40        567.31         5.56 o                         
   1   4  13       5181.33       5052.55        37.11 o                         
   2   4  13        670.24        630.09         5.92 o                         
   3   4  13        349.79        340.97         4.32 o                         
   4   4  13        354.22        370.08         5.33 o                         
   5   4  13       3337.83       3263.17        27.61 o                         
   6   4  13        572.36        599.85         8.44 o                         
   7   4  13       1544.89       1564.87        16.40 o                         
   8   4  13        175.83        185.10         6.77 o                         
   9   4  13        231.95        233.73         6.62 o                         
  -9   5  13        126.37        136.70         6.89 o                         
  -8   5  13        281.99        260.55         7.26 o                         
  -7   5  13        295.76        332.93         6.53 o                         
  -6   5  13        160.71        176.16         4.48 o                         
  -5   5  13        314.33        349.34         5.34 o                         
  -4   5  13       1095.51       1108.91        10.20 o                         
  -3   5  13        161.40        172.62         3.43 o                         
  -2   5  13        876.73        922.13         8.58 o                         
  -1   5  13       2451.48       2425.32        18.32 o                         
   0   5  13        871.61        852.65         7.55 o                         
   1   5  13       2495.17       2468.52        18.58 o                         
   2   5  13        944.91        970.90         8.24 o                         
   3   5  13        141.60        146.75         3.62 o                         
   4   5  13       1062.41       1076.81        10.79 o                         
   5   5  13        304.90        329.53         5.29 o                         
   6   5  13        184.23        198.67         4.80 o                         
   7   5  13        326.40        364.50         6.55 o                         
   8   5  13        254.82        229.78         6.20 o                         
   9   5  13        109.38        108.62         5.44 o                         
  -9   6  13         30.13         35.18         5.57 o                         
  -8   6  13        542.94        515.11        12.44 o                         
  -7   6  13        911.55        906.02        12.23 o                         
  -6   6  13         60.47         73.57         3.57 o                         
  -5   6  13       3669.51       3716.29        32.75 o                         
  -4   6  13        249.92        234.87         3.87 o                         
  -3   6  13        956.62        950.98         9.48 o                         
  -2   6  13       1114.64       1103.92         9.94 o                         
  -1   6  13       5809.39       5602.35        43.33 o                         
   0   6  13        684.83        755.61         6.90 o                         
   1   6  13       5616.20       5378.97        39.46 o                         
   2   6  13       1194.09       1190.23        11.19 o                         
   3   6  13       1037.94       1026.51        10.16 o                         
   4   6  13        205.14        194.93         3.94 o                         
   5   6  13       3657.98       3644.03        32.60 o                         
   6   6  13         52.98         64.56         3.54 o                         
   7   6  13        929.24        923.83        12.21 o                         
   8   6  13        553.59        528.66        10.09 o                         
   9   6  13         56.38         51.74         5.38 o                         
  -8   7  13        218.20        209.73         7.40 o                         
  -7   7  13        343.19        339.44         6.75 o                         
  -6   7  13        514.83        514.06         7.97 o                         
  -5   7  13        331.34        326.25         5.60 o                         
  -4   7  13         88.55         96.45         4.18 o                         
  -3   7  13        614.98        625.58         6.97 o                         
  -2   7  13         47.26         51.99         2.92 o                         
  -1   7  13       1727.05       1734.54        14.49 o                         
   0   7  13        278.95        256.46         3.96 o                         
   1   7  13       1670.11       1669.09        14.09 o                         
   2   7  13         51.29         57.59         3.08 o                         
   3   7  13        613.36        622.58         7.81 o                         
   4   7  13         80.00         84.64         3.83 o                         
   5   7  13        354.37        348.96         7.27 o                         
   6   7  13        509.28        525.56         9.32 o                         
   7   7  13        317.66        314.74         7.60 o                         
   8   7  13        239.93        214.47         7.79 o                         
  -8   8  13        238.05        215.75         7.50 o                         
  -7   8  13        317.36        311.54         7.05 o                         
  -6   8  13       1246.92       1170.30        13.84 o                         
  -5   8  13       1659.76       1725.31        18.48 o                         
  -4   8  13         86.97         80.70         3.80 o                         
  -3   8  13        883.49        842.44         8.71 o                         
  -2   8  13        251.09        257.30         4.66 o                         
  -1   8  13       2045.63       2074.12        19.53 o                         
   0   8  13        181.92        154.10         3.51 o                         
   1   8  13       2113.67       2086.43        19.86 o                         
   2   8  13        284.55        294.47         5.49 o                         
   3   8  13        923.18        877.73        17.83 o                         
   4   8  13        140.14        132.28         4.89 o                         
   5   8  13       1720.15       1773.65        21.26 o                         
   6   8  13       1252.22       1159.49        15.57 o                         
   7   8  13        296.67        309.46         7.60 o                         
   8   8  13        194.52        191.93         6.81 o                         
  -8   9  13        156.97        162.76         8.63 o                         
  -7   9  13         41.60         43.64         4.67 o                         
  -6   9  13        103.21        101.77         5.07 o                         
  -5   9  13        260.80        268.60         6.54 o                         
  -4   9  13          6.78          6.53         4.63 o                         
  -3   9  13        292.50        286.47         5.41 o                         
  -2   9  13        188.92        189.05         4.52 o                         
  -1   9  13         61.38         56.93         3.25 o                         
   0   9  13         26.06         22.52         2.88 o                         
   1   9  13         54.90         56.41         3.36 o                         
   2   9  13        171.54        172.98         5.71 o                         
   3   9  13        297.98        310.47         6.56 o                         
   4   9  13          7.38          2.01         3.44 o                         
   5   9  13        239.70        243.97         6.38 o                         
   6   9  13        124.45        123.63         5.40 o                         
   7   9  13         44.16         42.33         4.76 o                         
   8   9  13        142.02        148.10         6.40 o                         
  -7  10  13        281.51        285.99         8.65 o                         
  -6  10  13       1057.34       1098.31        14.90 o                         
  -5  10  13        738.54        748.93        12.84 o                         
  -4  10  13       1001.37        975.85        14.93 o                         
  -3  10  13       1794.87       1730.30        20.40 o                         
  -2  10  13        378.99        362.94         6.19 o                         
  -1  10  13       1122.26       1088.17        12.55 o                         
   0  10  13       1549.40       1532.81        16.52 o                         
   1  10  13       1356.26       1329.74        14.79 o                         
   2  10  13        463.88        444.77         7.14 o                         
   3  10  13       1738.54       1676.10        21.12 o                         
   4  10  13       1010.95        993.75        13.53 o                         
   5  10  13        727.59        727.91        11.18 o                         
   6  10  13       1000.98       1014.23        14.77 o                         
   7  10  13        358.63        361.13         8.32 o                         
  -7  11  13        388.80        392.12         9.99 o                         
  -6  11  13         20.01         22.14         4.21 o                         
  -5  11  13        268.27        261.21         7.66 o                         
  -4  11  13        157.01        146.89         5.38 o                         
  -3  11  13         31.25         30.85         3.91 o                         
  -2  11  13        226.78        247.55         5.24 o                         
  -1  11  13         80.70         84.94         4.24 o                         
   0  11  13          5.24          7.51         2.85 o                         
   1  11  13         84.44         83.22         3.82 o                         
   2  11  13        244.06        250.05         5.52 o                         
   3  11  13         27.39         18.58         3.65 o                         
   4  11  13        146.57        132.74         5.17 o                         
   5  11  13        288.88        278.60         7.01 o                         
   6  11  13         23.33         26.35         4.38 o                         
   7  11  13        376.45        393.46         9.55 o                         
  -7  12  13        160.30        184.15         9.26 o                         
  -6  12  13        263.78        279.62         7.36 o                         
  -5  12  13        134.56        138.94         9.27 o                         
  -4  12  13        389.27        396.91        10.42 o                         
  -3  12  13       1947.42       1930.29        22.64 o                         
  -2  12  13       1226.18       1202.60        13.85 o                         
  -1  12  13        907.51        895.64        11.05 o                         
   0  12  13        108.30        115.26         4.13 o                         
   1  12  13        756.19        747.37         9.84 o                         
   2  12  13       1261.43       1256.72        14.50 o                         
   3  12  13       1971.50       1923.60        22.52 o                         
   4  12  13        447.63        435.98         8.29 o                         
   5  12  13        181.66        196.89         6.17 o                         
   6  12  13        260.31        251.54         7.04 o                         
   7  12  13        148.96        161.62         6.46 o                         
  -6  13  13        311.91        319.09         8.95 o                         
  -5  13  13         14.16         21.31         4.25 o                         
  -4  13  13        752.22        737.91        11.39 o                         
  -3  13  13        125.24        130.80         5.20 o                         
  -2  13  13        331.60        317.10         6.95 o                         
  -1  13  13         22.92         16.65         3.06 o                         
   0  13  13        820.87        815.84        10.53 o                         
   1  13  13         18.17         12.72         3.17 o                         
   2  13  13        303.31        286.03         6.01 o                         
   3  13  13        130.00        116.59         4.63 o                         
   4  13  13        804.36        768.84        11.58 o                         
   5  13  13         20.15         27.54         4.32 o                         
   6  13  13        279.22        295.68         7.59 o                         
  -6  14  13        313.62        311.47         8.98 o                         
  -5  14  13         65.82         54.75         4.85 o                         
  -4  14  13        479.01        495.32        12.63 o                         
  -3  14  13        757.32        760.76        11.56 o                         
  -2  14  13        858.70        870.37        12.42 o                         
  -1  14  13        461.42        482.66         7.64 o                         
   0  14  13        583.33        567.03         8.43 o                         
   1  14  13        517.44        545.30         8.32 o                         
   2  14  13        930.60        951.12        12.04 o                         
   3  14  13        747.00        734.51        10.85 o                         
   4  14  13        514.85        510.36         9.17 o                         
   5  14  13         38.65         34.52         4.44 o                         
   6  14  13        282.42        276.07         7.95 o                         
  -5  15  13        130.81        146.70         6.08 o                         
  -4  15  13         65.95         64.81         4.73 o                         
  -3  15  13        152.53        134.44         5.38 o                         
  -2  15  13          6.31         11.09         3.63 o                         
  -1  15  13        166.09        164.04         5.44 o                         
   0  15  13          0.21         -2.46         2.93 o                         
   1  15  13        178.58        190.58         5.18 o                         
   2  15  13          8.33         13.88         3.39 o                         
   3  15  13        155.24        142.42         5.00 o                         
   4  15  13         76.86         78.67         4.80 o                         
   5  15  13        129.73        138.89         5.78 o                         
  -4  16  13        227.72        221.38         7.17 o                         
  -3  16  13        167.69        165.15         5.74 o                         
  -2  16  13        533.04        557.75         9.59 o                         
  -1  16  13         49.01         51.83         5.81 o                         
   0  16  13        505.69        474.43         7.73 o                         
   1  16  13         51.87         54.30         4.34 o                         
   2  16  13        624.28        650.61         9.57 o                         
   3  16  13        151.55        148.78         5.10 o                         
   4  16  13        172.36        157.94         5.41 o                         
  -3  17  13         51.41         57.02         4.89 o                         
  -2  17  13         61.33         61.22         4.42 o                         
  -1  17  13         87.36         91.55         4.65 o                         
   0  17  13        327.74        335.30         7.18 o                         
   1  17  13         82.32         91.58         7.25 o                         
   2  17  13         74.38         70.42         4.07 o                         
   3  17  13         43.63         47.05         4.11 o                         
   0   0  14       1151.93       1117.40        13.27 o                         
   1   0  14        462.48        494.08         4.85 o                         
   2   0  14       2452.72       2392.09        18.27 o                         
   3   0  14        640.74        661.76         6.94 o                         
   4   0  14        272.72        265.11         4.24 o                         
   5   0  14       1985.30       2103.42        17.82 o                         
   6   0  14       1297.54       1205.57        12.40 o                         
   7   0  14         60.01         48.50         3.37 o                         
   8   0  14        315.42        345.82         6.32 o                         
   9   0  14         42.42         29.34         5.21 o                         
  -9   1  14         57.62         65.20         5.66 o                         
  -8   1  14         21.06         18.81         3.69 o                         
  -7   1  14        252.61        272.60         5.63 o                         
  -6   1  14       1112.28       1049.22        14.63 o                         
  -5   1  14        309.07        329.45         4.93 o                         
  -4   1  14       4848.16       4796.94        37.12 o                         
  -3   1  14        234.85        226.87         3.75 o                         
  -2   1  14       2152.55       2161.96        16.75 o                         
  -1   1  14       1929.43       1925.04        14.29 o                         
   0   1  14       1039.05        916.75         7.63 o                         
   1   1  14       1948.54       1945.96        14.37 o                         
   2   1  14       2002.45       2007.65        15.62 o                         
   3   1  14        228.38        216.86         4.20 o                         
   4   1  14       5200.03       5178.17        40.02 o                         
   5   1  14        282.45        298.33         5.10 o                         
   6   1  14       1021.41        972.43        10.60 o                         
   7   1  14        258.92        277.83         5.44 o                         
   8   1  14          4.11          2.27         3.12 o                         
   9   1  14         67.31         79.78         4.64 o                         
  -9   2  14          7.68          6.31         3.95 o                         
  -8   2  14          8.70         11.40         3.62 o                         
  -7   2  14        350.60        317.14         6.38 o                         
  -6   2  14       1141.17       1098.45        11.28 o                         
  -5   2  14        118.36        130.05         3.56 o                         
  -4   2  14        418.52        395.09         5.25 o                         
  -3   2  14        393.13        386.24         6.15 o                         
  -2   2  14         14.31         13.11         1.60 o                         
  -1   2  14        450.55        443.46         4.51 o                         
   0   2  14        433.36        421.17         4.32 o                         
   1   2  14        433.38        418.66         4.31 o                         
   2   2  14          1.28          1.79         1.47 o                         
   3   2  14        423.29        414.74         6.03 o                         
   4   2  14        440.47        421.03         5.38 o                         
   5   2  14        126.69        136.94         4.16 o                         
   6   2  14       1154.10       1104.29        11.62 o                         
   7   2  14        319.21        290.70         5.56 o                         
   8   2  14          5.25          5.53         3.42 o                         
   9   2  14         12.54         10.22         3.80 o                         
  -9   3  14        136.04        138.22         5.57 o                         
  -8   3  14        606.06        624.17         9.58 o                         
  -7   3  14         97.59         87.86         6.30 o                         
  -6   3  14        373.19        347.45         5.56 o                         
  -5   3  14        226.00        222.69         5.03 o                         
  -4   3  14       1608.95       1634.93        14.11 o                         
  -3   3  14       1175.45       1124.47         9.83 o                         
  -2   3  14       2112.25       2103.59        16.43 o                         
  -1   3  14        435.00        413.30         4.63 o                         
   0   3  14        175.26        174.54         4.14 o                         
   1   3  14        426.76        405.80         5.60 o                         
   2   3  14       2122.61       2109.25        16.29 o                         
   3   3  14       1223.60       1176.17        10.63 o                         
   4   3  14       1644.65       1674.39        15.56 o                         
   5   3  14        204.32        196.16         4.25 o                         
   6   3  14        404.80        379.70         6.00 o                         
   7   3  14         83.21         78.96         4.07 o                         
   8   3  14        591.71        606.53         8.94 o                         
   9   3  14        150.10        166.11         5.56 o                         
  -9   4  14         20.27         16.30         4.70 o                         
  -8   4  14        256.69        239.43         6.14 o                         
  -7   4  14         99.93         81.99         4.21 o                         
  -6   4  14        836.21        843.04        10.00 o                         
  -5   4  14        636.10        676.07         7.91 o                         
  -4   4  14        416.61        420.55         5.29 o                         
  -3   4  14       1775.10       1795.91        15.19 o                         
  -2   4  14        406.69        389.80         5.11 o                         
  -1   4  14        830.23        825.21         7.53 o                         
   0   4  14       3822.52       3723.37        27.21 o                         
   1   4  14        871.58        867.96         7.76 o                         
   2   4  14        442.34        422.37         4.57 o                         
   3   4  14       1718.22       1756.33        15.89 o                         
   4   4  14        344.34        343.87         5.20 o                         
   5   4  14        660.77        687.95         8.14 o                         
   6   4  14        855.09        855.79         9.71 o                         
   7   4  14         97.45         83.83         4.01 o                         
   8   4  14        290.32        273.47         6.19 o                         
   9   4  14         22.67         21.04         5.84 o                         
  -8   5  14        561.06        553.08        15.19 o                         
  -7   5  14        157.63        159.70         4.68 o                         
  -6   5  14        787.07        773.85         9.46 o                         
  -5   5  14       1206.56       1168.02        12.48 o                         
  -4   5  14       1141.05       1114.70        10.36 o                         
  -3   5  14        416.80        404.03         5.04 o                         
  -2   5  14       1075.50       1123.90        10.17 o                         
  -1   5  14        830.19        785.14         8.21 o                         
   0   5  14       3114.27       3081.59        22.67 o                         
   1   5  14        882.87        831.66         7.53 o                         
   2   5  14        952.67        984.06         9.08 o                         
   3   5  14        451.08        438.56         5.23 o                         
   4   5  14       1163.81       1137.98        11.36 o                         
   5   5  14       1172.95       1129.14        11.58 o                         
   6   5  14        887.49        873.93        10.56 o                         
   7   5  14        183.77        187.97         5.65 o                         
   8   5  14        571.49        556.75        10.70 o                         
  -8   6  14        630.02        621.14        10.56 o                         
  -7   6  14        106.78        109.47         4.63 o                         
  -6   6  14        280.70        258.46         5.32 o                         
  -5   6  14       1126.36       1168.27        12.53 o                         
  -4   6  14        228.75        251.58         4.31 o                         
  -3   6  14         72.09         83.23         3.20 o                         
  -2   6  14       2168.48       2138.25        17.57 o                         
  -1   6  14       1309.95       1286.73        10.74 o                         
   0   6  14        771.64        832.38         7.56 o                         
   1   6  14       1358.57       1333.76        11.00 o                         
   2   6  14       2149.41       2129.95        18.70 o                         
   3   6  14         60.38         68.95         2.70 o                         
   4   6  14        284.45        305.10         5.52 o                         
   5   6  14       1108.79       1165.19        13.89 o                         
   6   6  14        292.48        274.87         6.89 o                         
   7   6  14        129.80        141.35         6.37 o                         
   8   6  14        603.53        614.57        11.12 o                         
  -8   7  14        795.96        740.30        13.39 o                         
  -7   7  14        503.35        492.34         8.21 o                         
  -6   7  14        543.65        546.56         8.37 o                         
  -5   7  14       1290.98       1333.26        14.03 o                         
  -4   7  14        329.77        357.54         6.16 o                         
  -3   7  14        199.03        221.24         3.96 o                         
  -2   7  14       2156.10       2114.34        18.45 o                         
  -1   7  14        479.72        452.63         5.87 o                         
   0   7  14         11.85          8.28         2.11 o                         
   1   7  14        517.57        488.04         5.72 o                         
   2   7  14       2067.39       2052.07        19.58 o                         
   3   7  14        189.35        204.68         4.92 o                         
   4   7  14        372.82        417.03         7.19 o                         
   5   7  14       1414.44       1418.40        17.90 o                         
   6   7  14        532.71        543.22         9.69 o                         
   7   7  14        470.00        447.27         9.08 o                         
   8   7  14        800.99        761.71        12.64 o                         
  -8   8  14         11.55         18.73         6.46 o                         
  -7   8  14        263.62        297.28         7.80 o                         
  -6   8  14        704.75        706.10        11.10 o                         
  -5   8  14         43.68         52.15         4.77 o                         
  -4   8  14       1172.07       1152.08        16.73 o                         
  -3   8  14        280.42        294.48         5.53 o                         
  -2   8  14        345.19        334.64         5.44 o                         
  -1   8  14        100.82         95.84         3.39 o                         
   0   8  14       1541.27       1484.68        13.82 o                         
   1   8  14        105.33         90.44         3.72 o                         
   2   8  14        272.44        264.80         5.94 o                         
   3   8  14        328.17        335.50         8.40 o                         
   4   8  14       1225.75       1173.37        15.23 o                         
   5   8  14         48.71         55.00         5.23 o                         
   6   8  14        649.66        656.90        10.85 o                         
   7   8  14        242.12        249.71         7.13 o                         
   8   8  14         25.02         30.97         5.01 o                         
  -7   9  14         55.27         65.41         5.14 o                         
  -6   9  14        321.84        327.00         8.57 o                         
  -5   9  14        219.26        206.28         6.11 o                         
  -4   9  14       2154.88       2142.82        31.69 o                         
  -3   9  14       1484.13       1472.04        16.12 o                         
  -2   9  14        782.04        768.12         9.81 o                         
  -1   9  14         22.00         18.41         2.91 o                         
   0   9  14         91.14         88.24         3.73 o                         
   1   9  14         46.73         43.90         3.31 o                         
   2   9  14        846.27        818.85        10.46 o                         
   3   9  14       1497.50       1491.94        18.86 o                         
   4   9  14       2089.85       2077.67        24.15 o                         
   5   9  14        212.59        206.90         6.12 o                         
   6   9  14        415.78        427.44         8.66 o                         
   7   9  14         30.38         33.10         4.73 o                         
  -7  10  14        125.98        133.92         9.21 o                         
  -6  10  14         12.41         22.94         4.33 o                         
  -5  10  14         80.61         79.43         4.80 o                         
  -4  10  14       1185.02       1173.97        15.40 o                         
  -3  10  14        375.84        382.60        11.53 o                         
  -2  10  14        600.53        583.66         8.29 o                         
  -1  10  14        960.14        900.59        11.05 o                         
   0  10  14         69.97         67.87         4.01 o                         
   1  10  14       1024.81        951.57        11.59 o                         
   2  10  14        530.78        513.24         7.88 o                         
   3  10  14        353.01        356.98         7.22 o                         
   4  10  14       1201.89       1183.15        15.51 o                         
   5  10  14         75.07         78.66         4.80 o                         
   6  10  14          6.67         14.29         4.56 o                         
   7  10  14        124.64        136.81         6.10 o                         
  -7  11  14        450.13        484.20        11.18 o                         
  -6  11  14        383.32        412.80         8.60 o                         
  -5  11  14        289.55        323.81         8.52 o                         
  -4  11  14        621.98        621.69        10.84 o                         
  -3  11  14        945.17        939.55        13.03 o                         
  -2  11  14        640.09        657.62         9.05 o                         
  -1  11  14        473.99        473.51         7.41 o                         
   0  11  14        307.24        316.33         6.05 o                         
   1  11  14        575.33        566.37         8.33 o                         
   2  11  14        677.11        667.39         9.38 o                         
   3  11  14        947.92        946.30        13.98 o                         
   4  11  14        565.16        556.34         9.81 o                         
   5  11  14        229.80        248.10         6.74 o                         
   6  11  14        414.64        440.81         9.00 o                         
   7  11  14        505.41        526.28        10.22 o                         
  -6  12  14        144.27        128.61         5.89 o                         
  -5  12  14        185.91        175.63         6.22 o                         
  -4  12  14       1166.32       1180.80        15.72 o                         
  -3  12  14        827.93        855.52        12.41 o                         
  -2  12  14        223.16        215.41         6.00 o                         
  -1  12  14         69.65         72.25         3.76 o                         
   0  12  14        122.54        134.89         4.44 o                         
   1  12  14         43.72         53.03         3.67 o                         
   2  12  14        178.88        160.46         5.32 o                         
   3  12  14        850.11        860.23        22.32 o                         
   4  12  14       1226.41       1225.24        19.47 o                         
   5  12  14        192.69        187.80         6.21 o                         
   6  12  14        139.66        142.05         6.06 o                         
  -6  13  14        142.56        141.67         7.07 o                         
  -5  13  14        626.60        662.97        11.19 o                         
  -4  13  14        502.32        559.15         9.86 o                         
  -3  13  14        167.68        149.25         5.53 o                         
  -2  13  14        350.31        336.55         7.32 o                         
  -1  13  14        570.57        573.45         8.66 o                         
   0  13  14         70.95         75.29         3.91 o                         
   1  13  14        567.65        581.34         8.68 o                         
   2  13  14        306.74        284.49         6.17 o                         
   3  13  14        160.90        150.54         6.34 o                         
   4  13  14        563.46        603.34        10.19 o                         
   5  13  14        597.36        627.95        10.72 o                         
   6  13  14        145.99        136.77         6.10 o                         
  -5  14  14        671.14        685.15        11.54 o                         
  -4  14  14        105.34         98.06         5.30 o                         
  -3  14  14          7.01          6.98         4.91 o                         
  -2  14  14         74.87         76.80         4.68 o                         
  -1  14  14        599.39        586.53         8.78 o                         
   0  14  14        674.97        663.49         9.49 o                         
   1  14  14        547.54        524.53         8.42 o                         
   2  14  14         95.62         91.07         4.39 o                         
   3  14  14         14.33         12.41         3.66 o                         
   4  14  14         83.98         80.86         4.99 o                         
   5  14  14        714.36        714.62        11.69 o                         
  -4  15  14         69.33         73.52         5.01 o                         
  -3  15  14         94.67        109.74         5.27 o                         
  -2  15  14         45.16         42.18         4.30 o                         
  -1  15  14        708.49        709.20        11.11 o                         
   0  15  14         71.62         78.99         4.12 o                         
   1  15  14        750.30        753.38        10.43 o                         
   2  15  14         50.75         49.46         4.01 o                         
   3  15  14        151.65        167.87         5.44 o                         
   4  15  14         89.11         93.20         5.67 o                         
  -3  16  14          3.88          2.90         3.88 o                         
  -2  16  14        140.33        154.04         5.70 o                         
  -1  16  14        414.09        416.27         8.31 o                         
   0  16  14         12.47         14.73         3.43 o                         
   1  16  14        439.26        445.19         7.79 o                         
   2  16  14        147.71        156.72         5.23 o                         
   3  16  14         10.63         21.67         3.82 o                         
  -2  17  14        194.01        199.36         6.22 o                         
  -1  17  14        894.53        892.49        13.06 o                         
   0  17  14        119.66        119.32         5.17 o                         
   1  17  14        837.79        822.62        11.22 o                         
   2  17  14        168.35        171.99         5.40 o                         
   1   0  15          1.43          8.64         1.51 o                         
   2   0  15        806.15        770.32         7.28 o                         
   3   0  15        573.03        666.76         6.71 o                         
   4   0  15       2382.70       2270.58        18.97 o                         
   5   0  15        245.41        258.97         4.93 o                         
   6   0  15         79.46         80.38         3.58 o                         
   7   0  15        360.07        309.69         7.59 o                         
   8   0  15         66.00         84.95         4.28 o                         
  -8   1  15         44.23         44.44         3.99 o                         
  -7   1  15        362.00        357.65         6.21 o                         
  -6   1  15         69.96         59.79         3.91 o                         
  -5   1  15       1310.28       1273.09        11.92 o                         
  -4   1  15        841.73        820.98         8.45 o                         
  -3   1  15       8388.00       8098.08        59.02 o                         
  -2   1  15       1317.50       1265.84        10.76 o                         
  -1   1  15       1111.48       1061.13         8.38 o                         
   0   1  15         92.16        107.14         2.28 o                         
   1   1  15        795.03        756.56         6.70 o                         
   2   1  15       1358.91       1298.12        10.92 o                         
   3   1  15       8365.83       8128.28        59.17 o                         
   4   1  15        847.90        817.79         8.36 o                         
   5   1  15       1361.64       1345.22        13.32 o                         
   6   1  15         70.46         57.33         3.33 o                         
   7   1  15        279.76        267.50         5.46 o                         
   8   1  15         50.23         47.63         3.76 o                         
  -8   2  15         87.18        104.47         5.35 o                         
  -7   2  15         30.34         33.08         3.69 o                         
  -6   2  15        264.80        265.08         5.40 o                         
  -5   2  15        225.73        242.32         4.54 o                         
  -4   2  15        484.82        477.26         5.96 o                         
  -3   2  15        961.96        970.70         8.87 o                         
  -2   2  15        353.94        358.13         4.25 o                         
  -1   2  15        251.58        259.12         3.40 o                         
   0   2  15        481.62        499.86         5.92 o                         
   1   2  15        268.87        280.47         3.51 o                         
   2   2  15        366.02        365.05         5.55 o                         
   3   2  15        969.76        970.55         8.72 o                         
   4   2  15        499.88        495.34         6.51 o                         
   5   2  15        219.57        226.66         4.62 o                         
   6   2  15        247.15        236.74         4.96 o                         
   7   2  15         37.63         34.37         3.33 o                         
   8   2  15         83.88         89.68         4.47 o                         
  -8   3  15        302.40        302.75         6.83 o                         
  -7   3  15        404.90        394.52         8.28 o                         
  -6   3  15         46.75         42.88         3.23 o                         
  -5   3  15       2341.95       2276.39        19.07 o                         
  -4   3  15        248.52        215.98         3.76 o                         
  -3   3  15       1925.73       1868.51        14.37 o                         
  -2   3  15       1017.22        948.56         8.57 o                         
  -1   3  15       1261.37       1200.83         9.64 o                         
   0   3  15        683.34        633.57         7.27 o                         
   1   3  15       1007.91        964.05         8.05 o                         
   2   3  15       1090.40       1011.59         8.85 o                         
   3   3  15       1896.25       1855.78        14.79 o                         
   4   3  15        238.79        207.93         4.23 o                         
   5   3  15       2274.03       2216.66        20.12 o                         
   6   3  15         38.99         34.84         3.06 o                         
   7   3  15        414.48        408.52         8.10 o                         
   8   3  15        284.63        276.70         6.29 o                         
  -8   4  15        541.29        563.92         9.20 o                         
  -7   4  15         51.48         52.98         4.01 o                         
  -6   4  15        238.11        261.25         5.32 o                         
  -5   4  15        393.72        345.37         5.47 o                         
  -4   4  15        103.09        107.45         3.04 o                         
  -3   4  15        162.87        154.28         3.01 o                         
  -2   4  15        896.32        865.51         8.03 o                         
  -1   4  15        585.39        612.76         6.19 o                         
   0   4  15       1469.31       1445.52        11.89 o                         
   1   4  15        600.35        636.18         6.45 o                         
   2   4  15        882.87        850.82         8.25 o                         
   3   4  15        155.63        145.80         3.13 o                         
   4   4  15         96.38        102.72         3.30 o                         
   5   4  15        384.46        342.75         5.58 o                         
   6   4  15        258.68        278.86         6.28 o                         
   7   4  15         59.78         56.14         4.26 o                         
   8   4  15        489.98        525.54        11.55 o                         
  -8   5  15        410.83        382.23         8.36 o                         
  -7   5  15        926.63        921.18        11.09 o                         
  -6   5  15          6.25          1.98         2.84 o                         
  -5   5  15       2134.17       2061.97        19.97 o                         
  -4   5  15        196.96        204.84         3.85 o                         
  -3   5  15        243.08        251.33         4.02 o                         
  -2   5  15       1269.79       1295.06        11.01 o                         
  -1   5  15       1435.57       1419.44        11.79 o                         
   0   5  15         59.61         57.98         2.19 o                         
   1   5  15       1471.75       1479.24        12.13 o                         
   2   5  15       1220.52       1243.75        12.85 o                         
   3   5  15        235.31        243.31         4.27 o                         
   4   5  15        201.94        204.45         4.73 o                         
   5   5  15       2174.20       2086.39        23.20 o                         
   6   5  15          5.74          3.57         3.96 o                         
   7   5  15        966.14        958.16        14.12 o                         
   8   5  15        417.66        394.86         8.98 o                         
  -8   6  15         75.04         78.83         5.20 o                         
  -7   6  15         81.60         76.19         4.36 o                         
  -6   6  15        779.13        778.22         9.73 o                         
  -5   6  15        270.04        266.26         6.34 o                         
  -4   6  15         89.31         97.15         4.59 o                         
  -3   6  15        619.73        580.58         6.83 o                         
  -2   6  15         25.61         25.25         2.26 o                         
  -1   6  15        818.87        801.72         7.55 o                         
   0   6  15         14.37         18.59         1.85 o                         
   1   6  15        839.94        819.30         8.20 o                         
   2   6  15         29.98         26.05         2.72 o                         
   3   6  15        606.15        571.72         8.24 o                         
   4   6  15         99.10         99.86         4.14 o                         
   5   6  15        295.03        279.11         6.87 o                         
   6   6  15        745.37        772.47        11.98 o                         
   7   6  15         93.13         85.70         5.26 o                         
   8   6  15         83.46         83.43         5.61 o                         
  -8   7  15         38.44         57.89         6.11 o                         
  -7   7  15        557.19        557.17        10.11 o                         
  -6   7  15        431.67        428.29         8.48 o                         
  -5   7  15       2291.55       2231.65        25.67 o                         
  -4   7  15        514.49        517.01         8.60 o                         
  -3   7  15        223.20        227.21         4.64 o
[truncated: 102,061 more chars]
